# Supplementary material for: Small extracellular vesicles secreted from human amniotic fluid mesenchymal stromal cells possess cardioprotective and promigratory potential
Source: Basic Res Cardiol. 2020 Mar 7;115(3):26. doi: 10.1007/s00395-020-0785-3 (PMC7060967; doi:10.1007/s00395-020-0785-3)
Supplement: Supplementary file 1 — Supplementary file1 (XLSX 542 kb) [file 395_2020_785_MOESM1_ESM.xlsx]

## Sheet: sEV proteins PSM>1 LFQ>min
UNIPROT ID	Protein	Gene Name	# AAs	MW [kDa]	Calculated pI	ΣCoverage	Σ# Proteins	Σ# Unique Peptides	Σ# Peptides	Σ# PSMs	Coverage CM	# Peptides CM	Coverage sEVs	# Peptides sEVs	Label-free quantitation:	Peptide Area CM	Peptide Area CM normalised	Peptide Area sEVs	Enrichment in sEVs log2(sEVs/CM) by label-free quantification	Spectral counting:	PSMs CM	PSMs CM (normalised)	PSMs sEVs	Enrichment in sEVs log2(sEVs/CM) by PSM count
P02452	Collagen alpha-1(I) chain	COL1A1	1464	138.9	5.8	0.7199	1	18	70	5735	0.5874	54	0.7199	70		184500000	3.96888e+09	14200000000	1.83909		1312	2707.48	4423	0.708076
P08123	Collagen alpha-2(I) chain	COL1A2	1366	129.2	8.95	0.7306	1	35	64	4431	0.6406	54	0.7174	63		109100000	2.34691e+09	5758000000	1.29481		1246	2571.28	3185	0.308808
P13611	Versican core protein	VCAN	3396	372.6	4.51	0.0801	2	24	24	481	0.0236	7	0.0801	24		639700	1.37609e+07	1729000000	6.97322		20	41.2725	461	3.48151
P02751	Fibronectin	FN1	2386	262.5	5.71	0.5977	1	53	101	4660	0.5901	99	0.5277	81		768800000	1.65381e+10	1709000000	-3.27457		3055	6304.38	1605	-1.97378
P02458	Collagen alpha-1(II) chain	COL2A1	1487	141.7	6.92	0.0356	2	1	4	166	0.0276	3	0.0356	4		12290000	2.64377e+08	1519000000	2.52245		30	61.9088	136	1.13539
P60709	Actin, cytoplasmic 1	ACTB	375	41.7	5.48	0.808	7	11	22	767	0.6427	18	0.7787	21		18840000	4.05277e+08	1231000000	1.60285		182	375.58	585	0.639317
P68032	Actin, alpha cardiac muscle 1	ACTC1	377	42	5.39	0.7613	4	9	20	369	0.3581	11	0.7321	19		18840000	4.05277e+08	976800000	1.26915		78	160.963	291	0.854292
P02461	Collagen alpha-1(III) chain	COL3A1	1466	138.5	6.61	0.5075	1	36	45	1381	0.3151	27	0.5075	45		9150000	1.96831e+08	771100000	1.96996		166	342.562	1215	1.82652
Q9NQC3	Reticulon-4	RTN4	1192	129.9	4.5	0.1493	1	10	10	278	0.0243	2	0.1493	10		1177000	2.53191e+07	710500000	4.81054		10	20.6363	268	3.69898
Q562R1	Beta-actin-like protein 2	ACTBL2	376	42	5.59	0.2207	1	1	6	183	0.2207	6	0.2207	6		12070000	2.59644e+08	644000000	1.31052		39	80.4814	144	0.839341
Q16777	Histone H2A type 2-C	HIST2H2AC	129	14	10.9	0.5349	4	4	6	126	0.0543	1	0.5349	6		60810	1.30812e+06	582100000	8.79763		1	2.06363	125	5.9206
P07355	Annexin A2	ANXA2	339	38.6	7.75	0.6903	3	23	23	325	0.3864	11	0.6903	23		2052000	4.41417e+07	528000000	3.58032		43	88.7359	282	1.66811
P08758	Annexin A5	ANXA5	320	35.9	5.05	0.7125	2	22	22	290	0.2688	7	0.7125	22		1337000	2.87609e+07	452700000	3.97637		38	78.4178	252	1.68417
O43854	EGF-like repeat and discoidin I-like domain-containing protein 3	EDIL3	480	53.7	7.28	0.4479	1	18	18	230	0.0208	1	0.4479	18		364200	7.8345e+06	393700000	5.65111		2	4.12725	228	5.78771
P04406	Glyceraldehyde-3-phosphate dehydrogenase	GAPDH	335	36	8.46	0.7075	4	15	15	259	0.4507	8	0.7075	15		5377000	1.15668e+08	377700000	1.70726		41	84.6087	218	1.36545
P04216	Thy-1 membrane glycoprotein	THY1	161	17.9	8.73	0.2484	1	4	4	100	0.1491	2	0.2484	4		620900	1.33565e+07	316700000	4.5675		16	33.018	84	1.34714
P13164	Interferon-induced transmembrane protein 1	IFITM1	125	14	7.93	0.128	3	1	1	7	0		0.128	1		0	0	300300000	∞			0.1	7	6.12928
P0CG48	Polyubiquitin-C	UBC	685	77	7.66	0.565	6	5	5	103	0.4467	3	0.565	5		1625000	3.49562e+07	290300000	3.05392		22	45.3998	81	0.835237
P21810	Biglycan	BGN	368	41.6	7.52	0.5	2	14	14	368	0.4266	12	0.4592	13		8227000	1.76975e+08	282000000	0.672146		101	208.426	267	0.357303
P08962	CD63 antigen	CD63	238	25.6	7.81	0.0756	1	2	2	52	0.042	1	0.0756	2		329500	7.08805e+06	260300000	5.19864		5	10.3181	47	2.18748
P62805	Histone H4	HIST1H4A	103	11.4	11.36	0.4272	1	7	7	91	0.1165	1	0.4272	7		33930	729886	240700000	8.36535		2	4.12725	89	4.43055
P68104	Elongation factor 1-alpha 1	EEF1A1	462	50.1	9.01	0.3333	3	10	10	219	0.2381	7	0.3333	10		4713000	1.01384e+08	229100000	1.17615		34	70.1633	185	1.39874
P60033	CD81 antigen	CD81	236	25.8	5.29	0.1525	1	2	2	31	0.0847	1	0.1525	2		231600	4.98207e+06	227600000	5.51361		2	4.12725	29	2.8128
P04083	Annexin A1	ANXA1	346	38.7	7.02	0.4422	2	12	12	88	0.1243	3	0.4422	12		202000	4.34533e+06	226200000	5.70199		5	10.3181	83	3.00793
P16104	Histone H2AX	H2AFX	143	15.1	10.74	0.4755	5	2	4	85	0.049	1	0.4755	4		60810	1.30812e+06	184000000	7.13607		1	2.06363	84	5.34714
O60814	Histone H2B type 1-K	HIST1H2BK	126	13.9	10.32	0.2698	17	3	3	60	0.119	1	0.2698	3		53060	1.1414e+06	179500000	7.29703		1	2.06363	59	4.83746
P05556	Integrin beta-1	ITGB1	798	88.4	5.39	0.2694	2	16	16	148	0.0363	2	0.2694	16		42830	921339	166700000	7.49931		3	6.19088	145	4.54977
P12111	Collagen alpha-3(VI) chain	COL6A3	3177	343.5	6.68	0.4444	1	101	101	987	0.2716	58	0.413	95		6880000	1.47999e+08	160800000	0.119676		281	579.879	706	0.283917
Q08431	Lactadherin	MFGE8	387	43.1	8.15	0.5013	2	17	17	209	0.1318	4	0.5013	17		615700	1.32447e+07	133600000	3.33444		6	12.3818	203	4.03519
Q7Z7G0	Target of Nesh-SH3	ABI3BP	1075	118.6	9.44	0.227	1	20	20	239	0.1144	9	0.227	20		872800	1.87753e+07	127900000	2.76811		13	26.8271	226	3.07456
P10124	Serglycin	SRGN	158	17.6	4.96	0.2089	1	2	2	54	0.0823	1	0.2089	2		990600	2.13093e+07	127400000	2.57981		4	8.2545	50	2.59867
P07737	Profilin-1	PFN1	140	15	8.27	0.65	2	8	8	155	0.5571	6	0.65	8		10540000	2.26732e+08	125200000	-0.856751		71	146.517	84	-0.802611
P15144	Aminopeptidase N	ANPEP	967	109.5	5.48	0.3578	2	27	27	147	0		0.3578	27		0	0	107500000	∞			0.1	147	10.5216
O00560	Syntenin-1	SDCBP	298	32.4	7.53	0.6577	1	9	9	114	0.1141	2	0.6577	9		178000	3.82905e+06	105000000	4.77726		4	8.2545	110	3.73618
P26022	Pentraxin-related protein PTX3	PTX3	381	41.9	5.01	0.6457	1	17	17	112	0.2782	8	0.6037	15		1566000	3.36871e+07	94870000	1.49376		30	61.9088	82	0.40548
P08670	Vimentin	VIM	466	53.6	5.12	0.5644	21	23	24	246	0.4678	19	0.53	22		29530000	6.35236e+08	88330000	-2.84632		148	305.417	98	-1.63992
P14618	Pyruvate kinase PKM	PKM	531	57.9	7.84	0.5631	1	21	21	201	0.2505	11	0.5631	21		3559000	7.65596e+07	82470000	0.107287		47	96.9904	154	0.667016
P23528	Cofilin-1	CFL1	166	18.5	8.09	0.4217	2	3	5	52	0.0843	1	0.4217	5		2916000	6.27276e+07	68920000	0.135821		8	16.509	44	1.41425
Q15063	Periostin	POSTN	836	93.3	7.53	0.5347	1	32	32	378	0.5156	30	0.3445	19		58030000	1.24831e+09	67780000	-4.20298		256	528.288	122	-2.11444
P02768	Serum albumin	ALB	609	69.3	6.28	0.0969	1	2	6	85	0.0969	6	0.0443	2		17090000	3.67632e+08	65620000	-2.48606		48	99.054	37	-1.42069
P08133	Annexin A6	ANXA6	673	75.8	5.6	0.5929	2	31	31	156	0.0134	1	0.5929	31		84700	1.82203e+06	64920000	5.15505		3	6.19088	153	4.62724
P08195	4F2 cell-surface antigen heavy chain	SLC3A2	630	68	5.01	0.2937	1	14	14	97	0.0159	1	0.2937	14		21300	458196	54990000	6.90706		1	2.06363	96	5.53978
P00338	L-lactate dehydrogenase A chain	LDHA	332	36.7	8.27	0.5	4	12	14	139	0.4699	12	0.4729	11		13040000	2.8051e+08	53880000	-2.38023		83	171.281	56	-1.61287
P27105	Erythrocyte band 7 integral membrane protein	STOM	288	31.7	7.88	0.3889	2	8	8	70	0		0.3889	8		0	0	49550000	∞			0.1	70	9.45121
P12109	Collagen alpha-1(VI) chain	COL6A1	1028	108.5	5.43	0.2451	1	17	17	194	0.1683	11	0.2451	17		6846000	1.47268e+08	49080000	-1.58524		94	193.981	100	-0.955914
Q9P2B2	Prostaglandin F2 receptor negative regulator	PTGFRN	879	98.5	6.61	0.3697	1	28	28	106	0.0137	1	0.3697	28		0	0	43330000	∞		2	4.12725	104	4.65526
Q15672	Twist-related protein 1	TWIST1	202	20.9	9.44	0.1485	1	1	1	4	0		0.1485	1		0	0	41370000	∞			0.1	4	5.32193
Q71DI3	Histone H3.2	HIST2H3A	136	15.4	11.27	0.4559	4	1	5	32	0		0.4559	5		0	0	40440000	∞			0.1	32	8.32193
Q9C0H2	Protein tweety homolog 3	TTYH3	523	57.5	5.39	0.0268	1	1	1	6	0		0.0268	1		0	0	40040000	∞			0.1	6	5.90689
P84243	Histone H3.3	H3F3A	136	15.3	11.27	0.4559	5	1	5	33	0		0.4559	5		0	0	39590000	∞			0.1	33	8.36632
P68431	Histone H3.1	HIST1H3A	136	15.4	11.12	0.4559	4	1	5	35	0		0.4559	5		0	0	39420000	∞			0.1	35	8.45121
P61224	Ras-related protein Rap-1b	RAP1B	184	20.8	5.78	0.5978	3	8	8	64	0		0.5978	8		0	0	38770000	∞			0.1	64	9.32193
Q9UBI6	Guanine nucleotide-binding protein G(I)/G(S)/G(O) subunit gamma-12	GNG12	72	8	8.97	0.5417	2	4	4	19	0		0.5417	4		0	0	38020000	∞			0.1	19	7.56986
Q96IC2	RNA exonuclease 5	REXO5	774	86.8	8.32	0.0245	1	1	1	2	0		0.0245	1		0	0	36690000	∞			0.1	2	4.32193
Q08380	Galectin-3-binding protein	LGALS3BP	585	65.3	5.27	0.3265	1	17	17	89	0.0291	1	0.3265	17		1272000	2.73627e+07	34280000	0.325158		4	8.2545	85	3.36421
Q15758	Neutral amino acid transporter B(0)	SLC1A5	541	56.6	5.48	0.2089	2	7	7	38	0		0.2089	7		0	0	34240000	∞			0.1	38	8.56986
P62820	Ras-related protein Rab-1A	RAB1A	205	22.7	6.21	0.361	27	1	5	14	0		0.361	5		0	0	33970000	∞			0.1	14	7.12928
P61026	Ras-related protein Rab-10	RAB10	200	22.5	8.38	0.42	27	4	7	13	0		0.42	7		0	0	33930000	∞			0.1	13	7.02237
P07585	Decorin	DCN	359	39.7	8.54	0.3649	2	11	11	75	0.1198	3	0.3649	11		3177000	6.83422e+07	33270000	-1.03855		21	43.3361	54	0.317389
P61006	Ras-related protein Rab-8A	RAB8A	207	23.7	9.07	0.2657	28	2	4	9	0		0.2657	4		0	0	33250000	∞			0.1	9	6.49185
P51153	Ras-related protein Rab-13	RAB13	203	22.8	9.19	0.1576	2	1	3	8	0		0.1576	3		0	0	32580000	∞			0.1	8	6.32193
P07437	Tubulin beta chain	TUBB	444	49.6	4.89	0.4707	4	3	15	123	0.1667	5	0.4707	15		2981000	6.41259e+07	31660000	-1.01825		25	51.5906	98	0.925672
Q13509	Tubulin beta-3 chain	TUBB3	450	50.4	4.93	0.3756	2	4	13	89	0.0489	2	0.3756	13		2294000	4.93475e+07	28450000	-0.794547		15	30.9544	74	1.25738
P50454	Serpin H1	SERPINH1	418	46.4	8.69	0.555	2	15	15	131	0.2703	8	0.555	15		3960000	8.51857e+07	24080000	-1.82278		51	105.245	80	-0.395679
P24522	Growth arrest and DNA damage-inducible protein GADD45 alpha	GADD45A	165	18.3	4.5	0.0848	2	1	1	4	0		0.0848	1		0	0	24010000	∞			0.1	4	5.32193
Q9BQE3	Tubulin alpha-1C chain	TUBA1C	449	49.9	5.1	0.3408	2	0	10	49	0.0713	2	0.3096	9		1973000	4.24423e+07	23040000	-0.881361		5	10.3181	44	2.09232
Q71U36	Tubulin alpha-1A chain	TUBA1A	451	50.1	5.06	0.3991	6	1	11	58	0.071	2	0.3681	10		1973000	4.24423e+07	23040000	-0.881361		5	10.3181	53	2.36081
P0DP25	Calmodulin-3	CALM3	149	16.8	4.22	0.443	1	4	4	21	0.1477	1	0.443	4		1385000	2.97935e+07	22140000	-0.428341		2	4.12725	19	2.20275
P21589	5'-nucleotidase	NT5E	574	63.3	7.03	0.3902	2	16	16	111	0		0.3902	16		0	0	20740000	∞			0.1	111	10.1163
Q13885	Tubulin beta-2A chain	TUBB2A	445	49.9	4.89	0.3955	5	1	12	75	0.1124	3	0.3955	12		2352000	5.05951e+07	20320000	-1.3161		14	28.8908	61	1.0782
P13987	CD59 glycoprotein	CD59	128	14.2	6.48	0.1563	1	2	2	33	0		0.1563	2		0	0	20250000	∞			0.1	33	8.36632
Q9BUF5	Tubulin beta-6 chain	TUBB6	446	49.8	4.88	0.2399	4	2	8	51	0.0538	2	0.2399	8		2651000	5.70271e+07	18130000	-1.65327		10	20.6363	41	0.990443
Q14697	Neutral alpha-glucosidase AB	GANAB	944	106.8	6.14	0.0561	1	3	3	15	0.0403	2	0.0339	2		472000	1.01534e+07	17630000	0.796063		5	10.3181	10	-0.0451813
Q96S97	Myeloid-associated differentiation marker	MYADM	322	35.3	8.15	0.1025	1	2	2	29	0.0714	1	0.1025	2		720600	1.55012e+07	16830000	0.118654		2	4.12725	27	2.70971
P43007	Neutral amino acid transporter A	SLC1A4	532	55.7	6.25	0.1391	2	4	4	16	0		0.1391	4		0	0	16610000	∞			0.1	16	7.32193
P11142	Heat shock cognate 71 kDa protein	HSPA8	646	70.9	5.52	0.5139	5	18	21	153	0.209	9	0.5139	21		1850000	3.97963e+07	16440000	-1.27543		27	55.7179	126	1.17721
P04792	Heat shock protein beta-1	HSPB1	205	22.8	6.4	0.6878	2	8	8	39	0.2732	3	0.6878	8		617800	1.32898e+07	16030000	0.270452		4	8.2545	35	2.0841
P06756	Integrin alpha-V	ITGAV	1048	116	5.68	0.2338	2	17	17	68	0		0.2338	17		0	0	15590000	∞			0.1	68	9.40939
O14786	Neuropilin-1	NRP1	923	103.1	5.88	0.1419	1	7	7	27	0.0141	1	0.1419	7		407100	8.75735e+06	15560000	0.829276		1	2.06363	26	3.65526
Q9NVM1	Protein eva-1 homolog B	EVA1B	165	18.4	4.73	0.2485	1	2	2	16	0		0.2485	2		0	0	14940000	∞			0.1	16	7.32193
P31949	Protein S100-A11	S100A11	105	11.7	7.12	0.7714	1	6	6	46	0.6857	4	0.6857	5		3156000	6.78904e+07	14620000	-2.21526		13	26.8271	33	0.298773
Q01995	Transgelin	TAGLN	201	22.6	8.84	0.7164	2	14	14	107	0.5174	10	0.6418	11		10220000	2.19848e+08	14600000	-3.91247		65	134.136	42	-1.67523
P11279	Lysosome-associated membrane glycoprotein 1	LAMP1	417	44.9	8.75	0.1343	1	5	5	40	0		0.1343	5		0	0	14280000	∞			0.1	40	8.64386
P26038	Moesin	MSN	577	67.8	6.4	0.4402	4	16	21	85	0.1334	6	0.4402	21		439500	9.45432e+06	13600000	0.524561		7	14.4454	78	2.43287
P24390	ER lumen protein-retaining receptor 1	KDELR1	212	24.5	8.62	0.1462	2	2	2	9	0.0896	1	0.0566	1		1064000	2.28883e+07	12840000	-0.833964		2	4.12725	7	0.762174
P06733	Alpha-enolase	ENO1	434	47.1	7.39	0.5138	5	15	15	129	0.4171	12	0.5069	14		3128000	6.72881e+07	12800000	-2.39421		52	107.309	77	-0.478834
P15311	Ezrin	EZR	586	69.4	6.27	0.2509	2	5	10	45	0.029	2	0.2509	10		310000	6.66858e+06	11090000	0.733809		3	6.19088	42	2.76217
Q9NVI1	Fanconi anemia group I protein	FANCI	1328	149.2	6.74	0.0188	1	1	1	2	0		0.0188	1		0	0	10730000	∞			0.1	2	4.32193
Q15113	Procollagen C-endopeptidase enhancer 1	PCOLCE	449	47.9	7.43	0.3608	1	11	11	87	0.3073	8	0.3252	10		5393000	1.16012e+08	10710000	-3.43724		43	88.7359	44	-1.01201
O60664	Perilipin-3	PLIN3	434	47	5.44	0.1682	1	5	5	22	0.0691	2	0.1682	5		170700	3.67202e+06	10520000	1.51849		4	8.2545	18	1.12474
P04899	Guanine nucleotide-binding protein G(i) subunit alpha-2	GNAI2	355	40.4	5.54	0.3831	13	6	11	58	0		0.3831	11		0	0	10410000	∞			0.1	58	9.17991
P61586	Transforming protein RhoA	RHOA	193	21.8	6.1	0.6528	3	9	9	25	0		0.6528	9		0	0	10320000	∞			0.1	25	7.96578
Q9NY65	Tubulin alpha-8 chain	TUBA8	449	50.1	5.06	0.2428	3	0	7	37	0.0713	2	0.2116	6		1973000	4.24423e+07	10270000	-2.04707		5	10.3181	32	1.63289
Q8WUM4	Programmed cell death 6-interacting protein	PDCD6IP	868	96	6.52	0.3145	1	18	18	62	0		0.3145	18		0	0	9987000	∞			0.1	62	9.27612
Q92743	Serine protease HTRA1	HTRA1	480	51.3	7.83	0.3146	2	9	9	38	0.1125	3	0.3146	9		1357000	2.91912e+07	9855000	-1.5666		10	20.6363	28	0.440246
Q15582	Transforming growth factor-beta-induced protein ig-h3	TGFBI	683	74.6	7.71	0.5007	2	19	19	90	0.4846	18	0.1567	6		9126000	1.96314e+08	9811000	-4.32262		76	156.836	14	-3.48575
Q13219	Pappalysin-1	PAPPA	1627	180.9	6.18	0.0393	1	3	3	23	0.0098	1	0.0393	3		627300	1.34942e+07	9341000	-0.530689		7	14.4454	16	0.147464
Q03135	Caveolin-1	CAV1	178	20.5	6.02	0.1685	2	2	2	12	0		0.1685	2		0	0	9064000	∞			0.1	12	6.90689
P12110	Collagen alpha-2(VI) chain	COL6A2	1019	108.5	6.21	0.2463	1	17	17	101	0.1325	9	0.2404	16		2313000	4.97562e+07	9025000	-2.46288		40	82.545	61	-0.436372
Q8NCQ5	F-box only protein 15	FBXO15	510	57.2	8.6	0.0176	1	1	1	6	0.0176	1	0.0176	1		897800	1.93131e+07	8967000	-1.10688		4	8.2545	2	-2.04518
P11021	Endoplasmic reticulum chaperone BiP	HSPA5	654	72.3	5.16	0.2829	2	10	12	53	0.1391	6	0.2156	9		2080000	4.4744e+07	8746000	-2.355		22	45.3998	31	-0.550417
Q6NZI2	Caveolae-associated protein 1	CAVIN1	390	43.4	5.6	0.1513	1	3	3	8	0		0.1513	3		0	0	8489000	∞			0.1	8	6.32193
Q99536	Synaptic vesicle membrane protein VAT-1 homolog	VAT1	393	41.9	6.29	0.3766	1	10	10	56	0.0814	2	0.3766	10		820400	1.76481e+07	8362000	-1.07759		6	12.3818	50	2.01371
P18206	Vinculin	VCL	1134	123.7	5.66	0.1402	1	11	11	46	0.1067	9	0.1217	9		1220000	2.62441e+07	8358000	-1.65076		18	37.1453	28	-0.407751
O14817	Tetraspanin-4	TSPAN4	238	26.1	6.47	0.1092	1	2	2	6	0		0.1092	2		0	0	8160000	∞			0.1	6	5.90689
P33240	Cleavage stimulation factor subunit 2	CSTF2	577	60.9	6.83	0.0139	1	1	1	3	0.0139	1	0.0139	1		256700	5.52201e+06	8062000	0.545944		1	2.06363	2	-0.0451813
P20908	Collagen alpha-1(V) chain	COL5A1	1838	183.4	5.06	0.1415	5	16	16	86	0.0822	10	0.1279	14		1605000	3.4526e+07	8059000	-2.09901		28	57.7815	58	0.00544476
P17813	Endoglin	ENG	658	70.5	6.61	0.3252	1	10	10	31	0		0.3252	10		0	0	7913000	∞			0.1	31	8.27612
P60953	Cell division control protein 42 homolog	CDC42	191	21.2	6.55	0.3037	1	3	3	24	0.0681	1	0.3037	3		63720	1.37072e+06	7649000	2.48034		1	2.06363	23	3.47838
P07093	Glia-derived nexin	SERPINE2	398	44	9.29	0.407	1	13	13	150	0.407	13	0.1658	5		12520000	2.69324e+08	7534000	-5.15979		119	245.571	31	-2.9858
P10301	Ras-related protein R-Ras	RRAS	218	23.5	6.93	0.5229	1	6	8	20	0		0.5229	8		0	0	7512000	∞			0.1	20	7.64386
P61204	ADP-ribosylation factor 3	ARF3	181	20.6	7.43	0.3978	5	1	6	36	0		0.3978	6		0	0	7054000	∞			0.1	36	8.49185
P18085	ADP-ribosylation factor 4	ARF4	180	20.5	7.14	0.4	4	1	6	36	0		0.4	6		0	0	7054000	∞			0.1	36	8.49185
P62070	Ras-related protein R-Ras2	RRAS2	204	23.4	6.01	0.3284	1	2	4	13	0		0.3284	4		0	0	7000000	∞			0.1	13	7.02237
P05997	Collagen alpha-2(V) chain	COL5A2	1499	144.8	6.46	0.1081	1	10	10	51	0.07	6	0.0807	7		4864000	1.04632e+08	6847000	-3.93371		32	66.036	19	-1.79725
P26006	Integrin alpha-3	ITGA3	1051	116.5	6.77	0.2008	2	11	11	42	0		0.2008	11		0	0	6794000	∞			0.1	42	8.71425
P62873	Guanine nucleotide-binding protein G(I)/G(S)/G(T) subunit beta-1	GNB1	340	37.4	6	0.3088	2	2	7	31	0.0324	1	0.3088	7		196600	4.22917e+06	6662000	0.655581		1	2.06363	30	3.86171
P62879	Guanine nucleotide-binding protein G(I)/G(S)/G(T) subunit beta-2	GNB2	340	37.3	6	0.3441	2	3	8	34	0.0324	1	0.3441	8		196600	4.22917e+06	6662000	0.655581		1	2.06363	33	3.99921
Q13492	Phosphatidylinositol-binding clathrin assembly protein	PICALM	652	70.7	7.9	0.0307	1	1	1	5	0		0.0307	1		0	0	6590000	∞			0.1	5	5.64386
P08754	Guanine nucleotide-binding protein G(i) subunit alpha	GNAI3	354	40.5	5.69	0.2768	13	3	8	34	0		0.2768	8		0	0	6533000	∞			0.1	34	8.40939
P35222	Catenin beta-1	CTNNB1	781	85.4	5.86	0.1639	4	8	8	37	0		0.1639	8		0	0	6515000	∞			0.1	37	8.53138
P05023	Sodium/potassium-transporting ATPase subunit alpha-1	ATP1A1	1023	112.8	5.49	0.1613	8	11	11	41	0		0.1613	11		0	0	6259000	∞			0.1	41	8.67948
P02462	Collagen alpha-1(IV) chain	COL4A1	1669	160.5	8.28	0.0863	1	3	7	37	0.0521	5	0.0665	5		1600000	3.44185e+07	6093000	-2.49796		14	28.8908	23	-0.328974
Q07954	Prolow-density lipoprotein receptor-related protein 1	LRP1	4544	504.3	5.39	0.0559	1	15	15	43	0.0031	1	0.0559	15		0	0	6035000	∞		1	2.06363	42	4.34714
P22392	Nucleoside diphosphate kinase B	NME2	152	17.3	8.41	0.3158	6	3	3	13	0.2039	2	0.2368	2		1747000	3.75807e+07	5938000	-2.66194		7	14.4454	6	-1.26757
P07864	L-lactate dehydrogenase C chain	LDHC	332	36.3	7.46	0.0602	2	1	2	15	0.0361	1	0.0602	2		1584000	3.40743e+07	5726000	-2.57308		7	14.4454	8	-0.852536
Q9UKX5	Integrin alpha-11	ITGA11	1188	133.4	6.7	0.085	1	9	9	53	0		0.085	9		0	0	5621000	∞			0.1	53	9.04985
Q02878	60S ribosomal protein L6	RPL6	288	32.7	10.58	0.0868	2	2	2	9	0		0.0868	2		0	0	5595000	∞			0.1	9	6.49185
P35221	Catenin alpha-1	CTNNA1	906	100	6.29	0.1269	2	7	7	28	0		0.1269	7		0	0	5500000	∞			0.1	28	8.12928
P23634	Plasma membrane calcium-transporting ATPase 4	ATP2B4	1241	137.8	6.6	0.2135	4	10	16	48	0		0.2135	16		0	0	5470000	∞			0.1	48	8.90689
P23396	40S ribosomal protein S3	RPS3	243	26.7	9.66	0.0658	1	1	1	3	0		0.0658	1		0	0	5461000	∞			0.1	3	4.90689
P08865	40S ribosomal protein SA	RPSA	295	32.8	4.87	0.0576	2	1	1	4	0.0576	1	0.0576	1		360600	7.75706e+06	5454000	-0.508195		1	2.06363	3	0.539781
P07996	Thrombospondin-1	THBS1	1170	129.3	4.94	0.3154	4	26	29	327	0.3154	29	0.147	12		26700000	5.74358e+08	5295000	-6.76118		282	581.942	45	-3.69288
P12814	Alpha-actinin-1	ACTN1	892	103	5.41	0.3531	4	12	24	104	0.2309	16	0.3139	17		5424000	1.16679e+08	5278000	-4.4664		65	134.136	39	-1.78215
Q9Y281	Cofilin-2	CFL2	166	18.7	7.88	0.253	1	1	3	11	0		0.253	3		0	0	5253000	∞			0.1	11	6.78136
P06703	Protein S100-A6	S100A6	90	10.2	5.48	0.4556	1	3	3	14	0.0889	1	0.4556	3		107200	2.30604e+06	5228000	1.18084		4	8.2545	10	0.276747
P60981	Destrin	DSTN	165	18.5	7.85	0.103	1	1	1	3	0		0.103	1		0	0	5167000	∞			0.1	3	4.90689
P08238	Heat shock protein HSP 90-beta	HSP90AB1	724	83.2	5.03	0.0718	7	4	4	18	0.0345	2	0.0718	4		1082000	2.32755e+07	5010000	-2.21593		5	10.3181	13	0.33333
P21333	Filamin-A	FLNA	2647	280.6	6.06	0.1923	1	29	32	143	0.1099	19	0.1783	28		2414000	5.19289e+07	5008000	-3.37423		52	107.309	91	-0.237826
P04075	Fructose-bisphosphate aldolase A	ALDOA	364	39.4	8.09	0.3709	1	8	8	34	0.2747	6	0.283	6		1157000	2.48888e+07	4931000	-2.33555		13	26.8271	21	-0.353304
Q6UVK1	Chondroitin sulfate proteoglycan 4	CSPG4	2322	250.4	5.47	0.152	1	19	19	54	0		0.152	19		0	0	4817000	∞			0.1	54	9.07682
P36955	Pigment epithelium-derived factor	SERPINF1	418	46.3	6.38	0.1962	1	4	6	39	0		0.1962	6		0	0	4733000	∞			0.1	39	8.60733
P51149	Ras-related protein Rab-7a	RAB7A	207	23.5	6.7	0.401	2	7	7	32	0		0.401	7		0	0	4723000	∞			0.1	32	8.32193
P63000	Ras-related C3 botulinum toxin substrate 1	RAC1	192	21.4	8.5	0.3438	2	5	5	34	0		0.3438	5		0	0	4720000	∞			0.1	34	8.40939
P30626	Sorcin	SRI	198	21.7	5.59	0.0556	1	1	1	10	0		0.0556	1		0	0	4538000	∞			0.1	10	6.64386
O43707	Alpha-actinin-4	ACTN4	911	104.8	5.44	0.2722	4	6	18	93	0.191	14	0.1888	11		4956000	1.06611e+08	4497000	-4.56725		57	117.627	36	-1.70815
P63104	14-3-3 protein zeta/delta	YWHAZ	245	27.7	4.79	0.2898	1	2	4	31	0.1551	2	0.2898	4		249300	5.36283e+06	4489000	-0.256599		6	12.3818	25	1.01371
P50395	Rab GDP dissociation inhibitor beta	GDI2	445	50.6	6.47	0.2831	4	8	8	32	0.0652	2	0.2831	8		587500	1.2638e+07	4483000	-1.49524		5	10.3181	27	1.38778
Q6DD88	Atlastin-3	ATL3	541	60.5	5.66	0.2643	2	7	7	19	0		0.2643	7		0	0	4468000	∞			0.1	19	7.56986
P41250	Glycine--tRNA ligase	GARS	739	83.1	7.03	0.1137	1	6	6	26	0.0257	1	0.1137	6		231700	4.98422e+06	4361000	-0.19271		1	2.06363	25	3.59867
Q09666	Neuroblast differentiation-associated protein AHNAK	AHNAK	5890	628.7	6.15	0.146	1	29	30	71	0.0131	1	0.146	30		499900	1.07536e+07	4344000	-1.30773		2	4.12725	69	4.06334
Q9NZN4	EH domain-containing protein 2	EHD2	543	61.1	6.46	0.4567	1	14	14	37	0		0.4567	14		0	0	4336000	∞			0.1	37	8.53138
Q9Y4F1	FERM, ARHGEF and pleckstrin domain-containing protein 1	FARP1	1045	118.6	8.15	0.0268	1	2	2	9	0		0.0268	2		0	0	4289000	∞			0.1	9	6.49185
Q9H4G4	Golgi-associated plant pathogenesis-related protein 1	GLIPR2	154	17.2	9.41	0.0844	1	1	1	3	0		0.0844	1		0	0	4234000	∞			0.1	3	4.90689
P09382	Galectin-1	LGALS1	135	14.7	5.5	0.5333	1	6	6	47	0.5333	6	0.3407	4		3519000	7.56991e+07	4180000	-4.1787		29	59.8451	18	-1.73324
P35613	Basigin	BSG	385	42.2	5.66	0.1766	2	4	4	24	0.0468	1	0.1766	4		245700	5.28538e+06	4139000	-0.352726		1	2.06363	23	3.47838
Q12884	Prolyl endopeptidase FAP	FAP	760	87.7	6.65	0.2829	2	16	16	43	0.0184	1	0.2829	16		251900	5.41876e+06	4108000	-0.399526		4	8.2545	39	2.24022
P62081	40S ribosomal protein S7	RPS7	194	22.1	10.1	0.0619	1	1	1	7	0		0.0619	1		0	0	4064000	∞			0.1	7	6.12928
Q8WWI5	Choline transporter-like protein 1	SLC44A1	657	73.3	8.6	0.0594	1	3	3	11	0		0.0594	3		0	0	4028000	∞			0.1	11	6.78136
P09525	Annexin A4	ANXA4	319	35.9	6.13	0.3636	2	7	7	20	0		0.3636	7		0	0	3987000	∞			0.1	20	7.64386
P31946	14-3-3 protein beta/alpha	YWHAB	246	28.1	4.83	0.3577	8	3	7	25	0.1585	2	0.3577	7		344800	7.41718e+06	3952000	-0.908287		5	10.3181	20	0.954819
P10915	Hyaluronan and proteoglycan link protein 1	HAPLN1	354	40.1	7.42	0.1751	4	4	4	18	0		0.1751	4		0	0	3848000	∞			0.1	18	7.49185
P19823	Inter-alpha-trypsin inhibitor heavy chain H2	ITIH2	946	106.4	6.86	0.0285	1	3	3	9	0		0.0285	3		0	0	3820000	∞			0.1	9	6.49185
P62424	60S ribosomal protein L7a	RPL7A	266	30	10.61	0.109	2	2	2	4	0		0.109	2		0	0	3782000	∞			0.1	4	5.32193
O14495	Phospholipid phosphatase 3	PLPP3	311	35.1	9.14	0.0354	1	1	1	2	0		0.0354	1		0	0	3771000	∞			0.1	2	4.32193
P49755	Transmembrane emp24 domain-containing protein 10	TMED10	219	25	7.44	0.1279	2	2	2	10	0		0.1279	2		0	0	3723000	∞			0.1	10	6.64386
P13473	Lysosome-associated membrane glycoprotein 2	LAMP2	410	44.9	5.63	0.0927	1	4	4	18	0		0.0927	4		0	0	3720000	∞			0.1	18	7.49185
Q9NZM1	Myoferlin	MYOF	2061	234.6	6.18	0.1281	1	16	16	33	0		0.1281	16		0	0	3719000	∞			0.1	33	8.36632
O00159	Unconventional myosin-Ic	MYO1C	1063	121.6	9.41	0.1627	2	8	8	26	0		0.1627	8		0	0	3650000	∞			0.1	26	8.02237
P48509	CD151 antigen	CD151	253	28.3	7.47	0.0711	1	2	2	15	0		0.0711	2		0	0	3637000	∞			0.1	15	7.22882
P60174	Triosephosphate isomerase	TPI1	286	30.8	5.92	0.4545	2	9	9	34	0.2063	5	0.4021	7		758600	1.63187e+07	3634000	-2.16689		17	35.0816	17	-1.04518
Q9Y2J2	Band 4.1-like protein 3	EPB41L3	1087	120.6	5.19	0.0276	1	2	2	9	0		0.0276	2		0	0	3620000	∞			0.1	9	6.49185
P05186	Alkaline phosphatase, tissue-nonspecific isozyme	ALPL	524	57.3	6.67	0.1985	2	5	5	15	0		0.1985	5		0	0	3574000	∞			0.1	15	7.22882
P00387	NADH-cytochrome b5 reductase 3	CYB5R3	301	34.2	7.59	0.2326	2	4	4	24	0		0.2326	4		0	0	3574000	∞			0.1	24	7.90689
P84095	Rho-related GTP-binding protein RhoG	RHOG	191	21.3	8.12	0.0995	1	1	1	5	0		0.0995	1		0	0	3476000	∞			0.1	5	5.64386
P09211	Glutathione S-transferase P	GSTP1	210	23.3	5.64	0.4619	2	4	4	23	0.3714	3	0.2619	3		1238000	2.66313e+07	3470000	-2.94011		9	18.5726	14	-0.407751
Q13641	Trophoblast glycoprotein	TPBG	420	46	6.83	0.1024	1	3	3	17	0		0.1024	3		0	0	3444000	∞			0.1	17	7.40939
Q8WUJ3	Cell migration-inducing and hyaluronan-binding protein	CEMIP	1361	152.9	7.85	0.0485	1	5	5	18	0.0081	1	0.0485	5		157500	3.38807e+06	3424000	0.0152202		1	2.06363	17	3.04228
P40926	Malate dehydrogenase, mitochondrial	MDH2	338	35.5	8.68	0.1036	2	2	2	18	0.1036	2	0.0562	1		1545000	3.32353e+07	3412000	-3.28403		12	24.7635	6	-2.04518
Q9HCJ1	Progressive ankylosis protein homolog	ANKH	492	54.2	7.88	0.1159	1	3	3	10	0		0.1159	3		0	0	3390000	∞			0.1	10	6.64386
Q08629	Testican-1	SPOCK1	439	49.1	6.1	0.0205	1	1	1	15	0.0205	1	0.0205	1		2056000	4.42277e+07	3359000	-3.71885		11	22.6999	4	-2.50461
Q9ULC3	Ras-related protein Rab-23	RAB23	237	26.6	6.6	0.0675	1	1	1	6	0		0.0675	1		0	0	3357000	∞			0.1	6	5.90689
Q9H4M9	EH domain-containing protein 1	EHD1	534	60.6	6.83	0.382	3	15	15	38	0.0206	1	0.382	15		112000	2.40929e+06	3323000	0.463877		1	2.06363	37	4.16427
P27797	Calreticulin	CALR	417	48.1	4.44	0.1655	2	5	5	17	0.1655	5	0.1319	3		2618000	5.63172e+07	3313000	-4.08737		13	26.8271	4	-2.74562
Q14204	Cytoplasmic dynein 1 heavy chain 1	DYNC1H1	4646	532.1	6.4	0.0493	1	15	15	27	0		0.0493	15		0	0	3294000	∞			0.1	27	8.07682
P11047	Laminin subunit gamma-1	LAMC1	1609	177.5	5.12	0.1019	1	8	8	23	0.0118	1	0.1019	8		1358000	2.92127e+07	3237000	-3.17386		4	8.2545	19	1.20275
P29966	Myristoylated alanine-rich C-kinase substrate	MARCKS	332	31.5	4.45	0.6054	2	8	8	15	0		0.6054	8		0	0	3170000	∞			0.1	15	7.22882
O75396	Vesicle-trafficking protein SEC22b	SEC22B	215	24.6	6.92	0.2837	1	4	4	12	0		0.2837	4		0	0	3165000	∞			0.1	12	6.90689
P05388	60S acidic ribosomal protein P0	RPLP0	317	34.3	5.97	0.1893	3	3	3	15	0.1199	2	0.1073	2		604100	1.29951e+07	3137000	-2.05051		5	10.3181	10	-0.0451813
Q14315	Filamin-C	FLNC	2725	290.8	5.97	0.0998	1	17	19	66	0.0558	11	0.0914	15		991300	2.13244e+07	3109000	-2.77798		23	47.4634	43	-0.142479
P07195	L-lactate dehydrogenase B chain	LDHB	334	36.6	6.05	0.3713	2	1	8	51	0.3263	7	0.2365	6		1640000	3.52789e+07	3079000	-3.51827		26	53.6543	25	-1.10176
Q9HAV0	Guanine nucleotide-binding protein subunit beta-4	GNB4	340	37.5	6	0.1176	1	1	3	15	0		0.1176	3		0	0	3033000	∞			0.1	15	7.22882
Q01082	Spectrin beta chain, non-erythrocytic 1	SPTBN1	2364	274.4	5.57	0.0537	2	8	8	21	0		0.0537	8		0	0	3025000	∞			0.1	21	7.71425
P80723	Brain acid soluble protein 1	BASP1	227	22.7	4.63	0.2291	2	3	3	7	0		0.2291	3		0	0	3008000	∞			0.1	7	6.12928
P49257	Protein ERGIC-53	LMAN1	510	57.5	6.77	0.0843	1	1	1	2	0		0.0843	1		0	0	2986000	∞			0.1	2	4.32193
P98160	Basement membrane-specific heparan sulfate proteoglycan core protein	HSPG2	4391	468.5	6.51	0.1749	1	40	40	174	0.1749	40	0.0244	6		7488000	1.61078e+08	2984000	-5.75437		148	305.417	26	-3.55419
P49184	Deoxyribonuclease-1-like 1	DNASE1L1	302	33.9	5.74	0.0894	1	1	1	6	0		0.0894	1		0	0	2974000	∞			0.1	6	5.90689
P16070	CD44 antigen	CD44	742	81.5	5.33	0.0863	2	6	6	21	0.0162	1	0.0863	6		231000	4.96917e+06	2971000	-0.742055		3	6.19088	18	1.53978
P33947	ER lumen protein-retaining receptor 2	KDELR2	212	24.4	8.72	0.0566	3	1	1	5	0		0.0566	1		0	0	2966000	∞			0.1	5	5.64386
P16112	Aggrecan core protein	ACAN	2530	261.2	4.13	0.0083	1	1	1	4	0		0.0083	1		0	0	2942000	∞			0.1	4	5.32193
P27449	V-type proton ATPase 16 kDa proteolipid subunit	ATP6V0C	155	15.7	8.44	0.3161	1	2	2	8	0		0.3161	2		0	0	2942000	∞			0.1	8	6.32193
O00299	Chloride intracellular channel protein 1	CLIC1	241	26.9	5.17	0.1577	2	3	3	8	0.083	2	0.0747	1		709700	1.52667e+07	2928000	-2.3824		3	6.19088	5	-0.308216
P63241	Eukaryotic translation initiation factor 5A-1	EIF5A	154	16.8	5.24	0.1299	3	2	2	14	0.0779	1	0.1299	2		724900	1.55937e+07	2926000	-2.41396		5	10.3181	9	-0.197184
P51148	Ras-related protein Rab-5C	RAB5C	216	23.5	8.41	0.3287	2	4	4	14	0		0.3287	4		0	0	2907000	∞			0.1	14	7.12928
Q9BSJ8	Extended synaptotagmin-1	ESYT1	1104	122.8	5.83	0.0263	1	2	2	7	0		0.0263	2		0	0	2853000	∞			0.1	7	6.12928
P01112	GTPase HRas	HRAS	189	21.3	5.31	0.3333	3	4	4	15	0		0.3333	4		0	0	2852000	∞			0.1	15	7.22882
Q9NUM4	Transmembrane protein 106B	TMEM106B	274	31.1	6.99	0.0584	2	1	1	3	0		0.0584	1		0	0	2850000	∞			0.1	3	4.90689
P0DMV8	Heat shock 70 kDa protein 1A	HSPA1A	641	70	5.66	0.1045	5	3	5	17	0.0187	1	0.1045	5		259400	5.58009e+06	2803000	-0.993317		1	2.06363	16	2.95482
P05387	60S acidic ribosomal protein P2	RPLP2	115	11.7	4.54	0.4696	2	3	3	12	0.4696	3	0.4522	2		1539000	3.31063e+07	2794000	-3.5667		9	18.5726	3	-2.63014
O75340	Programmed cell death protein 6	PDCD6	191	21.9	5.4	0.2618	1	2	2	4	0		0.2618	2		0	0	2787000	∞			0.1	4	5.32193
Q6YHK3	CD109 antigen	CD109	1445	161.6	5.85	0.1087	1	10	10	19	0.0242	2	0.0962	8		181500	3.90434e+06	2742000	-0.509852		2	4.12725	17	2.04228
O95865	N(G),N(G)-dimethylarginine dimethylaminohydrolase 2	DDAH2	285	29.6	6.01	0.2877	1	3	3	8	0		0.2877	3		0	0	2737000	∞			0.1	8	6.32193
P11234	Ras-related protein Ral-B	RALB	206	23.4	6.62	0.3883	2	4	4	27	0		0.3883	4		0	0	2641000	∞			0.1	27	8.07682
Q9Y678	Coatomer subunit gamma-1	COPG1	874	97.7	5.47	0.0561	4	3	3	12	0		0.0561	3		0	0	2639000	∞			0.1	12	6.90689
P62330	ADP-ribosylation factor 6	ARF6	175	20.1	8.95	0.12	1	1	1	2	0		0.12	1		0	0	2578000	∞			0.1	2	4.32193
P13639	Elongation factor 2	EEF2	858	95.3	6.83	0.1935	4	12	12	30	0.0711	4	0.1725	11		831600	1.7889e+07	2578000	-2.79475		7	14.4454	23	0.671026
P60660	Myosin light polypeptide 6	MYL6	151	16.9	4.65	0.245	2	3	3	22	0.1921	2	0.245	3		2602000	5.5973e+07	2572000	-4.44377		11	22.6999	11	-1.04518
Q5ZPR3	CD276 antigen	CD276	534	57.2	4.91	0.0824	1	2	2	4	0		0.0824	2		0	0	2561000	∞			0.1	4	5.32193
P62913	60S ribosomal protein L11	RPL11	178	20.2	9.6	0.0787	1	1	1	3	0		0.0787	1		0	0	2546000	∞			0.1	3	4.90689
Q15075	Early endosome antigen 1	EEA1	1411	162.4	5.68	0.1049	1	10	10	20	0		0.1049	10		0	0	2546000	∞			0.1	20	7.64386
P09936	Ubiquitin carboxyl-terminal hydrolase isozyme L1	UCHL1	223	24.8	5.48	0.4305	2	7	7	27	0.2825	4	0.4126	6		3490000	7.50753e+07	2544000	-4.88317		15	30.9544	12	-1.36711
O43399	Tumor protein D54	TPD52L2	206	22.2	5.36	0.1602	1	2	2	16	0.068	1	0.1602	2		336800	7.24509e+06	2543000	-1.51047		3	6.19088	13	1.0703
P55290	Cadherin-13	CDH13	713	78.2	4.98	0.1417	2	6	6	15	0		0.1417	6		0	0	2541000	∞			0.1	15	7.22882
P35579	Myosin-9	MYH9	1960	226.4	5.6	0.1561	4	18	18	54	0.0602	8	0.1214	13		1685000	3.62469e+07	2517000	-3.84808		19	39.2089	35	-0.163826
P61160	Actin-related protein 2	ACTR2	394	44.7	6.74	0.1345	1	2	2	5	0		0.1345	2		0	0	2514000	∞			0.1	5	5.64386
Q08722	Leukocyte surface antigen CD47	CD47	323	35.2	7.21	0.0588	1	2	2	6	0		0.0588	2		0	0	2497000	∞			0.1	6	5.90689
Q8IWA5	Choline transporter-like protein 2	SLC44A2	706	80.1	8.57	0.1076	2	6	6	17	0		0.1076	6		0	0	2492000	∞			0.1	17	7.40939
P62937	Peptidyl-prolyl cis-trans isomerase A	PPIA	165	18	7.81	0.503	3	7	7	22	0.1636	1	0.503	7		129500	2.78574e+06	2484000	-0.165398		1	2.06363	21	3.34714
Q01650	Large neutral amino acids transporter small subunit 1	SLC7A5	507	55	7.72	0.0434	3	2	2	4	0		0.0434	2		0	0	2476000	∞			0.1	4	5.32193
P13645	Keratin, type I cytoskeletal 10	KRT10	584	58.8	5.21	0.4743	23	23	28	112	0.4743	28	0.161	5		13720000	2.95138e+08	2427000	-6.92607		96	198.108	16	-3.63014
P78371	T-complex protein 1 subunit beta	CCT2	535	57.5	6.46	0.1757	2	5	5	13	0		0.1757	5		0	0	2348000	∞			0.1	13	7.02237
P17301	Integrin alpha-2	ITGA2	1181	129.2	5.31	0.0804	2	7	7	17	0		0.0804	7		0	0	2343000	∞			0.1	17	7.40939
Q96AC1	Fermitin family homolog 2	FERMT2	680	77.8	6.7	0.1265	1	3	3	3	0		0.1265	3		0	0	2327000	∞			0.1	3	4.90689
P00558	Phosphoglycerate kinase 1	PGK1	417	44.6	8.1	0.2878	1	6	6	16	0		0.2878	6		0	0	2324000	∞			0.1	16	7.32193
P50995	Annexin A11	ANXA11	505	54.4	7.65	0.1842	1	8	8	14	0		0.1842	8		0	0	2314000	∞			0.1	14	7.12928
P41162	ETS translocation variant 3	ETV3	512	57	8.57	0.0234	1	1	1	2	0		0.0234	1		0	0	2313000	∞			0.1	2	4.32193
P35052	Glypican-1	GPC1	558	61.6	7.3	0.1344	2	4	4	33	0.0448	2	0.1344	4		1330000	2.86103e+07	2306000	-3.63307		13	26.8271	20	-0.423693
Q53GQ0	Very-long-chain 3-oxoacyl-CoA reductase	HSD17B12	312	34.3	9.32	0.0897	1	3	3	12	0		0.0897	3		0	0	2294000	∞			0.1	12	6.90689
Q01518	Adenylyl cyclase-associated protein 1	CAP1	475	51.9	8.06	0.1179	3	3	3	9	0		0.1179	3		0	0	2286000	∞			0.1	9	6.49185
Q9Y490	Talin-1	TLN1	2541	269.6	6.07	0.1078	2	15	15	50	0.0193	3	0.1078	15		166800	3.58812e+06	2277000	-0.656096		5	10.3181	45	2.12474
P18124	60S ribosomal protein L7	RPL7	248	29.2	10.65	0.0444	2	1	1	3	0		0.0444	1		0	0	2246000	∞			0.1	3	4.90689
P62249	40S ribosomal protein S16	RPS16	146	16.4	10.21	0.1986	1	3	3	10	0		0.1986	3		0	0	2245000	∞			0.1	10	6.64386
P60900	Proteasome subunit alpha type-6	PSMA6	246	27.4	6.76	0.0528	1	1	1	14	0.0528	1	0.0528	1		1035000	2.22644e+07	2242000	-3.31188		7	14.4454	7	-1.04518
P21926	CD9 antigen	CD9	228	25.4	7.15	0.0439	1	1	1	2	0		0.0439	1		0	0	2224000	∞			0.1	2	4.32193
P31431	Syndecan-4	SDC4	198	21.6	4.5	0.1818	1	3	3	3	0		0.1818	3		0	0	2223000	∞			0.1	3	4.90689
P20020	Plasma membrane calcium-transporting ATPase 1	ATP2B1	1220	134.6	5.91	0.0893	3	1	7	10	0		0.0893	7		0	0	2206000	∞			0.1	10	6.64386
P26641	Elongation factor 1-gamma	EEF1G	437	50.1	6.67	0.2243	2	4	4	14	0.1327	3	0.167	3		631200	1.35781e+07	2201000	-2.62505		6	12.3818	8	-0.630144
P61106	Ras-related protein Rab-14	RAB14	215	23.9	6.21	0.1814	22	2	3	9	0.0698	1	0.1814	3		69630	1.49785e+06	2168000	0.533473		1	2.06363	8	1.95482
P62266	40S ribosomal protein S23	RPS23	143	15.8	10.49	0.0769	1	1	1	6	0		0.0769	1		0	0	2147000	∞			0.1	6	5.90689
P62491	Ras-related protein Rab-11A	RAB11A	216	24.4	6.57	0.2083	3	2	2	2	0		0.2083	2		0	0	2143000	∞			0.1	2	4.32193
Q02809	Procollagen-lysine,2-oxoglutarate 5-dioxygenase 1	PLOD1	727	83.5	6.95	0.1554	2	8	8	39	0.1554	8	0.1142	6		1211000	2.60505e+07	2101000	-3.63216		22	45.3998	17	-1.41715
P43121	Cell surface glycoprotein MUC18	MCAM	646	71.6	5.76	0.1084	1	4	4	7	0		0.1084	4		0	0	2063000	∞			0.1	7	6.12928
P62258	14-3-3 protein epsilon	YWHAE	255	29.2	4.74	0.1373	1	3	3	10	0		0.1373	3		0	0	2061000	∞			0.1	10	6.64386
Q13683	Integrin alpha-7	ITGA7	1181	128.9	5.73	0.0771	1	5	5	17	0		0.0771	5		0	0	2059000	∞			0.1	17	7.40939
P25787	Proteasome subunit alpha type-2	PSMA2	234	25.9	7.43	0.0897	1	1	1	6	0		0.0897	1		0	0	2058000	∞			0.1	6	5.90689
Q15836	Vesicle-associated membrane protein 3	VAMP3	100	11.3	8.79	0.33	4	2	2	5	0		0.33	2		0	0	2056000	∞			0.1	5	5.64386
P07910	Heterogeneous nuclear ribonucleoproteins C1/C2	HNRNPC	306	33.6	5.08	0.0915	4	2	2	10	0.0392	1	0.0915	2		110700	2.38133e+06	2045000	-0.219665		1	2.06363	9	2.12474
P32119	Peroxiredoxin-2	PRDX2	198	21.9	5.97	0.1465	2	1	2	12	0.0556	1	0.1465	2		2661000	5.72422e+07	2006000	-4.83469		6	12.3818	6	-1.04518
P52565	Rho GDP-dissociation inhibitor 1	ARHGDIA	204	23.2	5.11	0.201	1	1	1	2	0		0.201	1		0	0	1986000	∞			0.1	2	4.32193
Q16881	Thioredoxin reductase 1, cytoplasmic	TXNRD1	649	70.9	7.39	0.2096	2	6	6	9	0.0847	3	0.1479	4		731600	1.57378e+07	1973000	-2.99577		5	10.3181	4	-1.36711
Q9H299	SH3 domain-binding glutamic acid-rich-like protein 3	SH3BGRL3	93	10.4	4.93	0.2688	1	2	2	7	0.2688	2	0.1075	1		1081000	2.3254e+07	1960000	-3.56855		4	8.2545	3	-1.46022
P06396	Gelsolin	GSN	782	85.6	6.28	0.0269	2	2	2	3	0		0.0269	2		0	0	1959000	∞			0.1	3	4.90689
Q4V9L6	Transmembrane protein 119	TMEM119	283	29.2	4.58	0.0495	1	1	1	5	0		0.0495	1		0	0	1953000	∞			0.1	5	5.64386
Q96AM1	Mas-related G-protein coupled receptor member F	MRGPRF	343	38.1	8.56	0.102	1	2	2	4	0		0.102	2		0	0	1942000	∞			0.1	4	5.32193
Q06830	Peroxiredoxin-1	PRDX1	199	22.1	8.13	0.4523	4	7	8	26	0.3719	6	0.402	6		1354000	2.91266e+07	1929000	-3.91641		12	24.7635	14	-0.822789
Q92626	Peroxidasin homolog	PXDN	1479	165.2	7.17	0.1143	1	11	11	50	0.1007	10	0.0825	8		1589000	3.41818e+07	1896000	-4.1722		29	59.8451	21	-1.51084
O15173	Membrane-associated progesterone receptor component 2	PGRMC2	223	23.8	4.88	0.148	1	2	2	2	0		0.148	2		0	0	1895000	∞			0.1	2	4.32193
O60716	Catenin delta-1	CTNND1	968	108.1	6.23	0.0713	1	4	4	12	0		0.0713	4		0	0	1890000	∞			0.1	12	6.90689
Q13740	CD166 antigen	ALCAM	583	65.1	6.25	0.0926	1	3	3	6	0		0.0926	3		0	0	1872000	∞			0.1	6	5.90689
P17987	T-complex protein 1 subunit alpha	TCP1	556	60.3	6.11	0.1331	1	5	5	18	0		0.1331	5		0	0	1869000	∞			0.1	18	7.49185
O14672	Disintegrin and metalloproteinase domain-containing protein 10	ADAM10	748	84.1	7.77	0.0521	2	3	3	7	0		0.0521	3		0	0	1850000	∞			0.1	7	6.12928
P50281	Matrix metalloproteinase-14	MMP14	582	65.9	7.77	0.0395	1	2	2	10	0.0395	2	0.0395	1		652100	1.40277e+07	1850000	-2.92268		6	12.3818	4	-1.63014
Q9Y696	Chloride intracellular channel protein 4	CLIC4	253	28.8	5.59	0.3913	6	7	7	17	0.1462	4	0.2964	4		761700	1.63853e+07	1804000	-3.18313		8	16.509	9	-0.875256
P20339	Ras-related protein Rab-5A	RAB5A	215	23.6	8.15	0.1302	2	2	2	7	0		0.1302	2		0	0	1778000	∞			0.1	7	6.12928
O15144	Actin-related protein 2/3 complex subunit 2	ARPC2	300	34.3	7.36	0.0667	2	1	1	3	0		0.0667	1		0	0	1773000	∞			0.1	3	4.90689
P09619	Platelet-derived growth factor receptor beta	PDGFRB	1106	123.9	4.98	0.0787	1	5	5	6	0		0.0787	5		0	0	1769000	∞			0.1	6	5.90689
O14828	Secretory carrier-associated membrane protein 3	SCAMP3	347	38.3	7.64	0.121	2	2	2	4	0		0.121	2		0	0	1767000	∞			0.1	4	5.32193
Q9ULI3	Protein HEG homolog 1	HEG1	1381	147.4	6.18	0.0101	1	1	1	7	0		0.0101	1		0	0	1763000	∞			0.1	7	6.12928
O95980	Reversion-inducing cysteine-rich protein with Kazal motifs	RECK	971	106.4	6.74	0.0536	1	5	5	18	0		0.0536	5		0	0	1758000	∞			0.1	18	7.49185
Q06210	Glutamine--fructose-6-phosphate aminotransferase [isomerizing] 1	GFPT1	699	78.8	7.11	0.0243	1	1	1	8	0		0.0243	1		0	0	1755000	∞			0.1	8	6.32193
P29992	Guanine nucleotide-binding protein subunit alpha-11	GNA11	359	42.1	5.69	0.1671	4	2	4	9	0		0.1671	4		0	0	1720000	∞			0.1	9	6.49185
O75915	PRA1 family protein 3	ARL6IP5	188	21.6	9.77	0.1011	1	1	1	2	0		0.1011	1		0	0	1718000	∞			0.1	2	4.32193
P61225	Ras-related protein Rap-2b	RAP2B	183	20.5	4.81	0.5301	1	3	6	21	0		0.5301	6		0	0	1709000	∞			0.1	21	7.71425
P47756	F-actin-capping protein subunit beta	CAPZB	277	31.3	5.59	0.2238	2	4	4	13	0.0469	1	0.2238	4		54630	1.17518e+06	1691000	0.525001		1	2.06363	12	2.53978
P27487	Dipeptidyl peptidase 4	DPP4	766	88.2	6.04	0.0522	2	3	3	5	0		0.0522	3		0	0	1688000	∞			0.1	5	5.64386
Q92633	Lysophosphatidic acid receptor 1	LPAR1	364	41.1	8.53	0.0879	2	3	3	7	0		0.0879	3		0	0	1688000	∞			0.1	7	6.12928
P40227	T-complex protein 1 subunit zeta	CCT6A	531	58	6.68	0.1563	3	5	5	15	0.0245	1	0.1563	5		132500	2.85028e+06	1687000	-0.756643		1	2.06363	14	2.76217
Q9H6B4	CXADR-like membrane protein	CLMP	373	41.3	7.99	0.067	1	1	1	2	0		0.067	1		0	0	1675000	∞			0.1	2	4.32193
P41221	Protein Wnt-5a	WNT5A	380	42.3	8.46	0.05	1	1	1	10	0		0.05	1		0	0	1641000	∞			0.1	10	6.64386
P27824	Calnexin	CANX	592	67.5	4.6	0.1199	1	3	3	3	0		0.1199	3		0	0	1636000	∞			0.1	3	4.90689
Q16555	Dihydropyrimidinase-related protein 2	DPYSL2	572	62.3	6.38	0.1486	3	5	6	17	0.0192	1	0.1486	6		282800	6.08346e+06	1629000	-1.90091		2	4.12725	15	1.86171
P49368	T-complex protein 1 subunit gamma	CCT3	545	60.5	6.49	0.1083	2	4	4	7	0		0.1083	4		0	0	1613000	∞			0.1	7	6.12928
P05026	Sodium/potassium-transporting ATPase subunit beta-1	ATP1B1	303	35	8.53	0.0462	1	1	1	2	0		0.0462	1		0	0	1610000	∞			0.1	2	4.32193
P62277	40S ribosomal protein S13	RPS13	151	17.2	10.54	0.0861	1	1	1	5	0		0.0861	1		0	0	1610000	∞			0.1	5	5.64386
Q9Y3L5	Ras-related protein Rap-2c	RAP2C	183	20.7	4.94	0.4809	2	2	5	18	0		0.4809	5		0	0	1595000	∞			0.1	18	7.49185
P46821	Microtubule-associated protein 1B	MAP1B	2468	270.5	4.81	0.0231	1	3	3	10	0		0.0231	3		0	0	1552000	∞			0.1	10	6.64386
Q99816	Tumor susceptibility gene 101 protein	TSG101	390	43.9	6.46	0.1	1	2	2	2	0		0.1	2		0	0	1545000	∞			0.1	2	4.32193
P37802	Transgelin-2	TAGLN2	199	22.4	8.25	0.3317	2	5	5	28	0.1005	2	0.3317	5		3596000	7.73555e+07	1542000	-5.64863		12	24.7635	16	-0.630144
P02545	Prelamin-A/C	LMNA	664	74.1	7.02	0.0813	1	3	3	22	0.0813	3	0.0602	2		1706000	3.66987e+07	1534000	-4.58036		16	33.018	6	-2.46022
Q15019	Septin-2	SEPTIN2	361	41.5	6.6	0.0914	2	2	2	7	0		0.0914	2		0	0	1526000	∞			0.1	7	6.12928
P30086	Phosphatidylethanolamine-binding protein 1	PEBP1	187	21	7.53	0.107	1	1	1	3	0.107	1	0.107	1		687300	1.47849e+07	1514000	-3.28769		1	2.06363	2	-0.0451813
P06744	Glucose-6-phosphate isomerase	GPI	558	63.1	8.32	0.0573	2	2	2	14	0.0573	2	0.0573	2		481400	1.03557e+07	1508000	-2.77971		9	18.5726	5	-1.89318
Q969P0	Immunoglobulin superfamily member 8	IGSF8	613	65	8	0.075	1	3	3	6	0		0.075	3		0	0	1487000	∞			0.1	6	5.90689
P46782	40S ribosomal protein S5	RPS5	204	22.9	9.72	0.0637	1	1	1	6	0		0.0637	1		0	0	1480000	∞			0.1	6	5.90689
O75083	WD repeat-containing protein 1	WDR1	606	66.2	6.65	0.0825	2	4	4	6	0		0.0825	4		0	0	1468000	∞			0.1	6	5.90689
P49721	Proteasome subunit beta type-2	PSMB2	201	22.8	7.02	0.0547	2	1	1	5	0.0547	1	0.0547	1		117100	2.519e+06	1465000	-0.781951		1	2.06363	4	0.954819
P46940	Ras GTPase-activating-like protein IQGAP1	IQGAP1	1657	189.1	6.48	0.0694	1	8	8	21	0.0163	2	0.0616	7		415900	8.94665e+06	1461000	-2.61439		4	8.2545	17	1.04228
Q9Y3E0	Vesicle transport protein GOT1B	GOLT1B	138	15.4	10.36	0.1087	1	2	2	6	0		0.1087	2		0	0	1460000	∞			0.1	6	5.90689
Q9H361	Polyadenylate-binding protein 3	PABPC3	631	70	9.67	0.0222	2	1	1	5	0.0222	1	0.0222	1		249600	5.36928e+06	1452000	-1.88669		1	2.06363	4	0.954819
Q15149	Plectin	PLEC	4684	531.5	5.96	0.0162	1	5	5	8	0.0034	1	0.0162	5		176100	3.78818e+06	1451000	-1.38446		1	2.06363	7	1.76217
P13612	Integrin alpha-4	ITGA4	1032	114.8	6.48	0.0233	1	2	2	4	0		0.0233	2		0	0	1443000	∞			0.1	4	5.32193
Q13813	Spectrin alpha chain, non-erythrocytic 1	SPTAN1	2472	284.4	5.35	0.0485	1	7	7	17	0		0.0485	7		0	0	1431000	∞			0.1	17	7.40939
P07237	Protein disulfide-isomerase	P4HB	508	57.1	4.87	0.126	2	3	3	15	0.0768	2	0.126	3		2435000	5.23806e+07	1421000	-5.20405		6	12.3818	9	-0.460219
Q86Y82	Syntaxin-12	STX12	276	31.6	5.59	0.2355	1	4	4	12	0		0.2355	4		0	0	1398000	∞			0.1	12	6.90689
Q9UEY8	Gamma-adducin	ADD3	706	79.1	6.32	0.0227	1	1	1	2	0		0.0227	1		0	0	1392000	∞			0.1	2	4.32193
P50991	T-complex protein 1 subunit delta	CCT4	539	57.9	7.83	0.1725	2	6	6	11	0		0.1725	6		0	0	1382000	∞			0.1	11	6.78136
P62888	60S ribosomal protein L30	RPL30	115	12.8	9.63	0.1043	1	1	1	2	0		0.1043	1		0	0	1379000	∞			0.1	2	4.32193
O15031	Plexin-B2	PLXNB2	1838	205	6.24	0.0571	1	5	5	8	0		0.0571	5		0	0	1378000	∞			0.1	8	6.32193
P46976	Glycogenin-1	GYG1	350	39.4	5.53	0.0571	1	2	2	4	0		0.0571	2		0	0	1364000	∞			0.1	4	5.32193
Q15365	Poly(rC)-binding protein 1	PCBP1	356	37.5	7.09	0.059	1	1	1	3	0		0.059	1		0	0	1355000	∞			0.1	3	4.90689
Q15942	Zyxin	ZYX	572	61.2	6.67	0.049	1	2	2	6	0		0.049	2		0	0	1348000	∞			0.1	6	5.90689
O43242	26S proteasome non-ATPase regulatory subunit 3	PSMD3	534	60.9	8.44	0.0243	2	1	1	4	0		0.0243	1		0	0	1337000	∞			0.1	4	5.32193
P55011	Solute carrier family 12 member 2	SLC12A2	1212	131.4	6.4	0.0182	1	1	1	2	0		0.0182	1		0	0	1327000	∞			0.1	2	4.32193
P54289	Voltage-dependent calcium channel subunit alpha-2/delta-1	CACNA2D1	1103	124.5	5.27	0.1061	1	7	7	12	0		0.1061	7		0	0	1311000	∞			0.1	12	6.90689
P14625	Endoplasmin	HSP90B1	803	92.4	4.84	0.0411	2	3	3	14	0.0411	3	0.0311	2		801400	1.72393e+07	1302000	-3.7269		6	12.3818	8	-0.630144
P10319	HLA class I histocompatibility antigen, B-58 alpha chain	HLA-B	362	40.3	6.3	0.1409	65	3	3	4	0		0.1409	3		0	0	1282000	∞			0.1	4	5.32193
O14558	Heat shock protein beta-6	HSPB6	160	17.1	6.4	0.2375	2	2	2	9	0		0.2375	2		0	0	1279000	∞			0.1	9	6.49185
Q9NRY6	Phospholipid scramblase 3	PLSCR3	295	31.6	6.65	0.1254	1	2	2	5	0		0.1254	2		0	0	1273000	∞			0.1	5	5.64386
P22314	Ubiquitin-like modifier-activating enzyme 1	UBA1	1058	117.8	5.76	0.0747	2	5	5	13	0.0113	1	0.0633	4		291100	6.26201e+06	1247000	-2.32816		2	4.12725	11	1.41425
O43795	Unconventional myosin-Ib	MYO1B	1136	131.9	9.38	0.0651	3	5	5	15	0		0.0651	5		0	0	1241000	∞			0.1	15	7.22882
Q5BJH7	Protein YIF1B	YIF1B	314	34.4	9.16	0.1242	1	1	1	2	0		0.1242	1		0	0	1230000	∞			0.1	2	4.32193
Q14699	Raftlin	RFTN1	578	63.1	5.67	0.1021	1	4	4	9	0		0.1021	4		0	0	1226000	∞			0.1	9	6.49185
O43175	D-3-phosphoglycerate dehydrogenase	PHGDH	533	56.6	6.71	0.0544	1	2	2	4	0		0.0544	2		0	0	1217000	∞			0.1	4	5.32193
P50148	Guanine nucleotide-binding protein G(q) subunit alpha	GNAQ	359	42.1	5.68	0.1671	1	2	4	7	0		0.1671	4		0	0	1212000	∞			0.1	7	6.12928
P46777	60S ribosomal protein L5	RPL5	297	34.3	9.72	0.0606	2	1	1	5	0		0.0606	1		0	0	1211000	∞			0.1	5	5.64386
P07942	Laminin subunit beta-1	LAMB1	1786	197.9	4.94	0.0599	1	6	6	10	0		0.0599	6		0	0	1196000	∞			0.1	10	6.64386
A1L0T0	Acetolactate synthase-like protein	ILVBL	632	67.8	8.15	0.0744	1	2	2	8	0		0.0744	2		0	0	1173000	∞			0.1	8	6.32193
Q9NXF1	Testis-expressed protein 10	TEX10	929	105.6	9.36	0.014	1	1	1	2	0		0.014	1		0	0	1171000	∞			0.1	2	4.32193
Q13443	Disintegrin and metalloproteinase domain-containing protein 9	ADAM9	819	90.5	7.52	0.0281	1	1	1	2	0		0.0281	1		0	0	1169000	∞			0.1	2	4.32193
P08648	Integrin alpha-5	ITGA5	1049	114.5	5.77	0.0686	2	4	4	6	0		0.0686	4		0	0	1167000	∞			0.1	6	5.90689
Q12805	EGF-containing fibulin-like extracellular matrix protein 1	EFEMP1	493	54.6	5.07	0.1095	1	3	3	50	0.1095	3	0.073	2		12220000	2.62871e+08	1167000	-7.81541		44	90.7995	6	-3.91965
P62241	40S ribosomal protein S8	RPS8	208	24.2	10.32	0.1346	1	2	2	4	0		0.1346	2		0	0	1159000	∞			0.1	4	5.32193
P29323	Ephrin type-B receptor 2	EPHB2	1055	117.4	6.55	0.0531	11	3	5	14	0		0.0531	5		0	0	1155000	∞			0.1	14	7.12928
O15145	Actin-related protein 2/3 complex subunit 3	ARPC3	178	20.5	8.59	0.1348	1	2	2	10	0.0618	1	0.1348	2		784000	1.6865e+07	1148000	-3.87684		2	4.12725	8	0.954819
Q92542	Nicastrin	NCSTN	709	78.4	5.99	0.0155	1	1	1	2	0		0.0155	1		0	0	1147000	∞			0.1	2	4.32193
O75367	Core histone macro-H2A.1	H2AFY	372	39.6	9.79	0.2204	1	4	4	7	0		0.2204	4		0	0	1144000	∞			0.1	7	6.12928
Q13642	Four and a half LIM domains protein 1	FHL1	323	36.2	8.97	0.0341	1	1	1	6	0.0341	1	0.0341	1		707400	1.52173e+07	1144000	-3.73355		2	4.12725	4	-0.0451813
P04080	Cystatin-B	CSTB	98	11.1	7.56	0.1224	1	1	1	6	0.1224	1	0.1224	1		940700	2.02359e+07	1138000	-4.15234		4	8.2545	2	-2.04518
O75369	Filamin-B	FLNB	2602	278	5.73	0.0438	1	5	8	15	0.0096	2	0.0407	7		786300	1.69145e+07	1137000	-3.89496		4	8.2545	11	0.41425
P20618	Proteasome subunit beta type-1	PSMB1	241	26.5	8.13	0.1577	2	2	2	14	0.1577	2	0.1577	2		881800	1.89689e+07	1127000	-4.07307		7	14.4454	7	-1.04518
P61163	Alpha-centractin	ACTR1A	376	42.6	6.64	0.1277	3	3	3	6	0		0.1277	3		0	0	1120000	∞			0.1	6	5.90689
Q14439	G-protein coupled receptor 176	GPR176	515	57	8.51	0.066	1	2	2	3	0		0.066	2		0	0	1114000	∞			0.1	3	4.90689
Q14974	Importin subunit beta-1	KPNB1	876	97.1	4.78	0.0525	1	3	3	10	0.0183	1	0.0525	3		354000	7.61508e+06	1112000	-2.7757		2	4.12725	8	0.954819
P02786	Transferrin receptor protein 1	TFRC	760	84.8	6.61	0.0355	1	2	2	5	0		0.0355	2		0	0	1107000	∞			0.1	5	5.64386
A1L4H1	Soluble scavenger receptor cysteine-rich domain-containing protein SSC5D	SSC5D	1573	165.6	6.13	0.0095	1	1	1	2	0		0.0095	1		0	0	1101000	∞			0.1	2	4.32193
O00468	Agrin	AGRN	2068	217.2	6.39	0.0208	1	3	3	10	0.0097	1	0.0208	3		503300	1.08268e+07	1075000	-3.33219		4	8.2545	6	-0.460219
P35611	Alpha-adducin	ADD1	737	80.9	5.83	0.0488	1	2	2	3	0		0.0488	2		0	0	1070000	∞			0.1	3	4.90689
P04264	Keratin, type II cytoskeletal 1	KRT1	644	66	8.12	0.4907	5	27	30	157	0.4907	29	0.0807	5		8288000	1.78288e+08	1067000	-7.3845		150	309.544	7	-5.46665
Q96TA1	Niban-like protein 1	FAM129B	746	84.1	6.19	0.0617	1	3	3	7	0		0.0617	3		0	0	1059000	∞			0.1	7	6.12928
P05067	Amyloid-beta precursor protein	APP	770	86.9	4.82	0.0558	2	4	4	4	0		0.0558	4		0	0	1053000	∞			0.1	4	5.32193
Q9ULV4	Coronin-1C	CORO1C	474	53.2	7.08	0.0338	1	1	1	2	0		0.0338	1		0	0	1047000	∞			0.1	2	4.32193
P02511	Alpha-crystallin B chain	CRYAB	175	20.1	7.33	0.3429	1	2	2	2	0		0.3429	2		0	0	1039000	∞			0.1	2	4.32193
P21980	Protein-glutamine gamma-glutamyltransferase 2	TGM2	687	77.3	5.22	0.1441	2	5	5	11	0		0.1441	5		0	0	1035000	∞			0.1	11	6.78136
P57088	Transmembrane protein 33	TMEM33	247	28	9.7	0.0486	1	1	1	4	0		0.0486	1		0	0	1031000	∞			0.1	4	5.32193
P05386	60S acidic ribosomal protein P1	RPLP1	114	11.5	4.32	0.1404	1	1	1	3	0		0.1404	1		0	0	1030000	∞			0.1	3	4.90689
P60842	Eukaryotic initiation factor 4A-I	EIF4A1	406	46.1	5.48	0.0567	2	2	2	4	0		0.0567	2		0	0	1013000	∞			0.1	4	5.32193
O75955	Flotillin-1	FLOT1	427	47.3	7.49	0.1335	2	4	4	11	0		0.1335	4		0	0	1010000	∞			0.1	11	6.78136
Q7Z794	Keratin, type II cytoskeletal 1b	KRT77	578	61.9	5.99	0.0519	8	1	3	25	0.0363	2	0.0363	2		4341000	9.33816e+07	1008000	-6.53357		21	43.3361	4	-3.4375
P00491	Purine nucleoside phosphorylase	PNP	289	32.1	6.95	0.0623	1	1	1	3	0.0623	1	0.0623	1		484000	1.04116e+07	998800	-3.38185		1	2.06363	2	-0.0451813
P52943	Cysteine-rich protein 2	CRIP2	208	22.5	8.72	0.1538	1	1	1	2	0		0.1538	1		0	0	988800	∞			0.1	2	4.32193
Q9Y617	Phosphoserine aminotransferase	PSAT1	370	40.4	7.66	0.1162	1	3	3	5	0		0.1162	3		0	0	980200	∞			0.1	5	5.64386
Q14392	Transforming growth factor beta activator LRRC32	LRRC32	662	71.9	6.13	0.0211	1	1	1	2	0		0.0211	1		0	0	970800	∞			0.1	2	4.32193
P47755	F-actin-capping protein subunit alpha-2	CAPZA2	286	32.9	5.85	0.0874	2	1	2	3	0		0.0874	2		0	0	955600	∞			0.1	3	4.90689
P51809	Vesicle-associated membrane protein 7	VAMP7	220	24.9	8.6	0.1	2	1	1	2	0		0.1	1		0	0	950100	∞			0.1	2	4.32193
O60831	PRA1 family protein 2	PRAF2	178	19.2	9.19	0.1629	2	2	2	6	0		0.1629	2		0	0	938300	∞			0.1	6	5.90689
Q9C0E8	Endoplasmic reticulum junction formation protein lunapark	LNPK	428	47.7	5.11	0.0958	1	2	2	2	0		0.0958	2		0	0	931700	∞			0.1	2	4.32193
Q16222	UDP-N-acetylhexosamine pyrophosphorylase	UAP1	522	58.7	6.33	0.0613	2	2	2	4	0.0364	1	0.0249	1		803000	1.72738e+07	926300	-4.22096		1	2.06363	3	0.539781
P19022	Cadherin-2	CDH2	906	99.7	4.81	0.0717	1	3	3	6	0.0353	2	0.0717	3		133800	2.87824e+06	924300	-1.63876		2	4.12725	4	-0.0451813
P98172	Ephrin-B1	EFNB1	346	38	8.94	0.0896	1	2	2	3	0		0.0896	2		0	0	900400	∞			0.1	3	4.90689
O75531	Barrier-to-autointegration factor	BANF1	89	10.1	6.09	0.4494	1	2	2	4	0		0.4494	2		0	0	898400	∞			0.1	4	5.32193
Q99832	T-complex protein 1 subunit eta	CCT7	543	59.3	7.65	0.1326	2	3	3	4	0		0.1326	3		0	0	884700	∞			0.1	4	5.32193
P62701	40S ribosomal protein S4, X isoform	RPS4X	263	29.6	10.15	0.0342	1	1	1	2	0		0.0342	1		0	0	877100	∞			0.1	2	4.32193
Q07065	Cytoskeleton-associated protein 4	CKAP4	602	66	5.92	0.0498	1	2	2	2	0		0.0498	2		0	0	874900	∞			0.1	2	4.32193
Q04721	Neurogenic locus notch homolog protein 2	NOTCH2	2471	265.2	5.14	0.0198	1	2	2	4	0		0.0198	2		0	0	868300	∞			0.1	4	5.32193
P48643	T-complex protein 1 subunit epsilon	CCT5	541	59.6	5.66	0.085	1	2	2	3	0		0.085	2		0	0	867200	∞			0.1	3	4.90689
Q9Y265	RuvB-like 1	RUVBL1	456	50.2	6.42	0.0658	1	2	2	5	0		0.0658	2		0	0	860100	∞			0.1	5	5.64386
P29317	Ephrin type-A receptor 2	EPHA2	976	108.2	6.23	0.0482	11	1	3	7	0		0.0482	3		0	0	857000	∞			0.1	7	6.12928
O94979	Protein transport protein Sec31A	SEC31A	1220	132.9	6.89	0.0098	1	1	1	2	0		0.0098	1		0	0	843400	∞			0.1	2	4.32193
P33176	Kinesin-1 heavy chain	KIF5B	963	109.6	6.51	0.0332	1	2	2	2	0		0.0332	2		0	0	842000	∞			0.1	2	4.32193
Q9BXN1	Asporin	ASPN	380	43.4	7.08	0.1263	2	2	2	2	0		0.1263	2		0	0	837500	∞			0.1	2	4.32193
P13797	Plastin-3	PLS3	630	70.8	5.6	0.1333	4	6	6	13	0.0603	3	0.0921	4		433900	9.33386e+06	834600	-3.48332		7	14.4454	6	-1.26757
Q96QD8	Sodium-coupled neutral amino acid transporter 2	SLC38A2	506	56	8	0.0316	1	1	1	2	0		0.0316	1		0	0	832600	∞			0.1	2	4.32193
P20073	Annexin A7	ANXA7	488	52.7	5.68	0.0635	2	2	2	4	0		0.0635	2		0	0	811700	∞			0.1	4	5.32193
P43243	Matrin-3	MATR3	847	94.6	6.25	0.0992	1	3	3	7	0		0.0992	3		0	0	796700	∞			0.1	7	6.12928
Q00839	Heterogeneous nuclear ribonucleoprotein U	HNRNPU	825	90.5	6	0.0218	1	1	1	2	0		0.0218	1		0	0	793400	∞			0.1	2	4.32193
P13807	Glycogen [starch] synthase, muscle	GYS1	737	83.7	6.18	0.0421	2	2	2	3	0		0.0421	2		0	0	786400	∞			0.1	3	4.90689
Q9Y4L1	Hypoxia up-regulated protein 1	HYOU1	999	111.3	5.22	0.035	1	2	2	4	0		0.035	2		0	0	779900	∞			0.1	4	5.32193
Q07020	60S ribosomal protein L18	RPL18	188	21.6	11.72	0.1383	2	2	2	3	0		0.1383	2		0	0	770400	∞			0.1	3	4.90689
P21291	Cysteine and glycine-rich protein 1	CSRP1	193	20.6	8.57	0.0777	2	1	1	2	0		0.0777	1		0	0	769700	∞			0.1	2	4.32193
P53621	Coatomer subunit alpha	COPA	1224	138.3	7.66	0.0539	2	4	4	6	0		0.0539	4		0	0	769500	∞			0.1	6	5.90689
P35908	Keratin, type II cytoskeletal 2 epidermal	KRT2	639	65.4	8	0.6416	11	21	27	123	0.6416	27	0.1346	5		6594000	1.41847e+08	742300	-7.57812		114	235.253	9	-4.70815
Q13637	Ras-related protein Rab-32	RAB32	225	25	6.54	0.0756	1	1	1	2	0		0.0756	1		0	0	736800	∞			0.1	2	4.32193
P17931	Galectin-3	LGALS3	250	26.1	8.56	0.06	1	1	1	10	0.06	1	0.06	1		1128000	2.4265e+07	736700	-5.04166		6	12.3818	4	-1.63014
Q9Y6C2	EMILIN-1	EMILIN1	1016	106.6	5.17	0.0502	1	4	4	6	0		0.0502	4		0	0	733700	∞			0.1	6	5.90689
Q15436	Protein transport protein Sec23A	SEC23A	765	86.1	7.08	0.017	2	1	1	2	0		0.017	1		0	0	719200	∞			0.1	2	4.32193
Q02818	Nucleobindin-1	NUCB1	461	53.8	5.25	0.0239	2	1	1	3	0.0239	1	0.0239	1		1077000	2.31679e+07	712600	-5.02289		1	2.06363	2	-0.0451813
P30050	60S ribosomal protein L12	RPL12	165	17.8	9.42	0.1515	1	2	2	5	0.0545	1	0.1515	2		652000	1.40255e+07	710800	-4.30247		1	2.06363	4	0.954819
P35555	Fibrillin-1	FBN1	2871	312.1	4.93	0.0397	2	11	11	46	0.0397	11	0.0125	3		10040000	2.15976e+08	699000	-8.27136		42	86.6723	4	-4.4375
P10620	Microsomal glutathione S-transferase 1	MGST1	155	17.6	9.39	0.1032	2	1	1	2	0		0.1032	1		0	0	695200	∞			0.1	2	4.32193
P26373	60S ribosomal protein L13	RPL13	211	24.2	11.65	0.0995	2	2	2	4	0		0.0995	2		0	0	687300	∞			0.1	4	5.32193
P18669	Phosphoglycerate mutase 1	PGAM1	254	28.8	7.18	0.2244	5	4	4	6	0.1102	2	0.1142	2		368300	7.9227e+06	687200	-3.52719		4	8.2545	2	-2.04518
O94911	ATP-binding cassette sub-family A member 8	ABCA8	1581	179.1	7.18	0.0095	1	1	1	2	0		0.0095	1		0	0	681000	∞			0.1	2	4.32193
P63244	Receptor of activated protein C kinase 1	RACK1	317	35.1	7.69	0.0757	1	1	1	2	0		0.0757	1		0	0	680700	∞			0.1	2	4.32193
Q15366	Poly(rC)-binding protein 2	PCBP2	365	38.6	6.79	0.0575	1	1	1	2	0		0.0575	1		0	0	680300	∞			0.1	2	4.32193
Q96NN9	Apoptosis-inducing factor 3	AIFM3	605	66.7	9.07	0.038	1	1	1	2	0		0.038	1		0	0	674400	∞			0.1	2	4.32193
Q99715	Collagen alpha-1(XII) chain	COL12A1	3063	332.9	5.53	0.1162	2	22	22	46	0.0881	18	0.0366	6		1728000	3.71719e+07	672500	-5.78854		39	80.4814	7	-3.52323
P04844	Dolichyl-diphosphooligosaccharide--protein glycosyltransferase subunit 2	RPN2	631	69.2	5.69	0.0269	2	1	1	3	0		0.0269	1		0	0	656400	∞			0.1	3	4.90689
P23381	Tryptophan--tRNA ligase, cytoplasmic	WARS	471	53.1	6.23	0.0934	2	2	2	7	0.0446	1	0.0934	2		417600	8.98322e+06	655600	-3.77634		3	6.19088	4	-0.630144
P24752	Acetyl-CoA acetyltransferase, mitochondrial	ACAT1	427	45.2	8.85	0.0398	1	1	1	2	0		0.0398	1		0	0	637800	∞			0.1	2	4.32193
Q16647	Prostacyclin synthase	PTGIS	500	57.1	7.31	0.022	1	1	1	3	0		0.022	1		0	0	614600	∞			0.1	3	4.90689
P24043	Laminin subunit alpha-2	LAMA2	3122	343.7	6.4	0.0093	1	2	2	5	0		0.0093	2		0	0	614400	∞			0.1	5	5.64386
Q08211	ATP-dependent RNA helicase A	DHX9	1270	140.9	6.84	0.0126	2	1	1	2	0		0.0126	1		0	0	592600	∞			0.1	2	4.32193
P81605	Dermcidin	DCD	110	11.3	6.54	0.3091	1	3	3	13	0.3091	3	0.1	1		422700	9.09293e+06	588600	-3.94939		9	18.5726	4	-2.21511
Q86VP6	Cullin-associated NEDD8-dissociated protein 1	CAND1	1230	136.3	5.78	0.0203	1	2	2	5	0		0.0203	2		0	0	583000	∞			0.1	5	5.64386
Q9H444	Charged multivesicular body protein 4b	CHMP4B	224	24.9	4.82	0.192	1	2	2	2	0		0.192	2		0	0	581300	∞			0.1	2	4.32193
Q14019	Coactosin-like protein	COTL1	142	15.9	5.67	0.1268	2	2	2	12	0.1268	2	0.1268	1		2066000	4.44428e+07	577300	-6.26649		10	20.6363	2	-3.36711
Q9UKP4	A disintegrin and metalloproteinase with thrombospondin motifs 7	ADAMTS7	1686	184	6.2	0.0142	1	1	1	2	0		0.0142	1		0	0	572100	∞			0.1	2	4.32193
Q9HCU0	Endosialin	CD248	757	80.8	5.35	0.0396	1	3	3	4	0.0132	1	0.0264	2		138400	2.9772e+06	557500	-2.41691		2	4.12725	2	-1.04518
P30825	High affinity cationic amino acid transporter 1	SLC7A1	629	67.6	5.43	0.0175	1	1	1	3	0		0.0175	1		0	0	545200	∞			0.1	3	4.90689
P50990	T-complex protein 1 subunit theta	CCT8	548	59.6	5.6	0.0566	2	2	2	2	0		0.0566	2		0	0	544300	∞			0.1	2	4.32193
P60903	Protein S100-A10	S100A10	97	11.2	7.37	0.3711	1	2	2	4	0		0.3711	2		0	0	543900	∞			0.1	4	5.32193
Q96CW1	AP-2 complex subunit mu	AP2M1	435	49.6	9.54	0.0828	1	2	2	4	0		0.0828	2		0	0	539600	∞			0.1	4	5.32193
P01024	Complement C3	C3	1663	187	6.4	0.0247	2	2	2	4	0.0102	1	0.0144	1		192100	4.13237e+06	538800	-2.93915		2	4.12725	2	-1.04518
Q15363	Transmembrane emp24 domain-containing protein 2	TMED2	201	22.7	5.17	0.1095	1	2	2	2	0		0.1095	2		0	0	526600	∞			0.1	2	4.32193
P27348	14-3-3 protein theta	YWHAQ	245	27.7	4.78	0.1959	3	2	4	5	0		0.1959	4		0	0	521200	∞			0.1	5	5.64386
O60701	UDP-glucose 6-dehydrogenase	UGDH	494	55	7.12	0.1296	2	4	4	4	0		0.1296	4		0	0	509700	∞			0.1	4	5.32193
P08572	Collagen alpha-2(IV) chain	COL4A2	1712	167.4	8.66	0.0835	1	9	9	41	0.0759	8	0.0134	2		2184000	4.69812e+07	498900	-6.55719		39	80.4814	2	-5.33058
Q969G5	Caveolae-associated protein 3	CAVIN3	261	27.7	6.43	0.0996	1	3	3	6	0		0.0996	3		0	0	498500	∞			0.1	6	5.90689
O14964	Hepatocyte growth factor-regulated tyrosine kinase substrate	HGS	777	86.1	6.16	0.0154	2	1	1	2	0		0.0154	1		0	0	492900	∞			0.1	2	4.32193
P61019	Ras-related protein Rab-2A	RAB2A	212	23.5	6.54	0.1321	2	2	2	4	0		0.1321	2		0	0	463000	∞			0.1	4	5.32193
P62829	60S ribosomal protein L23	RPL23	140	14.9	10.51	0.1429	1	1	1	2	0		0.1429	1		0	0	456900	∞			0.1	2	4.32193
O94993	Transcription factor SOX-30	SOX30	753	81.8	7.37	0.0452	1	1	1	2	0		0.0452	1		0	0	452800	∞			0.1	2	4.32193
P27701	CD82 antigen	CD82	267	29.6	5.24	0.1161	1	2	2	3	0		0.1161	2		0	0	452800	∞			0.1	3	4.90689
Q14195	Dihydropyrimidinase-related protein 3	DPYSL3	570	61.9	6.49	0.0632	1	1	2	3	0		0.0632	2		0	0	444900	∞			0.1	3	4.90689
O00469	Procollagen-lysine,2-oxoglutarate 5-dioxygenase 2	PLOD2	737	84.6	6.71	0.0339	1	2	2	4	0		0.0339	2		0	0	437700	∞			0.1	4	5.32193
Q9H9H4	Vacuolar protein sorting-associated protein 37B	VPS37B	285	31.3	7.34	0.0632	1	1	1	2	0		0.0632	1		0	0	432900	∞			0.1	2	4.32193
P32969	60S ribosomal protein L9	RPL9	192	21.8	9.95	0.1719	2	2	2	2	0		0.1719	2		0	0	428200	∞			0.1	2	4.32193
A6NEC2	Puromycin-sensitive aminopeptidase-like protein	NPEPPSL1	478	53.7	5.34	0.0356	2	1	1	2	0		0.0356	1		0	0	419000	∞			0.1	2	4.32193
P18084	Integrin beta-5	ITGB5	799	88	6.06	0.0313	2	2	2	3	0		0.0313	2		0	0	414300	∞			0.1	3	4.90689
Q99685	Monoglyceride lipase	MGLL	303	33.2	6.99	0.0462	1	1	1	2	0		0.0462	1		0	0	411800	∞			0.1	2	4.32193
P16152	Carbonyl reductase [NADPH] 1	CBR1	277	30.4	8.32	0.0397	1	1	1	5	0.0397	1	0.0397	1		450000	9.68019e+06	404800	-4.57975		3	6.19088	2	-1.63014
P35527	Keratin, type I cytoskeletal 9	KRT9	623	62	5.24	0.5361	1	18	19	99	0.5361	19	0.114	3		8269000	1.77879e+08	398800	-8.80101		92	189.854	7	-4.76139
P61978	Heterogeneous nuclear ribonucleoprotein K	HNRNPK	463	50.9	5.54	0.0734	2	2	2	3	0.041	1	0.0324	1		401800	8.64334e+06	390700	-4.46746		1	2.06363	2	-0.0451813
O00186	Syntaxin-binding protein 3	STXBP3	592	67.7	7.8	0.0338	1	2	2	3	0		0.0338	2		0	0	388000	∞			0.1	3	4.90689
P62269	40S ribosomal protein S18	RPS18	152	17.7	10.99	0.1184	1	2	2	7	0		0.1184	2		0	0	373500	∞			0.1	7	6.12928
P61158	Actin-related protein 3	ACTR3	418	47.3	5.88	0.1172	1	3	3	10	0.0694	2	0.1172	3		523100	1.12527e+07	372800	-4.91572		6	12.3818	4	-1.63014
O15143	Actin-related protein 2/3 complex subunit 1B	ARPC1B	372	40.9	8.35	0.0269	2	1	1	2	0		0.0269	1		0	0	369700	∞			0.1	2	4.32193
P17858	ATP-dependent 6-phosphofructokinase, liver type	PFKL	780	85	7.5	0.0564	1	2	2	5	0		0.0564	2		0	0	366500	∞			0.1	5	5.64386
P61247	40S ribosomal protein S3a	RPS3A	264	29.9	9.73	0.0644	1	1	1	2	0		0.0644	1		0	0	365500	∞			0.1	2	4.32193
Q9UHD8	Septin-9	SEPTIN9	586	65.4	8.97	0.0427	1	2	2	2	0		0.0427	2		0	0	358400	∞			0.1	2	4.32193
P68402	Platelet-activating factor acetylhydrolase IB subunit beta	PAFAH1B2	229	25.6	5.92	0.0393	1	1	1	2	0		0.0393	1		0	0	357800	∞			0.1	2	4.32193
P11166	Solute carrier family 2, facilitated glucose transporter member 1	SLC2A1	492	54	8.72	0.0996	2	3	3	3	0		0.0996	3		0	0	341500	∞			0.1	3	4.90689
O75874	Isocitrate dehydrogenase [NADP] cytoplasmic	IDH1	414	46.6	7.01	0.0314	2	1	1	4	0.0314	1	0.0314	1		321700	6.92026e+06	340500	-4.3451		1	2.06363	3	0.539781
P61020	Ras-related protein Rab-5B	RAB5B	215	23.7	8.13	0.1535	1	2	2	2	0		0.1535	2		0	0	323600	∞			0.1	2	4.32193
P29373	Cellular retinoic acid-binding protein 2	CRABP2	138	15.7	5.4	0.2174	2	2	2	4	0.0652	1	0.2174	2		244900	5.26818e+06	312500	-4.07538		1	2.06363	3	0.539781
Q05682	Caldesmon	CALD1	793	93.2	5.66	0.0542	1	3	3	9	0.0391	2	0.034	2		627900	1.35071e+07	308100	-5.45417		5	10.3181	4	-1.36711
Q9UN37	Vacuolar protein sorting-associated protein 4A	VPS4A	437	48.9	7.8	0.0275	4	1	1	2	0		0.0275	1		0	0	305500	∞			0.1	2	4.32193
Q76M96	Coiled-coil domain-containing protein 80	CCDC80	950	108.1	9.72	0.0674	1	6	6	35	0.0674	6	0.0305	2		2447000	5.26387e+07	289000	-7.50891		32	66.036	3	-4.46022
P11717	Cation-independent mannose-6-phosphate receptor	IGF2R	2491	274.2	5.94	0.0141	1	3	3	3	0		0.0141	3		0	0	272700	∞			0.1	3	4.90689
P23142	Fibulin-1	FBLN1	703	77.2	5.22	0.0725	1	4	4	44	0.0725	4	0.0398	2		10300000	2.21569e+08	271900	-9.67046		41	84.6087	3	-4.81777
Q99460	26S proteasome non-ATPase regulatory subunit 1	PSMD1	953	105.8	5.39	0.0808	1	4	4	7	0		0.0808	4		0	0	266400	∞			0.1	7	6.12928
Q07960	Rho GTPase-activating protein 1	ARHGAP1	439	50.4	6.29	0.0638	1	2	2	2	0		0.0638	2		0	0	236900	∞			0.1	2	4.32193
P61769	Beta-2-microglobulin	B2M	119	13.7	6.52	0.2689	1	2	2	9	0.2689	2	0.084	1		521500	1.12183e+07	227700	-5.62257		7	14.4454	2	-2.85254
P55072	Transitional endoplasmic reticulum ATPase	VCP	806	89.3	5.26	0.0397	3	2	2	3	0.0248	1	0.0397	2		562200	1.20938e+07	209400	-5.85186		1	2.06363	2	-0.0451813
Q8N3E9	1-phosphatidylinositol 4,5-bisphosphate phosphodiesterase delta-3	PLCD3	789	89.2	6.98	0.019	1	1	1	2	0		0.019	1		0	0	204300	∞			0.1	2	4.32193
P09543	2',3'-cyclic-nucleotide 3'-phosphodiesterase	CNP	421	47.5	9.07	0.0879	2	2	2	2	0		0.0879	2		0	0	180400	∞			0.1	2	4.32193
Q9Y5U9	Immediate early response 3-interacting protein 1	IER3IP1	82	9	8.22	0.0976	1	1	1	3	0		0.0976	1		0	0	163800	∞			0.1	3	4.90689
P62854	40S ribosomal protein S26	RPS26	115	13	11	0.1304	1	1	1	2	0		0.1304	1		0	0	148900	∞			0.1	2	4.32193
Q8IWZ8	SURP and G-patch domain-containing protein 1	SUGP1	645	72.4	7.61	0.045	1	1	1	3	0		0.045	1		0	0	117600	∞			0.1	3	4.90689
O15460	Prolyl 4-hydroxylase subunit alpha-2	P4HA2	535	60.9	5.71	0.0224	1	1	1	2	0		0.0224	1		0	0	116500	∞			0.1	2	4.32193
P01857	Immunoglobulin heavy constant gamma 1	IGHG1	330	36.1	8.19	0.0879	1	2	2	6	0.0879	2	0.0364	1		122300	2.63086e+06	107600	-4.61179		4	8.2545	2	-2.04518
P24821	Tenascin	TNC	2201	240.7	4.89	0.02	1	3	3	11	0.02	3	0.0114	2		423100	9.10153e+06	70780	-7.00662		8	16.509	3	-2.46022
Q8NFW1	Collagen alpha-1(XXII) chain	COL22A1	1626	161	7.23	0.0203	1	1	1	2	0		0.0203	1		0	0	51530	∞			0.1	2	4.32193
Q9UPN7	Serine/threonine-protein phosphatase 6 regulatory subunit 1	PPP6R1	881	96.7	4.55	0.0238	1	1	1	2	0		0.0238	1		0	0	36800	∞			0.1	2	4.32193

## Sheet: CM proteins PSM>1 LFQ>min
UNIPROT ID	Protein	Gene Name	# AAs	MW [kDa]	Calculated pI	ΣCoverage	Σ# Proteins	Σ# Unique Peptides	Σ# Peptides	Σ# PSMs	Coverage CM	# Peptides CM	Coverage sEVs	# Peptides sEVs	Label-free quantitation:	Peptide Area CM	Peptide Area CM normalised	Peptide Area sEVs	Enrichment in sEVs log2(sEVs/CM) by label-free quantification	Spectral counting:	PSMs CM	PSMs CM (normalised)	PSMs sEVs	Enrichment in sEVs log2(sEVs/CM) by PSM count
P02751	Fibronectin	FN1	2386	262.5	5.71	0.5977	1	53	101	4660	0.5901	99	0.5277	81		768800000	1.65381e+10	1709000000	-3.27457		3055	6304.38	1605	-1.97378
P02452	Collagen alpha-1(I) chain	COL1A1	1464	138.9	5.8	0.7199	1	18	70	5735	0.5874	54	0.7199	70		184500000	3.96888e+09	14200000000	1.83909		1312	2707.48	4423	0.708076
P08123	Collagen alpha-2(I) chain	COL1A2	1366	129.2	8.95	0.7306	1	35	64	4431	0.6406	54	0.7174	63		109100000	2.34691e+09	5758000000	1.29481		1246	2571.28	3185	0.308808
Q15063	Periostin	POSTN	836	93.3	7.53	0.5347	1	32	32	378	0.5156	30	0.3445	19		58030000	1.24831e+09	67780000	-4.20298		256	528.288	122	-2.11444
P09486	SPARC	SPARC	303	34.6	4.84	0.4818	2	13	13	103	0.4818	13	0.0429	1		31380000	6.75032e+08	1807000	-8.54522		102	210.49	1	-7.71761
P08670	Vimentin	VIM	466	53.6	5.12	0.5644	21	23	24	246	0.4678	19	0.53	22		29530000	6.35236e+08	88330000	-2.84632		148	305.417	98	-1.63992
P07996	Thrombospondin-1	THBS1	1170	129.3	4.94	0.3154	4	26	29	327	0.3154	29	0.147	12		26700000	5.74358e+08	5295000	-6.76118		282	581.942	45	-3.69288
P68032	Actin, alpha cardiac muscle 1	ACTC1	377	42	5.39	0.7613	4	9	20	369	0.3581	11	0.7321	19		18840000	4.05277e+08	976800000	1.26915		78	160.963	291	0.854292
P60709	Actin, cytoplasmic 1	ACTB	375	41.7	5.48	0.808	7	11	22	767	0.6427	18	0.7787	21		18840000	4.05277e+08	1231000000	1.60285		182	375.58	585	0.639317
P05121	Plasminogen activator inhibitor 1	SERPINE1	402	45	7.2	0.4925	2	13	13	124	0.4925	13	0			18220000	3.9194e+08	0	-∞		124	255.89	0.1	-11.3213
P02768	Serum albumin	ALB	609	69.3	6.28	0.0969	1	2	6	85	0.0969	6	0.0443	2		17090000	3.67632e+08	65620000	-2.48606		48	99.054	37	-1.42069
P51884	Lumican	LUM	338	38.4	6.61	0.3047	2	9	9	72	0.3047	9	0.0533	1		14920000	3.20952e+08	1479000	-7.76159		71	146.517	1	-7.19493
P05783	Keratin, type I cytoskeletal 18	KRT18	430	48	5.45	0.0605	11	1	2	4	0.0163	1	0.0442	1		14670000	3.15574e+08	464100	-9.40933		3	6.19088	1	-2.63014
P13645	Keratin, type I cytoskeletal 10	KRT10	584	58.8	5.21	0.4743	23	23	28	112	0.4743	28	0.161	5		13720000	2.95138e+08	2427000	-6.92607		96	198.108	16	-3.63014
P00338	L-lactate dehydrogenase A chain	LDHA	332	36.7	8.27	0.5	4	12	14	139	0.4699	12	0.4729	11		13040000	2.8051e+08	53880000	-2.38023		83	171.281	56	-1.61287
P07093	Glia-derived nexin	SERPINE2	398	44	9.29	0.407	1	13	13	150	0.407	13	0.1658	5		12520000	2.69324e+08	7534000	-5.15979		119	245.571	31	-2.9858
P02458	Collagen alpha-1(II) chain	COL2A1	1487	141.7	6.92	0.0356	2	1	4	166	0.0276	3	0.0356	4		12290000	2.64377e+08	1519000000	2.52245		30	61.9088	136	1.13539
Q12805	EGF-containing fibulin-like extracellular matrix protein 1	EFEMP1	493	54.6	5.07	0.1095	1	3	3	50	0.1095	3	0.073	2		12220000	2.62871e+08	1167000	-7.81541		44	90.7995	6	-3.91965
Q562R1	Beta-actin-like protein 2	ACTBL2	376	42	5.59	0.2207	1	1	6	183	0.2207	6	0.2207	6		12070000	2.59644e+08	644000000	1.31052		39	80.4814	144	0.839341
P07737	Profilin-1	PFN1	140	15	8.27	0.65	2	8	8	155	0.5571	6	0.65	8		10540000	2.26732e+08	125200000	-0.856751		71	146.517	84	-0.802611
P23142	Fibulin-1	FBLN1	703	77.2	5.22	0.0725	1	4	4	44	0.0725	4	0.0398	2		10300000	2.21569e+08	271900	-9.67046		41	84.6087	3	-4.81777
Q01995	Transgelin	TAGLN	201	22.6	8.84	0.7164	2	14	14	107	0.5174	10	0.6418	11		10220000	2.19848e+08	14600000	-3.91247		65	134.136	42	-1.67523
P35555	Fibrillin-1	FBN1	2871	312.1	4.93	0.0397	2	11	11	46	0.0397	11	0.0125	3		10040000	2.15976e+08	699000	-8.27136		42	86.6723	4	-4.4375
P02461	Collagen alpha-1(III) chain	COL3A1	1466	138.5	6.61	0.5075	1	36	45	1381	0.3151	27	0.5075	45		9150000	1.96831e+08	771100000	1.96996		166	342.562	1215	1.82652
Q15582	Transforming growth factor-beta-induced protein ig-h3	TGFBI	683	74.6	7.71	0.5007	2	19	19	90	0.4846	18	0.1567	6		9126000	1.96314e+08	9811000	-4.32262		76	156.836	14	-3.48575
P04264	Keratin, type II cytoskeletal 1	KRT1	644	66	8.12	0.4907	5	27	30	157	0.4907	29	0.0807	5		8288000	1.78288e+08	1067000	-7.3845		150	309.544	7	-5.46665
P35527	Keratin, type I cytoskeletal 9	KRT9	623	62	5.24	0.5361	1	18	19	99	0.5361	19	0.114	3		8269000	1.77879e+08	398800	-8.80101		92	189.854	7	-4.76139
P21810	Biglycan	BGN	368	41.6	7.52	0.5	2	14	14	368	0.4266	12	0.4592	13		8227000	1.76975e+08	282000000	0.672146		101	208.426	267	0.357303
P98160	Basement membrane-specific heparan sulfate proteoglycan core protein	HSPG2	4391	468.5	6.51	0.1749	1	40	40	174	0.1749	40	0.0244	6		7488000	1.61078e+08	2984000	-5.75437		148	305.417	26	-3.55419
P01033	Metalloproteinase inhibitor 1	TIMP1	207	23.2	8.1	0.3527	2	5	5	29	0.3527	5	0			7040000	1.51441e+08	0	-∞		29	59.8451	0.1	-9.22509
P12111	Collagen alpha-3(VI) chain	COL6A3	3177	343.5	6.68	0.4444	1	101	101	987	0.2716	58	0.413	95		6880000	1.47999e+08	160800000	0.119676		281	579.879	706	0.283917
P12109	Collagen alpha-1(VI) chain	COL6A1	1028	108.5	5.43	0.2451	1	17	17	194	0.1683	11	0.2451	17		6846000	1.47268e+08	49080000	-1.58524		94	193.981	100	-0.955914
P35908	Keratin, type II cytoskeletal 2 epidermal	KRT2	639	65.4	8	0.6416	11	21	27	123	0.6416	27	0.1346	5		6594000	1.41847e+08	742300	-7.57812		114	235.253	9	-4.70815
P02533	Keratin, type I cytoskeletal 14	KRT14	472	51.5	5.16	0.2564	24	4	12	26	0.2564	12	0			6069000	1.30554e+08	0	-∞		26	53.6543	0.1	-9.06755
P08779	Keratin, type I cytoskeletal 16	KRT16	473	51.2	5.05	0.1459	23	1	9	16	0.1459	9	0			5702000	1.22659e+08	0	-∞		16	33.018	0.1	-8.36711
P12814	Alpha-actinin-1	ACTN1	892	103	5.41	0.3531	4	12	24	104	0.2309	16	0.3139	17		5424000	1.16679e+08	5278000	-4.4664		65	134.136	39	-1.78215
Q15113	Procollagen C-endopeptidase enhancer 1	PCOLCE	449	47.9	7.43	0.3608	1	11	11	87	0.3073	8	0.3252	10		5393000	1.16012e+08	10710000	-3.43724		43	88.7359	44	-1.01201
P04406	Glyceraldehyde-3-phosphate dehydrogenase	GAPDH	335	36	8.46	0.7075	4	15	15	259	0.4507	8	0.7075	15		5377000	1.15668e+08	377700000	1.70726		41	84.6087	218	1.36545
O43707	Alpha-actinin-4	ACTN4	911	104.8	5.44	0.2722	4	6	18	93	0.191	14	0.1888	11		4956000	1.06611e+08	4497000	-4.56725		57	117.627	36	-1.70815
P05997	Collagen alpha-2(V) chain	COL5A2	1499	144.8	6.46	0.1081	1	10	10	51	0.07	6	0.0807	7		4864000	1.04632e+08	6847000	-3.93371		32	66.036	19	-1.79725
Q16270	Insulin-like growth factor-binding protein 7	IGFBP7	282	29.1	7.9	0.2624	1	6	6	39	0.2624	6	0			4715000	1.01427e+08	0	-∞		39	80.4814	0.1	-9.65251
P68104	Elongation factor 1-alpha 1	EEF1A1	462	50.1	9.01	0.3333	3	10	10	219	0.2381	7	0.3333	10		4713000	1.01384e+08	229100000	1.17615		34	70.1633	185	1.39874
P08253	72 kDa type IV collagenase	MMP2	660	73.8	5.47	0.3818	1	16	16	86	0.3818	16	0			4605000	9.90606e+07	0	-∞		86	177.472	0.1	-10.7934
Q7Z794	Keratin, type II cytoskeletal 1b	KRT77	578	61.9	5.99	0.0519	8	1	3	25	0.0363	2	0.0363	2		4341000	9.33816e+07	1008000	-6.53357		21	43.3361	4	-3.4375
P50454	Serpin H1	SERPINH1	418	46.4	8.69	0.555	2	15	15	131	0.2703	8	0.555	15		3960000	8.51857e+07	24080000	-1.82278		51	105.245	80	-0.395679
P37802	Transgelin-2	TAGLN2	199	22.4	8.25	0.3317	2	5	5	28	0.1005	2	0.3317	5		3596000	7.73555e+07	1542000	-5.64863		12	24.7635	16	-0.630144
P14618	Pyruvate kinase PKM	PKM	531	57.9	7.84	0.5631	1	21	21	201	0.2505	11	0.5631	21		3559000	7.65596e+07	82470000	0.107287		47	96.9904	154	0.667016
P09382	Galectin-1	LGALS1	135	14.7	5.5	0.5333	1	6	6	47	0.5333	6	0.3407	4		3519000	7.56991e+07	4180000	-4.1787		29	59.8451	18	-1.73324
P09936	Ubiquitin carboxyl-terminal hydrolase isozyme L1	UCHL1	223	24.8	5.48	0.4305	2	7	7	27	0.2825	4	0.4126	6		3490000	7.50753e+07	2544000	-4.88317		15	30.9544	12	-1.36711
Q14766	Latent-transforming growth factor beta-binding protein 1	LTBP1	1721	186.7	5.96	0.0105	1	1	1	3	0.0105	1	0.0105	1		3207000	6.89875e+07	1431000	-5.59124		2	4.12725	1	-2.04518
P07585	Decorin	DCN	359	39.7	8.54	0.3649	2	11	11	75	0.1198	3	0.3649	11		3177000	6.83422e+07	33270000	-1.03855		21	43.3361	54	0.317389
P31949	Protein S100-A11	S100A11	105	11.7	7.12	0.7714	1	6	6	46	0.6857	4	0.6857	5		3156000	6.78904e+07	14620000	-2.21526		13	26.8271	33	0.298773
P06733	Alpha-enolase	ENO1	434	47.1	7.39	0.5138	5	15	15	129	0.4171	12	0.5069	14		3128000	6.72881e+07	12800000	-2.39421		52	107.309	77	-0.478834
P07437	Tubulin beta chain	TUBB	444	49.6	4.89	0.4707	4	3	15	123	0.1667	5	0.4707	15		2981000	6.41259e+07	31660000	-1.01825		25	51.5906	98	0.925672
P23528	Cofilin-1	CFL1	166	18.5	8.09	0.4217	2	3	5	52	0.0843	1	0.4217	5		2916000	6.27276e+07	68920000	0.135821		8	16.509	44	1.41425
O00391	Sulfhydryl oxidase 1	QSOX1	747	82.5	8.92	0.2597	1	13	13	34	0.2597	13	0.0254	1		2739000	5.89201e+07	338900	-7.44176		33	68.0996	1	-6.08958
P32119	Peroxiredoxin-2	PRDX2	198	21.9	5.97	0.1465	2	1	2	12	0.0556	1	0.1465	2		2661000	5.72422e+07	2006000	-4.83469		6	12.3818	6	-1.04518
Q9BUF5	Tubulin beta-6 chain	TUBB6	446	49.8	4.88	0.2399	4	2	8	51	0.0538	2	0.2399	8		2651000	5.70271e+07	18130000	-1.65327		10	20.6363	41	0.990443
P27797	Calreticulin	CALR	417	48.1	4.44	0.1655	2	5	5	17	0.1655	5	0.1319	3		2618000	5.63172e+07	3313000	-4.08737		13	26.8271	4	-2.74562
P60660	Myosin light polypeptide 6	MYL6	151	16.9	4.65	0.245	2	3	3	22	0.1921	2	0.245	3		2602000	5.5973e+07	2572000	-4.44377		11	22.6999	11	-1.04518
Q76M96	Coiled-coil domain-containing protein 80	CCDC80	950	108.1	9.72	0.0674	1	6	6	35	0.0674	6	0.0305	2		2447000	5.26387e+07	289000	-7.50891		32	66.036	3	-4.46022
P07237	Protein disulfide-isomerase	P4HB	508	57.1	4.87	0.126	2	3	3	15	0.0768	2	0.126	3		2435000	5.23806e+07	1421000	-5.20405		6	12.3818	9	-0.460219
P21333	Filamin-A	FLNA	2647	280.6	6.06	0.1923	1	29	32	143	0.1099	19	0.1783	28		2414000	5.19289e+07	5008000	-3.37423		52	107.309	91	-0.237826
Q13885	Tubulin beta-2A chain	TUBB2A	445	49.9	4.89	0.3955	5	1	12	75	0.1124	3	0.3955	12		2352000	5.05951e+07	20320000	-1.3161		14	28.8908	61	1.0782
P35442	Thrombospondin-2	THBS2	1172	129.9	4.83	0.0802	3	4	7	23	0.0802	7	0			2349000	5.05306e+07	0	-∞		23	47.4634	0.1	-8.89067
P12110	Collagen alpha-2(VI) chain	COL6A2	1019	108.5	6.21	0.2463	1	17	17	101	0.1325	9	0.2404	16		2313000	4.97562e+07	9025000	-2.46288		40	82.545	61	-0.436372
Q13509	Tubulin beta-3 chain	TUBB3	450	50.4	4.93	0.3756	2	4	13	89	0.0489	2	0.3756	13		2294000	4.93475e+07	28450000	-0.794547		15	30.9544	74	1.25738
P23284	Peptidyl-prolyl cis-trans isomerase B	PPIB	216	23.7	9.41	0.2269	3	4	4	12	0.2269	4	0.037	1		2289000	4.92399e+07	401900	-6.93685		11	22.6999	1	-4.50461
Q12841	Follistatin-related protein 1	FSTL1	308	35	5.52	0.2175	2	6	6	19	0.2175	6	0			2268000	4.87882e+07	0	-∞		19	39.2089	0.1	-8.61504
P08572	Collagen alpha-2(IV) chain	COL4A2	1712	167.4	8.66	0.0835	1	9	9	41	0.0759	8	0.0134	2		2184000	4.69812e+07	498900	-6.55719		39	80.4814	2	-5.33058
P11021	Endoplasmic reticulum chaperone BiP	HSPA5	654	72.3	5.16	0.2829	2	10	12	53	0.1391	6	0.2156	9		2080000	4.4744e+07	8746000	-2.355		22	45.3998	31	-0.550417
Q14019	Coactosin-like protein	COTL1	142	15.9	5.67	0.1268	2	2	2	12	0.1268	2	0.1268	1		2066000	4.44428e+07	577300	-6.26649		10	20.6363	2	-3.36711
Q08629	Testican-1	SPOCK1	439	49.1	6.1	0.0205	1	1	1	15	0.0205	1	0.0205	1		2056000	4.42277e+07	3359000	-3.71885		11	22.6999	4	-2.50461
P07355	Annexin A2	ANXA2	339	38.6	7.75	0.6903	3	23	23	325	0.3864	11	0.6903	23		2052000	4.41417e+07	528000000	3.58032		43	88.7359	282	1.66811
Q9NY65	Tubulin alpha-8 chain	TUBA8	449	50.1	5.06	0.2428	3	0	7	37	0.0713	2	0.2116	6		1973000	4.24423e+07	10270000	-2.04707		5	10.3181	32	1.63289
Q71U36	Tubulin alpha-1A chain	TUBA1A	451	50.1	5.06	0.3991	6	1	11	58	0.071	2	0.3681	10		1973000	4.24423e+07	23040000	-0.881361		5	10.3181	53	2.36081
Q9BQE3	Tubulin alpha-1C chain	TUBA1C	449	49.9	5.1	0.3408	2	0	10	49	0.0713	2	0.3096	9		1973000	4.24423e+07	23040000	-0.881361		5	10.3181	44	2.09232
Q9UI42	Carboxypeptidase A4	CPA4	421	47.3	6.7	0.171	1	5	5	23	0.1211	4	0.0499	1		1895000	4.07644e+07	0	-∞		22	45.3998	1	-5.50461
P11142	Heat shock cognate 71 kDa protein	HSPA8	646	70.9	5.52	0.5139	5	18	21	153	0.209	9	0.5139	21		1850000	3.97963e+07	16440000	-1.27543		27	55.7179	126	1.17721
P16035	Metalloproteinase inhibitor 2	TIMP2	220	24.4	7.49	0.1227	2	2	2	4	0.1227	2	0			1812000	3.89789e+07	0	-∞		4	8.2545	0.1	-6.36711
P22392	Nucleoside diphosphate kinase B	NME2	152	17.3	8.41	0.3158	6	3	3	13	0.2039	2	0.2368	2		1747000	3.75807e+07	5938000	-2.66194		7	14.4454	6	-1.26757
Q99715	Collagen alpha-1(XII) chain	COL12A1	3063	332.9	5.53	0.1162	2	22	22	46	0.0881	18	0.0366	6		1728000	3.71719e+07	672500	-5.78854		39	80.4814	7	-3.52323
P02545	Prelamin-A/C	LMNA	664	74.1	7.02	0.0813	1	3	3	22	0.0813	3	0.0602	2		1706000	3.66987e+07	1534000	-4.58036		16	33.018	6	-2.46022
P35579	Myosin-9	MYH9	1960	226.4	5.6	0.1561	4	18	18	54	0.0602	8	0.1214	13		1685000	3.62469e+07	2517000	-3.84808		19	39.2089	35	-0.163826
P07195	L-lactate dehydrogenase B chain	LDHB	334	36.6	6.05	0.3713	2	1	8	51	0.3263	7	0.2365	6		1640000	3.52789e+07	3079000	-3.51827		26	53.6543	25	-1.10176
P0CG48	Polyubiquitin-C	UBC	685	77	7.66	0.565	6	5	5	103	0.4467	3	0.565	5		1625000	3.49562e+07	290300000	3.05392		22	45.3998	81	0.835237
P20908	Collagen alpha-1(V) chain	COL5A1	1838	183.4	5.06	0.1415	5	16	16	86	0.0822	10	0.1279	14		1605000	3.4526e+07	8059000	-2.09901		28	57.7815	58	0.00544476
P02462	Collagen alpha-1(IV) chain	COL4A1	1669	160.5	8.28	0.0863	1	3	7	37	0.0521	5	0.0665	5		1600000	3.44185e+07	6093000	-2.49796		14	28.8908	23	-0.328974
Q92626	Peroxidasin homolog	PXDN	1479	165.2	7.17	0.1143	1	11	11	50	0.1007	10	0.0825	8		1589000	3.41818e+07	1896000	-4.1722		29	59.8451	21	-1.51084
P07864	L-lactate dehydrogenase C chain	LDHC	332	36.3	7.46	0.0602	2	1	2	15	0.0361	1	0.0602	2		1584000	3.40743e+07	5726000	-2.57308		7	14.4454	8	-0.852536
P26022	Pentraxin-related protein PTX3	PTX3	381	41.9	5.01	0.6457	1	17	17	112	0.2782	8	0.6037	15		1566000	3.36871e+07	94870000	1.49376		30	61.9088	82	0.40548
Q13361	Microfibrillar-associated protein 5	MFAP5	173	19.6	5.94	0.1214	1	2	2	4	0.1214	2	0			1562000	3.3601e+07	0	-∞		4	8.2545	0.1	-6.36711
P15502	Elastin	ELN	786	68.4	10.4	0.1718	1	6	6	16	0.1718	6	0			1551000	3.33644e+07	0	-∞		16	33.018	0.1	-8.36711
P40926	Malate dehydrogenase, mitochondrial	MDH2	338	35.5	8.68	0.1036	2	2	2	18	0.1036	2	0.0562	1		1545000	3.32353e+07	3412000	-3.28403		12	24.7635	6	-2.04518
P05387	60S acidic ribosomal protein P2	RPLP2	115	11.7	4.54	0.4696	2	3	3	12	0.4696	3	0.4522	2		1539000	3.31063e+07	2794000	-3.5667		9	18.5726	3	-2.63014
O95967	EGF-containing fibulin-like extracellular matrix protein 2	EFEMP2	443	49.4	4.94	0.0993	1	2	2	8	0.0993	2	0			1479000	3.18156e+07	0	-∞		8	16.509	0.1	-7.36711
P0DP25	Calmodulin-3	CALM3	149	16.8	4.22	0.443	1	4	4	21	0.1477	1	0.443	4		1385000	2.97935e+07	22140000	-0.428341		2	4.12725	19	2.20275
P11047	Laminin subunit gamma-1	LAMC1	1609	177.5	5.12	0.1019	1	8	8	23	0.0118	1	0.1019	8		1358000	2.92127e+07	3237000	-3.17386		4	8.2545	19	1.20275
Q92743	Serine protease HTRA1	HTRA1	480	51.3	7.83	0.3146	2	9	9	38	0.1125	3	0.3146	9		1357000	2.91912e+07	9855000	-1.5666		10	20.6363	28	0.440246
Q06830	Peroxiredoxin-1	PRDX1	199	22.1	8.13	0.4523	4	7	8	26	0.3719	6	0.402	6		1354000	2.91266e+07	1929000	-3.91641		12	24.7635	14	-0.822789
P08758	Annexin A5	ANXA5	320	35.9	5.05	0.7125	2	22	22	290	0.2688	7	0.7125	22		1337000	2.87609e+07	452700000	3.97637		38	78.4178	252	1.68417
P35052	Glypican-1	GPC1	558	61.6	7.3	0.1344	2	4	4	33	0.0448	2	0.1344	4		1330000	2.86103e+07	2306000	-3.63307		13	26.8271	20	-0.423693
P01034	Cystatin-C	CST3	146	15.8	8.75	0.2534	1	2	2	6	0.2534	2	0			1329000	2.85888e+07	0	-∞		6	12.3818	0.1	-6.95207
P13647	Keratin, type II cytoskeletal 5	KRT5	590	62.3	7.74	0.1254	20	3	7	24	0.1254	7	0			1293000	2.78144e+07	0	-∞		24	49.527	0.1	-8.95207
Q08380	Galectin-3-binding protein	LGALS3BP	585	65.3	5.27	0.3265	1	17	17	89	0.0291	1	0.3265	17		1272000	2.73627e+07	34280000	0.325158		4	8.2545	85	3.36421
Q6EMK4	Vasorin	VASN	673	71.7	7.39	0.0371	1	2	2	9	0.0371	2	0			1252000	2.69324e+07	0	-∞		9	18.5726	0.1	-7.53703
P09211	Glutathione S-transferase P	GSTP1	210	23.3	5.64	0.4619	2	4	4	23	0.3714	3	0.2619	3		1238000	2.66313e+07	3470000	-2.94011		9	18.5726	14	-0.407751
P18206	Vinculin	VCL	1134	123.7	5.66	0.1402	1	11	11	46	0.1067	9	0.1217	9		1220000	2.62441e+07	8358000	-1.65076		18	37.1453	28	-0.407751
Q02809	Procollagen-lysine,2-oxoglutarate 5-dioxygenase 1	PLOD1	727	83.5	6.95	0.1554	2	8	8	39	0.1554	8	0.1142	6		1211000	2.60505e+07	2101000	-3.63216		22	45.3998	17	-1.41715
P28300	Protein-lysine 6-oxidase	LOX	417	46.9	8.09	0.0432	2	2	2	10	0.0432	2	0			1188000	2.55557e+07	0	-∞		10	20.6363	0.1	-7.68904
Q6UXH9	Inactive serine protease PAMR1	PAMR1	720	80.1	7.46	0.0403	1	1	1	2	0.0403	1	0			1184000	2.54697e+07	0	-∞		2	4.12725	0.1	-5.36711
Q9NQC3	Reticulon-4	RTN4	1192	129.9	4.5	0.1493	1	10	10	278	0.0243	2	0.1493	10		1177000	2.53191e+07	710500000	4.81054		10	20.6363	268	3.69898
P11055	Myosin-3	MYH3	1940	223.8	5.81	0.0093	1	1	1	2	0.0093	1	0			1165000	2.50609e+07	0	-∞		2	4.12725	0.1	-5.36711
P04075	Fructose-bisphosphate aldolase A	ALDOA	364	39.4	8.09	0.3709	1	8	8	34	0.2747	6	0.283	6		1157000	2.48888e+07	4931000	-2.33555		13	26.8271	21	-0.353304
P17931	Galectin-3	LGALS3	250	26.1	8.56	0.06	1	1	1	10	0.06	1	0.06	1		1128000	2.4265e+07	736700	-5.04166		6	12.3818	4	-1.63014
P08238	Heat shock protein HSP 90-beta	HSP90AB1	724	83.2	5.03	0.0718	7	4	4	18	0.0345	2	0.0718	4		1082000	2.32755e+07	5010000	-2.21593		5	10.3181	13	0.33333
Q9H299	SH3 domain-binding glutamic acid-rich-like protein 3	SH3BGRL3	93	10.4	4.93	0.2688	1	2	2	7	0.2688	2	0.1075	1		1081000	2.3254e+07	1960000	-3.56855		4	8.2545	3	-1.46022
P24390	ER lumen protein-retaining receptor 1	KDELR1	212	24.5	8.62	0.1462	2	2	2	9	0.0896	1	0.0566	1		1064000	2.28883e+07	12840000	-0.833964		2	4.12725	7	0.762174
Q8IX30	Signal peptide, CUB and EGF-like domain-containing protein 3	SCUBE3	993	109.2	7.56	0.0141	1	1	1	2	0.0141	1	0			1063000	2.28668e+07	0	-∞		2	4.12725	0.1	-5.36711
O76061	Stanniocalcin-2	STC2	302	33.2	7.3	0.1325	1	4	4	8	0.1325	4	0			1048000	2.25441e+07	0	-∞		8	16.509	0.1	-7.36711
P60900	Proteasome subunit alpha type-6	PSMA6	246	27.4	6.76	0.0528	1	1	1	14	0.0528	1	0.0528	1		1035000	2.22644e+07	2242000	-3.31188		7	14.4454	7	-1.04518
Q96AY3	Peptidyl-prolyl cis-trans isomerase FKBP10	FKBP10	582	64.2	5.62	0.0756	1	2	2	5	0.0756	2	0			1001000	2.1533e+07	0	-∞		5	10.3181	0.1	-6.68904
Q14315	Filamin-C	FLNC	2725	290.8	5.97	0.0998	1	17	19	66	0.0558	11	0.0914	15		991300	2.13244e+07	3109000	-2.77798		23	47.4634	43	-0.142479
P10124	Serglycin	SRGN	158	17.6	4.96	0.2089	1	2	2	54	0.0823	1	0.2089	2		990600	2.13093e+07	127400000	2.57981		4	8.2545	50	2.59867
P04080	Cystatin-B	CSTB	98	11.1	7.56	0.1224	1	1	1	6	0.1224	1	0.1224	1		940700	2.02359e+07	1138000	-4.15234		4	8.2545	2	-2.04518
Q15843	NEDD8	NEDD8	81	9.1	8.43	0.1728	1	1	1	2	0.1728	1	0			920700	1.98057e+07	0	-∞		2	4.12725	0.1	-5.36711
O94985	Calsyntenin-1	CLSTN1	981	109.7	4.91	0.0336	1	3	3	4	0.0336	3	0			914500	1.96723e+07	0	-∞		4	8.2545	0.1	-6.36711
O00410	Importin-5	IPO5	1097	123.5	4.94	0.0319	1	2	2	3	0.0182	1	0.0137	1		903300	1.94314e+07	95150	-7.67397		2	4.12725	1	-2.04518
Q8NCQ5	F-box only protein 15	FBXO15	510	57.2	8.6	0.0176	1	1	1	6	0.0176	1	0.0176	1		897800	1.93131e+07	8967000	-1.10688		4	8.2545	2	-2.04518
P20618	Proteasome subunit beta type-1	PSMB1	241	26.5	8.13	0.1577	2	2	2	14	0.1577	2	0.1577	2		881800	1.89689e+07	1127000	-4.07307		7	14.4454	7	-1.04518
Q7Z7G0	Target of Nesh-SH3	ABI3BP	1075	118.6	9.44	0.227	1	20	20	239	0.1144	9	0.227	20		872800	1.87753e+07	127900000	2.76811		13	26.8271	226	3.07456
P14174	Macrophage migration inhibitory factor	MIF	115	12.5	7.88	0.113	1	2	2	5	0.113	2	0.0783	1		836000	1.79836e+07	84070	-7.74088		4	8.2545	1	-3.04518
P13639	Elongation factor 2	EEF2	858	95.3	6.83	0.1935	4	12	12	30	0.0711	4	0.1725	11		831600	1.7889e+07	2578000	-2.79475		7	14.4454	23	0.671026
Q99536	Synaptic vesicle membrane protein VAT-1 homolog	VAT1	393	41.9	6.29	0.3766	1	10	10	56	0.0814	2	0.3766	10		820400	1.76481e+07	8362000	-1.07759		6	12.3818	50	2.01371
Q15084	Protein disulfide-isomerase A6	PDIA6	440	48.1	5.08	0.0727	1	2	2	5	0.0727	2	0			810800	1.74416e+07	0	-∞		5	10.3181	0.1	-6.68904
P14625	Endoplasmin	HSP90B1	803	92.4	4.84	0.0411	2	3	3	14	0.0411	3	0.0311	2		801400	1.72393e+07	1302000	-3.7269		6	12.3818	8	-0.630144
O75369	Filamin-B	FLNB	2602	278	5.73	0.0438	1	5	8	15	0.0096	2	0.0407	7		786300	1.69145e+07	1137000	-3.89496		4	8.2545	11	0.41425
O15145	Actin-related protein 2/3 complex subunit 3	ARPC3	178	20.5	8.59	0.1348	1	2	2	10	0.0618	1	0.1348	2		784000	1.6865e+07	1148000	-3.87684		2	4.12725	8	0.954819
Q9Y696	Chloride intracellular channel protein 4	CLIC4	253	28.8	5.59	0.3913	6	7	7	17	0.1462	4	0.2964	4		761700	1.63853e+07	1804000	-3.18313		8	16.509	9	-0.875256
P60174	Triosephosphate isomerase	TPI1	286	30.8	5.92	0.4545	2	9	9	34	0.2063	5	0.4021	7		758600	1.63187e+07	3634000	-2.16689		17	35.0816	17	-1.04518
P06748	Nucleophosmin	NPM1	294	32.6	4.78	0.0714	2	1	1	4	0.0714	1	0.0714	1		755900	1.62606e+07	424200	-5.26049		3	6.19088	1	-2.63014
Q16881	Thioredoxin reductase 1, cytoplasmic	TXNRD1	649	70.9	7.39	0.2096	2	6	6	9	0.0847	3	0.1479	4		731600	1.57378e+07	1973000	-2.99577		5	10.3181	4	-1.36711
P63241	Eukaryotic translation initiation factor 5A-1	EIF5A	154	16.8	5.24	0.1299	3	2	2	14	0.0779	1	0.1299	2		724900	1.55937e+07	2926000	-2.41396		5	10.3181	9	-0.197184
Q96S97	Myeloid-associated differentiation marker	MYADM	322	35.3	8.15	0.1025	1	2	2	29	0.0714	1	0.1025	2		720600	1.55012e+07	16830000	0.118654		2	4.12725	27	2.70971
P04062	Lysosomal acid glucosylceramidase	GBA	536	59.7	7.61	0.0429	1	1	1	2	0.0429	1	0			713300	1.53442e+07	0	-∞		2	4.12725	0.1	-5.36711
O00299	Chloride intracellular channel protein 1	CLIC1	241	26.9	5.17	0.1577	2	3	3	8	0.083	2	0.0747	1		709700	1.52667e+07	2928000	-2.3824		3	6.19088	5	-0.308216
Q13642	Four and a half LIM domains protein 1	FHL1	323	36.2	8.97	0.0341	1	1	1	6	0.0341	1	0.0341	1		707400	1.52173e+07	1144000	-3.73355		2	4.12725	4	-0.0451813
Q14118	Dystroglycan	DAG1	895	97.4	8.56	0.0179	1	1	1	2	0.0179	1	0			673900	1.44966e+07	0	-∞		2	4.12725	0.1	-5.36711
P50281	Matrix metalloproteinase-14	MMP14	582	65.9	7.77	0.0395	1	2	2	10	0.0395	2	0.0395	1		652100	1.40277e+07	1850000	-2.92268		6	12.3818	4	-1.63014
Q16658	Fascin	FSCN1	493	54.5	7.24	0.0203	1	1	1	2	0.0203	1	0			648400	1.39481e+07	0	-∞		2	4.12725	0.1	-5.36711
P13611	Versican core protein	VCAN	3396	372.6	4.51	0.0801	2	24	24	481	0.0236	7	0.0801	24		639700	1.37609e+07	1729000000	6.97322		20	41.2725	461	3.48151
P00736	Complement C1r subcomponent	C1R	705	80.1	6.21	0.095	2	3	3	4	0.095	3	0			638300	1.37308e+07	0	-∞		4	8.2545	0.1	-6.36711
P26641	Elongation factor 1-gamma	EEF1G	437	50.1	6.67	0.2243	2	4	4	14	0.1327	3	0.167	3		631200	1.35781e+07	2201000	-2.62505		6	12.3818	8	-0.630144
Q14767	Latent-transforming growth factor beta-binding protein 2	LTBP2	1821	194.9	5.19	0.0253	1	3	3	10	0.0253	3	0			630700	1.35673e+07	0	-∞		10	20.6363	0.1	-7.68904
Q05682	Caldesmon	CALD1	793	93.2	5.66	0.0542	1	3	3	9	0.0391	2	0.034	2		627900	1.35071e+07	308100	-5.45417		5	10.3181	4	-1.36711
Q13219	Pappalysin-1	PAPPA	1627	180.9	6.18	0.0393	1	3	3	23	0.0098	1	0.0393	3		627300	1.34942e+07	9341000	-0.530689		7	14.4454	16	0.147464
P48681	Nestin	NES	1621	177.3	4.36	0.0056	1	1	1	3	0.0056	1	0			624200	1.34275e+07	0	-∞		3	6.19088	0.1	-5.95207
O60568	Multifunctional procollagen lysine hydroxylase and glycosyltransferase LH3	PLOD3	738	84.7	6.05	0.0366	1	2	2	4	0.0366	2	0			621800	1.33759e+07	0	-∞		4	8.2545	0.1	-6.36711
P04216	Thy-1 membrane glycoprotein	THY1	161	17.9	8.73	0.2484	1	4	4	100	0.1491	2	0.2484	4		620900	1.33565e+07	316700000	4.5675		16	33.018	84	1.34714
P04792	Heat shock protein beta-1	HSPB1	205	22.8	6.4	0.6878	2	8	8	39	0.2732	3	0.6878	8		617800	1.32898e+07	16030000	0.270452		4	8.2545	35	2.0841
Q08431	Lactadherin	MFGE8	387	43.1	8.15	0.5013	2	17	17	209	0.1318	4	0.5013	17		615700	1.32447e+07	133600000	3.33444		6	12.3818	203	4.03519
P07858	Cathepsin B	CTSB	339	37.8	6.3	0.0442	1	2	2	3	0.0442	2	0			605800	1.30317e+07	0	-∞		3	6.19088	0.1	-5.95207
P05388	60S acidic ribosomal protein P0	RPLP0	317	34.3	5.97	0.1893	3	3	3	15	0.1199	2	0.1073	2		604100	1.29951e+07	3137000	-2.05051		5	10.3181	10	-0.0451813
Q7Z7M9	Polypeptide N-acetylgalactosaminyltransferase 5	GALNT5	940	106.2	9.47	0.0128	1	1	1	3	0.0128	1	0			595600	1.28123e+07	0	-∞		3	6.19088	0.1	-5.95207
P50395	Rab GDP dissociation inhibitor beta	GDI2	445	50.6	6.47	0.2831	4	8	8	32	0.0652	2	0.2831	8		587500	1.2638e+07	4483000	-1.49524		5	10.3181	27	1.38778
P05120	Plasminogen activator inhibitor 2	SERPINB2	415	46.6	5.63	0.0747	1	2	2	2	0.0747	2	0			571600	1.2296e+07	0	-∞		2	4.12725	0.1	-5.36711
Q16610	Extracellular matrix protein 1	ECM1	540	60.6	6.71	0.0648	1	2	2	3	0.0648	2	0			542600	1.16722e+07	0	-∞		3	6.19088	0.1	-5.95207
P61158	Actin-related protein 3	ACTR3	418	47.3	5.88	0.1172	1	3	3	10	0.0694	2	0.1172	3		523100	1.12527e+07	372800	-4.91572		6	12.3818	4	-1.63014
P61769	Beta-2-microglobulin	B2M	119	13.7	6.52	0.2689	1	2	2	9	0.2689	2	0.084	1		521500	1.12183e+07	227700	-5.62257		7	14.4454	2	-2.85254
P30530	Tyrosine-protein kinase receptor UFO	AXL	894	98.3	5.39	0.0123	1	1	1	3	0.0123	1	0			517900	1.11408e+07	0	-∞		3	6.19088	0.1	-5.95207
P29401	Transketolase	TKT	623	67.8	7.66	0.1236	2	4	4	6	0.1236	4	0.0289	1		511200	1.09967e+07	923400	-3.57397		5	10.3181	1	-3.36711
O00468	Agrin	AGRN	2068	217.2	6.39	0.0208	1	3	3	10	0.0097	1	0.0208	3		503300	1.08268e+07	1075000	-3.33219		4	8.2545	6	-0.460219
Q09666	Neuroblast differentiation-associated protein AHNAK	AHNAK	5890	628.7	6.15	0.146	1	29	30	71	0.0131	1	0.146	30		499900	1.07536e+07	4344000	-1.30773		2	4.12725	69	4.06334
P09871	Complement C1s subcomponent	C1S	688	76.6	4.96	0.0581	1	3	3	4	0.0581	3	0			496300	1.06762e+07	0	-∞		4	8.2545	0.1	-6.36711
P06744	Glucose-6-phosphate isomerase	GPI	558	63.1	8.32	0.0573	2	2	2	14	0.0573	2	0.0573	2		481400	1.03557e+07	1508000	-2.77971		9	18.5726	5	-1.89318
Q7Z304	MAM domain-containing protein 2	MAMDC2	686	77.5	5.16	0.0146	1	1	1	2	0.0146	1	0			476500	1.02502e+07	0	-∞		2	4.12725	0.1	-5.36711
O14880	Microsomal glutathione S-transferase 3	MGST3	152	16.5	9.38	0.1842	1	3	3	3	0.1842	3	0			475400	1.02266e+07	0	-∞		3	6.19088	0.1	-5.95207
P30101	Protein disulfide-isomerase A3	PDIA3	505	56.7	6.35	0.0436	2	2	2	9	0.0436	2	0			472700	1.01685e+07	0	-∞		9	18.5726	0.1	-7.53703
P48061	Stromal cell-derived factor 1	CXCL12	93	10.7	9.88	0.2366	1	2	2	6	0.2366	2	0			472100	1.01556e+07	0	-∞		6	12.3818	0.1	-6.95207
Q14697	Neutral alpha-glucosidase AB	GANAB	944	106.8	6.14	0.0561	1	3	3	15	0.0403	2	0.0339	2		472000	1.01534e+07	17630000	0.796063		5	10.3181	10	-0.0451813
Q14112	Nidogen-2	NID2	1375	151.2	5.29	0.0385	1	2	2	2	0.0385	2	0			462600	9.95124e+06	0	-∞		2	4.12725	0.1	-5.36711
P08476	Inhibin beta A chain	INHBA	426	47.4	8.03	0.0634	2	2	2	2	0.0634	2	0			453700	9.75978e+06	0	-∞		2	4.12725	0.1	-5.36711
P16152	Carbonyl reductase [NADPH] 1	CBR1	277	30.4	8.32	0.0397	1	1	1	5	0.0397	1	0.0397	1		450000	9.68019e+06	404800	-4.57975		3	6.19088	2	-1.63014
P26038	Moesin	MSN	577	67.8	6.4	0.4402	4	16	21	85	0.1334	6	0.4402	21		439500	9.45432e+06	13600000	0.524561		7	14.4454	78	2.43287
P13797	Plastin-3	PLS3	630	70.8	5.6	0.1333	4	6	6	13	0.0603	3	0.0921	4		433900	9.33386e+06	834600	-3.48332		7	14.4454	6	-1.26757
P24821	Tenascin	TNC	2201	240.7	4.89	0.02	1	3	3	11	0.02	3	0.0114	2		423100	9.10153e+06	70780	-7.00662		8	16.509	3	-2.46022
P81605	Dermcidin	DCD	110	11.3	6.54	0.3091	1	3	3	13	0.3091	3	0.1	1		422700	9.09293e+06	588600	-3.94939		9	18.5726	4	-2.21511
P61956	Small ubiquitin-related modifier 2	SUMO2	95	10.9	5.5	0.1263	4	1	1	2	0.1263	1	0			417800	8.98752e+06	0	-∞		2	4.12725	0.1	-5.36711
P23381	Tryptophan--tRNA ligase, cytoplasmic	WARS	471	53.1	6.23	0.0934	2	2	2	7	0.0446	1	0.0934	2		417600	8.98322e+06	655600	-3.77634		3	6.19088	4	-0.630144
P46940	Ras GTPase-activating-like protein IQGAP1	IQGAP1	1657	189.1	6.48	0.0694	1	8	8	21	0.0163	2	0.0616	7		415900	8.94665e+06	1461000	-2.61439		4	8.2545	17	1.04228
P59998	Actin-related protein 2/3 complex subunit 4	ARPC4	168	19.7	8.43	0.131	1	2	2	3	0.0655	1	0.0655	1		412200	8.86706e+06	2417000	-1.87524		2	4.12725	1	-2.04518
P15291	Beta-1,4-galactosyltransferase 1	B4GALT1	398	43.9	8.65	0.0879	3	3	3	5	0.0879	3	0			406300	8.74014e+06	0	-∞		5	10.3181	0.1	-6.68904
P78539	Sushi repeat-containing protein SRPX	SRPX	464	51.5	8.66	0.0819	1	2	2	2	0.0819	2	0			381700	8.21095e+06	0	-∞		2	4.12725	0.1	-5.36711
Q08397	Lysyl oxidase homolog 1	LOXL1	574	63.1	7.52	0.0958	2	2	2	3	0.0958	2	0			374600	8.05822e+06	0	-∞		3	6.19088	0.1	-5.95207
P18669	Phosphoglycerate mutase 1	PGAM1	254	28.8	7.18	0.2244	5	4	4	6	0.1102	2	0.1142	2		368300	7.9227e+06	687200	-3.52719		4	8.2545	2	-2.04518
Q14393	Growth arrest-specific protein 6	GAS6	678	74.9	5.69	0.087	1	3	3	5	0.087	3	0			367100	7.89689e+06	0	-∞		5	10.3181	0.1	-6.68904
O43854	EGF-like repeat and discoidin I-like domain-containing protein 3	EDIL3	480	53.7	7.28	0.4479	1	18	18	230	0.0208	1	0.4479	18		364200	7.8345e+06	393700000	5.65111		2	4.12725	228	5.78771
Q14974	Importin subunit beta-1	KPNB1	876	97.1	4.78	0.0525	1	3	3	10	0.0183	1	0.0525	3		354000	7.61508e+06	1112000	-2.7757		2	4.12725	8	0.954819
P31946	14-3-3 protein beta/alpha	YWHAB	246	28.1	4.83	0.3577	8	3	7	25	0.1585	2	0.3577	7		344800	7.41718e+06	3952000	-0.908287		5	10.3181	20	0.954819
Q15262	Receptor-type tyrosine-protein phosphatase kappa	PTPRK	1439	162	5.9	0.0236	1	2	2	4	0.0236	2	0			337800	7.2666e+06	0	-∞		4	8.2545	0.1	-6.36711
O43399	Tumor protein D54	TPD52L2	206	22.2	5.36	0.1602	1	2	2	16	0.068	1	0.1602	2		336800	7.24509e+06	2543000	-1.51047		3	6.19088	13	1.0703
P08962	CD63 antigen	CD63	238	25.6	7.81	0.0756	1	2	2	52	0.042	1	0.0756	2		329500	7.08805e+06	260300000	5.19864		5	10.3181	47	2.18748
P13667	Protein disulfide-isomerase A4	PDIA4	645	72.9	5.07	0.0186	1	1	1	3	0.0186	1	0			322800	6.94392e+06	0	-∞		3	6.19088	0.1	-5.95207
P15311	Ezrin	EZR	586	69.4	6.27	0.2509	2	5	10	45	0.029	2	0.2509	10		310000	6.66858e+06	11090000	0.733809		3	6.19088	42	2.76217
Q9Y4K0	Lysyl oxidase homolog 2	LOXL2	774	86.7	6.38	0.0426	2	3	3	6	0.0426	3	0			300100	6.45561e+06	0	-∞		6	12.3818	0.1	-6.95207
P22314	Ubiquitin-like modifier-activating enzyme 1	UBA1	1058	117.8	5.76	0.0747	2	5	5	13	0.0113	1	0.0633	4		291100	6.26201e+06	1247000	-2.32816		2	4.12725	11	1.41425
Q16555	Dihydropyrimidinase-related protein 2	DPYSL2	572	62.3	6.38	0.1486	3	5	6	17	0.0192	1	0.1486	6		282800	6.08346e+06	1629000	-1.90091		2	4.12725	15	1.86171
Q96JY6	PDZ and LIM domain protein 2	PDLIM2	352	37.4	8.72	0.0597	1	1	1	3	0.0597	1	0.0597	1		280000	6.02323e+06	253800	-4.56877		2	4.12725	1	-2.04518
Q12884	Prolyl endopeptidase FAP	FAP	760	87.7	6.65	0.2829	2	16	16	43	0.0184	1	0.2829	16		251900	5.41876e+06	4108000	-0.399526		4	8.2545	39	2.24022
P63104	14-3-3 protein zeta/delta	YWHAZ	245	27.7	4.79	0.2898	1	2	4	31	0.1551	2	0.2898	4		249300	5.36283e+06	4489000	-0.256599		6	12.3818	25	1.01371
P08603	Complement factor H	CFH	1231	139	6.61	0.0162	2	2	2	2	0.0162	2	0			245400	5.27893e+06	0	-∞		2	4.12725	0.1	-5.36711
P43251	Biotinidase	BTD	543	61.1	6.25	0.0645	1	2	2	2	0.0645	2	0			245300	5.27678e+06	0	-∞		2	4.12725	0.1	-5.36711
P60033	CD81 antigen	CD81	236	25.8	5.29	0.1525	1	2	2	31	0.0847	1	0.1525	2		231600	4.98207e+06	227600000	5.51361		2	4.12725	29	2.8128
P16070	CD44 antigen	CD44	742	81.5	5.33	0.0863	2	6	6	21	0.0162	1	0.0863	6		231000	4.96917e+06	2971000	-0.742055		3	6.19088	18	1.53978
P28074	Proteasome subunit beta type-5	PSMB5	263	28.5	6.92	0.0875	2	2	2	2	0.0875	2	0			218900	4.70888e+06	0	-∞		2	4.12725	0.1	-5.36711
P04083	Annexin A1	ANXA1	346	38.7	7.02	0.4422	2	12	12	88	0.1243	3	0.4422	12		202000	4.34533e+06	226200000	5.70199		5	10.3181	83	3.00793
P01024	Complement C3	C3	1663	187	6.4	0.0247	2	2	2	4	0.0102	1	0.0144	1		192100	4.13237e+06	538800	-2.93915		2	4.12725	2	-1.04518
Q6YHK3	CD109 antigen	CD109	1445	161.6	5.85	0.1087	1	10	10	19	0.0242	2	0.0962	8		181500	3.90434e+06	2742000	-0.509852		2	4.12725	17	2.04228
O00560	Syntenin-1	SDCBP	298	32.4	7.53	0.6577	1	9	9	114	0.1141	2	0.6577	9		178000	3.82905e+06	105000000	4.77726		4	8.2545	110	3.73618
O60664	Perilipin-3	PLIN3	434	47	5.44	0.1682	1	5	5	22	0.0691	2	0.1682	5		170700	3.67202e+06	10520000	1.51849		4	8.2545	18	1.12474
Q9Y490	Talin-1	TLN1	2541	269.6	6.07	0.1078	2	15	15	50	0.0193	3	0.1078	15		166800	3.58812e+06	2277000	-0.656096		5	10.3181	45	2.12474
P02776	Platelet factor 4	PF4	101	10.8	8.62	0.0891	2	1	1	2	0.0891	1	0			154800	3.32999e+06	0	-∞		2	4.12725	0.1	-5.36711
Q9HCU0	Endosialin	CD248	757	80.8	5.35	0.0396	1	3	3	4	0.0132	1	0.0264	2		138400	2.9772e+06	557500	-2.41691		2	4.12725	2	-1.04518
P19022	Cadherin-2	CDH2	906	99.7	4.81	0.0717	1	3	3	6	0.0353	2	0.0717	3		133800	2.87824e+06	924300	-1.63876		2	4.12725	4	-0.0451813
P40925	Malate dehydrogenase, cytoplasmic	MDH1	334	36.4	7.36	0.0868	2	2	2	3	0.0868	2	0.0509	1		132000	2.83952e+06	222700	-3.67248		2	4.12725	1	-2.04518
P01857	Immunoglobulin heavy constant gamma 1	IGHG1	330	36.1	8.19	0.0879	1	2	2	6	0.0879	2	0.0364	1		122300	2.63086e+06	107600	-4.61179		4	8.2545	2	-2.04518
Q04760	Lactoylglutathione lyase	GLO1	184	20.8	5.31	0.0489	1	1	1	2	0.0489	1	0			108300	2.3297e+06	0	-∞		2	4.12725	0.1	-5.36711
P06703	Protein S100-A6	S100A6	90	10.2	5.48	0.4556	1	3	3	14	0.0889	1	0.4556	3		107200	2.30604e+06	5228000	1.18084		4	8.2545	10	0.276747
P67936	Tropomyosin alpha-4 chain	TPM4	248	28.5	4.69	0.0403	7	1	1	3	0.0403	1	0.0403	1		90840	1.95411e+06	1281000	-0.60924		2	4.12725	1	-2.04518
P08133	Annexin A6	ANXA6	673	75.8	5.6	0.5929	2	31	31	156	0.0134	1	0.5929	31		84700	1.82203e+06	64920000	5.15505		3	6.19088	153	4.62724
P05556	Integrin beta-1	ITGB1	798	88.4	5.39	0.2694	2	16	16	148	0.0363	2	0.2694	16		42830	921339	166700000	7.49931		3	6.19088	145	4.54977
P62805	Histone H4	HIST1H4A	103	11.4	11.36	0.4272	1	7	7	91	0.1165	1	0.4272	7		33930	729886	240700000	8.36535		2	4.12725	89	4.43055

## Sheet: sEV-enr >=1.5x PSM>1 LFQ>min
UNIPROT ID	Protein	Gene Name	# AAs	MW [kDa]	Calculated pI	ΣCoverage	Σ# Proteins	Σ# Unique Peptides	Σ# Peptides	Σ# PSMs	Coverage CM	# Peptides CM	Coverage sEVs	# Peptides sEVs	Label-free quantitation:	Peptide Area CM	Peptide Area CM normalised	Peptide Area sEVs	Enrichment in sEVs log2(sEVs/CM) by label-free quantification	Spectral counting:	PSMs CM	PSMs CM (normalised)	PSMs sEVs	Enrichment in sEVs log2(sEVs/CM) by PSM count
P02452	Collagen alpha-1(I) chain	COL1A1	1464	138.9	5.8	0.7199	1	18	70	5735	0.5874	54	0.7199	70		184500000	3.96888e+09	14200000000	1.83909		1312	2707.48	4423	0.708076
P08123	Collagen alpha-2(I) chain	COL1A2	1366	129.2	8.95	0.7306	1	35	64	4431	0.6406	54	0.7174	63		109100000	2.34691e+09	5758000000	1.29481		1246	2571.28	3185	0.308808
P13611	Versican core protein	VCAN	3396	372.6	4.51	0.0801	2	24	24	481	0.0236	7	0.0801	24		639700	1.37609e+07	1729000000	6.97322		20	41.2725	461	3.48151
P02458	Collagen alpha-1(II) chain	COL2A1	1487	141.7	6.92	0.0356	2	1	4	166	0.0276	3	0.0356	4		12290000	2.64377e+08	1519000000	2.52245		30	61.9088	136	1.13539
P60709	Actin, cytoplasmic 1	ACTB	375	41.7	5.48	0.808	7	11	22	767	0.6427	18	0.7787	21		18840000	4.05277e+08	1231000000	1.60285		182	375.58	585	0.639317
P68032	Actin, alpha cardiac muscle 1	ACTC1	377	42	5.39	0.7613	4	9	20	369	0.3581	11	0.7321	19		18840000	4.05277e+08	976800000	1.26915		78	160.963	291	0.854292
P02461	Collagen alpha-1(III) chain	COL3A1	1466	138.5	6.61	0.5075	1	36	45	1381	0.3151	27	0.5075	45		9150000	1.96831e+08	771100000	1.96996		166	342.562	1215	1.82652
Q9NQC3	Reticulon-4	RTN4	1192	129.9	4.5	0.1493	1	10	10	278	0.0243	2	0.1493	10		1177000	2.53191e+07	710500000	4.81054		10	20.6363	268	3.69898
Q562R1	Beta-actin-like protein 2	ACTBL2	376	42	5.59	0.2207	1	1	6	183	0.2207	6	0.2207	6		12070000	2.59644e+08	644000000	1.31052		39	80.4814	144	0.839341
Q16777	Histone H2A type 2-C	HIST2H2AC	129	14	10.9	0.5349	4	4	6	126	0.0543	1	0.5349	6		60810	1.30812e+06	582100000	8.79763		1	2.06363	125	5.9206
P07355	Annexin A2	ANXA2	339	38.6	7.75	0.6903	3	23	23	325	0.3864	11	0.6903	23		2052000	4.41417e+07	528000000	3.58032		43	88.7359	282	1.66811
P08758	Annexin A5	ANXA5	320	35.9	5.05	0.7125	2	22	22	290	0.2688	7	0.7125	22		1337000	2.87609e+07	452700000	3.97637		38	78.4178	252	1.68417
O43854	EGF-like repeat and discoidin I-like domain-containing protein 3	EDIL3	480	53.7	7.28	0.4479	1	18	18	230	0.0208	1	0.4479	18		364200	7.8345e+06	393700000	5.65111		2	4.12725	228	5.78771
P04406	Glyceraldehyde-3-phosphate dehydrogenase	GAPDH	335	36	8.46	0.7075	4	15	15	259	0.4507	8	0.7075	15		5377000	1.15668e+08	377700000	1.70726		41	84.6087	218	1.36545
P04216	Thy-1 membrane glycoprotein	THY1	161	17.9	8.73	0.2484	1	4	4	100	0.1491	2	0.2484	4		620900	1.33565e+07	316700000	4.5675		16	33.018	84	1.34714
P13164	Interferon-induced transmembrane protein 1	IFITM1	125	14	7.93	0.128	3	1	1	7	0		0.128	1		0	0	300300000	∞			0.1	7	6.12928
P0CG48	Polyubiquitin-C	UBC	685	77	7.66	0.565	6	5	5	103	0.4467	3	0.565	5		1625000	3.49562e+07	290300000	3.05392		22	45.3998	81	0.835237
P21810	Biglycan	BGN	368	41.6	7.52	0.5	2	14	14	368	0.4266	12	0.4592	13		8227000	1.76975e+08	282000000	0.672146		101	208.426	267	0.357303
P08962	CD63 antigen	CD63	238	25.6	7.81	0.0756	1	2	2	52	0.042	1	0.0756	2		329500	7.08805e+06	260300000	5.19864		5	10.3181	47	2.18748
P62805	Histone H4	HIST1H4A	103	11.4	11.36	0.4272	1	7	7	91	0.1165	1	0.4272	7		33930	729886	240700000	8.36535		2	4.12725	89	4.43055
P68104	Elongation factor 1-alpha 1	EEF1A1	462	50.1	9.01	0.3333	3	10	10	219	0.2381	7	0.3333	10		4713000	1.01384e+08	229100000	1.17615		34	70.1633	185	1.39874
P60033	CD81 antigen	CD81	236	25.8	5.29	0.1525	1	2	2	31	0.0847	1	0.1525	2		231600	4.98207e+06	227600000	5.51361		2	4.12725	29	2.8128
P04083	Annexin A1	ANXA1	346	38.7	7.02	0.4422	2	12	12	88	0.1243	3	0.4422	12		202000	4.34533e+06	226200000	5.70199		5	10.3181	83	3.00793
P16104	Histone H2AX	H2AFX	143	15.1	10.74	0.4755	5	2	4	85	0.049	1	0.4755	4		60810	1.30812e+06	184000000	7.13607		1	2.06363	84	5.34714
O60814	Histone H2B type 1-K	HIST1H2BK	126	13.9	10.32	0.2698	17	3	3	60	0.119	1	0.2698	3		53060	1.1414e+06	179500000	7.29703		1	2.06363	59	4.83746
P05556	Integrin beta-1	ITGB1	798	88.4	5.39	0.2694	2	16	16	148	0.0363	2	0.2694	16		42830	921339	166700000	7.49931		3	6.19088	145	4.54977
Q08431	Lactadherin	MFGE8	387	43.1	8.15	0.5013	2	17	17	209	0.1318	4	0.5013	17		615700	1.32447e+07	133600000	3.33444		6	12.3818	203	4.03519
Q7Z7G0	Target of Nesh-SH3	ABI3BP	1075	118.6	9.44	0.227	1	20	20	239	0.1144	9	0.227	20		872800	1.87753e+07	127900000	2.76811		13	26.8271	226	3.07456
P10124	Serglycin	SRGN	158	17.6	4.96	0.2089	1	2	2	54	0.0823	1	0.2089	2		990600	2.13093e+07	127400000	2.57981		4	8.2545	50	2.59867
P15144	Aminopeptidase N	ANPEP	967	109.5	5.48	0.3578	2	27	27	147	0		0.3578	27		0	0	107500000	∞			0.1	147	10.5216
O00560	Syntenin-1	SDCBP	298	32.4	7.53	0.6577	1	9	9	114	0.1141	2	0.6577	9		178000	3.82905e+06	105000000	4.77726		4	8.2545	110	3.73618
P26022	Pentraxin-related protein PTX3	PTX3	381	41.9	5.01	0.6457	1	17	17	112	0.2782	8	0.6037	15		1566000	3.36871e+07	94870000	1.49376		30	61.9088	82	0.40548
P08133	Annexin A6	ANXA6	673	75.8	5.6	0.5929	2	31	31	156	0.0134	1	0.5929	31		84700	1.82203e+06	64920000	5.15505		3	6.19088	153	4.62724
P08195	4F2 cell-surface antigen heavy chain	SLC3A2	630	68	5.01	0.2937	1	14	14	97	0.0159	1	0.2937	14		21300	458196	54990000	6.90706		1	2.06363	96	5.53978
P27105	Erythrocyte band 7 integral membrane protein	STOM	288	31.7	7.88	0.3889	2	8	8	70	0		0.3889	8		0	0	49550000	∞			0.1	70	9.45121
Q9P2B2	Prostaglandin F2 receptor negative regulator	PTGFRN	879	98.5	6.61	0.3697	1	28	28	106	0.0137	1	0.3697	28		0	0	43330000	∞		2	4.12725	104	4.65526
Q15672	Twist-related protein 1	TWIST1	202	20.9	9.44	0.1485	1	1	1	4	0		0.1485	1		0	0	41370000	∞			0.1	4	5.32193
Q71DI3	Histone H3.2	HIST2H3A	136	15.4	11.27	0.4559	4	1	5	32	0		0.4559	5		0	0	40440000	∞			0.1	32	8.32193
Q9C0H2	Protein tweety homolog 3	TTYH3	523	57.5	5.39	0.0268	1	1	1	6	0		0.0268	1		0	0	40040000	∞			0.1	6	5.90689
P84243	Histone H3.3	H3F3A	136	15.3	11.27	0.4559	5	1	5	33	0		0.4559	5		0	0	39590000	∞			0.1	33	8.36632
P68431	Histone H3.1	HIST1H3A	136	15.4	11.12	0.4559	4	1	5	35	0		0.4559	5		0	0	39420000	∞			0.1	35	8.45121
P61224	Ras-related protein Rap-1b	RAP1B	184	20.8	5.78	0.5978	3	8	8	64	0		0.5978	8		0	0	38770000	∞			0.1	64	9.32193
Q9UBI6	Guanine nucleotide-binding protein G(I)/G(S)/G(O) subunit gamma-12	GNG12	72	8	8.97	0.5417	2	4	4	19	0		0.5417	4		0	0	38020000	∞			0.1	19	7.56986
Q96IC2	RNA exonuclease 5	REXO5	774	86.8	8.32	0.0245	1	1	1	2	0		0.0245	1		0	0	36690000	∞			0.1	2	4.32193
Q15758	Neutral amino acid transporter B(0)	SLC1A5	541	56.6	5.48	0.2089	2	7	7	38	0		0.2089	7		0	0	34240000	∞			0.1	38	8.56986
P62820	Ras-related protein Rab-1A	RAB1A	205	22.7	6.21	0.361	27	1	5	14	0		0.361	5		0	0	33970000	∞			0.1	14	7.12928
P61026	Ras-related protein Rab-10	RAB10	200	22.5	8.38	0.42	27	4	7	13	0		0.42	7		0	0	33930000	∞			0.1	13	7.02237
P61006	Ras-related protein Rab-8A	RAB8A	207	23.7	9.07	0.2657	28	2	4	9	0		0.2657	4		0	0	33250000	∞			0.1	9	6.49185
P51153	Ras-related protein Rab-13	RAB13	203	22.8	9.19	0.1576	2	1	3	8	0		0.1576	3		0	0	32580000	∞			0.1	8	6.32193
P24522	Growth arrest and DNA damage-inducible protein GADD45 alpha	GADD45A	165	18.3	4.5	0.0848	2	1	1	4	0		0.0848	1		0	0	24010000	∞			0.1	4	5.32193
P21589	5'-nucleotidase	NT5E	574	63.3	7.03	0.3902	2	16	16	111	0		0.3902	16		0	0	20740000	∞			0.1	111	10.1163
P13987	CD59 glycoprotein	CD59	128	14.2	6.48	0.1563	1	2	2	33	0		0.1563	2		0	0	20250000	∞			0.1	33	8.36632
Q14697	Neutral alpha-glucosidase AB	GANAB	944	106.8	6.14	0.0561	1	3	3	15	0.0403	2	0.0339	2		472000	1.01534e+07	17630000	0.796063		5	10.3181	10	-0.0451813
P43007	Neutral amino acid transporter A	SLC1A4	532	55.7	6.25	0.1391	2	4	4	16	0		0.1391	4		0	0	16610000	∞			0.1	16	7.32193
P06756	Integrin alpha-V	ITGAV	1048	116	5.68	0.2338	2	17	17	68	0		0.2338	17		0	0	15590000	∞			0.1	68	9.40939
O14786	Neuropilin-1	NRP1	923	103.1	5.88	0.1419	1	7	7	27	0.0141	1	0.1419	7		407100	8.75735e+06	15560000	0.829276		1	2.06363	26	3.65526
Q9NVM1	Protein eva-1 homolog B	EVA1B	165	18.4	4.73	0.2485	1	2	2	16	0		0.2485	2		0	0	14940000	∞			0.1	16	7.32193
P11279	Lysosome-associated membrane glycoprotein 1	LAMP1	417	44.9	8.75	0.1343	1	5	5	40	0		0.1343	5		0	0	14280000	∞			0.1	40	8.64386
P15311	Ezrin	EZR	586	69.4	6.27	0.2509	2	5	10	45	0.029	2	0.2509	10		310000	6.66858e+06	11090000	0.733809		3	6.19088	42	2.76217
Q9NVI1	Fanconi anemia group I protein	FANCI	1328	149.2	6.74	0.0188	1	1	1	2	0		0.0188	1		0	0	10730000	∞			0.1	2	4.32193
O60664	Perilipin-3	PLIN3	434	47	5.44	0.1682	1	5	5	22	0.0691	2	0.1682	5		170700	3.67202e+06	10520000	1.51849		4	8.2545	18	1.12474
P04899	Guanine nucleotide-binding protein G(i) subunit alpha-2	GNAI2	355	40.4	5.54	0.3831	13	6	11	58	0		0.3831	11		0	0	10410000	∞			0.1	58	9.17991
P61586	Transforming protein RhoA	RHOA	193	21.8	6.1	0.6528	3	9	9	25	0		0.6528	9		0	0	10320000	∞			0.1	25	7.96578
Q8WUM4	Programmed cell death 6-interacting protein	PDCD6IP	868	96	6.52	0.3145	1	18	18	62	0		0.3145	18		0	0	9987000	∞			0.1	62	9.27612
Q03135	Caveolin-1	CAV1	178	20.5	6.02	0.1685	2	2	2	12	0		0.1685	2		0	0	9064000	∞			0.1	12	6.90689
Q6NZI2	Caveolae-associated protein 1	CAVIN1	390	43.4	5.6	0.1513	1	3	3	8	0		0.1513	3		0	0	8489000	∞			0.1	8	6.32193
O14817	Tetraspanin-4	TSPAN4	238	26.1	6.47	0.1092	1	2	2	6	0		0.1092	2		0	0	8160000	∞			0.1	6	5.90689
P17813	Endoglin	ENG	658	70.5	6.61	0.3252	1	10	10	31	0		0.3252	10		0	0	7913000	∞			0.1	31	8.27612
P60953	Cell division control protein 42 homolog	CDC42	191	21.2	6.55	0.3037	1	3	3	24	0.0681	1	0.3037	3		63720	1.37072e+06	7649000	2.48034		1	2.06363	23	3.47838
P10301	Ras-related protein R-Ras	RRAS	218	23.5	6.93	0.5229	1	6	8	20	0		0.5229	8		0	0	7512000	∞			0.1	20	7.64386
P61204	ADP-ribosylation factor 3	ARF3	181	20.6	7.43	0.3978	5	1	6	36	0		0.3978	6		0	0	7054000	∞			0.1	36	8.49185
P18085	ADP-ribosylation factor 4	ARF4	180	20.5	7.14	0.4	4	1	6	36	0		0.4	6		0	0	7054000	∞			0.1	36	8.49185
P62070	Ras-related protein R-Ras2	RRAS2	204	23.4	6.01	0.3284	1	2	4	13	0		0.3284	4		0	0	7000000	∞			0.1	13	7.02237
P26006	Integrin alpha-3	ITGA3	1051	116.5	6.77	0.2008	2	11	11	42	0		0.2008	11		0	0	6794000	∞			0.1	42	8.71425
P62873	Guanine nucleotide-binding protein G(I)/G(S)/G(T) subunit beta-1	GNB1	340	37.4	6	0.3088	2	2	7	31	0.0324	1	0.3088	7		196600	4.22917e+06	6662000	0.655581		1	2.06363	30	3.86171
P62879	Guanine nucleotide-binding protein G(I)/G(S)/G(T) subunit beta-2	GNB2	340	37.3	6	0.3441	2	3	8	34	0.0324	1	0.3441	8		196600	4.22917e+06	6662000	0.655581		1	2.06363	33	3.99921
Q13492	Phosphatidylinositol-binding clathrin assembly protein	PICALM	652	70.7	7.9	0.0307	1	1	1	5	0		0.0307	1		0	0	6590000	∞			0.1	5	5.64386
P08754	Guanine nucleotide-binding protein G(i) subunit alpha	GNAI3	354	40.5	5.69	0.2768	13	3	8	34	0		0.2768	8		0	0	6533000	∞			0.1	34	8.40939
P35222	Catenin beta-1	CTNNB1	781	85.4	5.86	0.1639	4	8	8	37	0		0.1639	8		0	0	6515000	∞			0.1	37	8.53138
P05023	Sodium/potassium-transporting ATPase subunit alpha-1	ATP1A1	1023	112.8	5.49	0.1613	8	11	11	41	0		0.1613	11		0	0	6259000	∞			0.1	41	8.67948
Q07954	Prolow-density lipoprotein receptor-related protein 1	LRP1	4544	504.3	5.39	0.0559	1	15	15	43	0.0031	1	0.0559	15		0	0	6035000	∞		1	2.06363	42	4.34714
Q9UKX5	Integrin alpha-11	ITGA11	1188	133.4	6.7	0.085	1	9	9	53	0		0.085	9		0	0	5621000	∞			0.1	53	9.04985
Q02878	60S ribosomal protein L6	RPL6	288	32.7	10.58	0.0868	2	2	2	9	0		0.0868	2		0	0	5595000	∞			0.1	9	6.49185
P35221	Catenin alpha-1	CTNNA1	906	100	6.29	0.1269	2	7	7	28	0		0.1269	7		0	0	5500000	∞			0.1	28	8.12928
P23634	Plasma membrane calcium-transporting ATPase 4	ATP2B4	1241	137.8	6.6	0.2135	4	10	16	48	0		0.2135	16		0	0	5470000	∞			0.1	48	8.90689
P23396	40S ribosomal protein S3	RPS3	243	26.7	9.66	0.0658	1	1	1	3	0		0.0658	1		0	0	5461000	∞			0.1	3	4.90689
Q9Y281	Cofilin-2	CFL2	166	18.7	7.88	0.253	1	1	3	11	0		0.253	3		0	0	5253000	∞			0.1	11	6.78136
P06703	Protein S100-A6	S100A6	90	10.2	5.48	0.4556	1	3	3	14	0.0889	1	0.4556	3		107200	2.30604e+06	5228000	1.18084		4	8.2545	10	0.276747
P60981	Destrin	DSTN	165	18.5	7.85	0.103	1	1	1	3	0		0.103	1		0	0	5167000	∞			0.1	3	4.90689
Q6UVK1	Chondroitin sulfate proteoglycan 4	CSPG4	2322	250.4	5.47	0.152	1	19	19	54	0		0.152	19		0	0	4817000	∞			0.1	54	9.07682
P36955	Pigment epithelium-derived factor	SERPINF1	418	46.3	6.38	0.1962	1	4	6	39	0		0.1962	6		0	0	4733000	∞			0.1	39	8.60733
P51149	Ras-related protein Rab-7a	RAB7A	207	23.5	6.7	0.401	2	7	7	32	0		0.401	7		0	0	4723000	∞			0.1	32	8.32193
P63000	Ras-related C3 botulinum toxin substrate 1	RAC1	192	21.4	8.5	0.3438	2	5	5	34	0		0.3438	5		0	0	4720000	∞			0.1	34	8.40939
P30626	Sorcin	SRI	198	21.7	5.59	0.0556	1	1	1	10	0		0.0556	1		0	0	4538000	∞			0.1	10	6.64386
Q6DD88	Atlastin-3	ATL3	541	60.5	5.66	0.2643	2	7	7	19	0		0.2643	7		0	0	4468000	∞			0.1	19	7.56986
Q9NZN4	EH domain-containing protein 2	EHD2	543	61.1	6.46	0.4567	1	14	14	37	0		0.4567	14		0	0	4336000	∞			0.1	37	8.53138
Q9Y4F1	FERM, ARHGEF and pleckstrin domain-containing protein 1	FARP1	1045	118.6	8.15	0.0268	1	2	2	9	0		0.0268	2		0	0	4289000	∞			0.1	9	6.49185
Q9H4G4	Golgi-associated plant pathogenesis-related protein 1	GLIPR2	154	17.2	9.41	0.0844	1	1	1	3	0		0.0844	1		0	0	4234000	∞			0.1	3	4.90689
P62081	40S ribosomal protein S7	RPS7	194	22.1	10.1	0.0619	1	1	1	7	0		0.0619	1		0	0	4064000	∞			0.1	7	6.12928
Q8WWI5	Choline transporter-like protein 1	SLC44A1	657	73.3	8.6	0.0594	1	3	3	11	0		0.0594	3		0	0	4028000	∞			0.1	11	6.78136
P09525	Annexin A4	ANXA4	319	35.9	6.13	0.3636	2	7	7	20	0		0.3636	7		0	0	3987000	∞			0.1	20	7.64386
P10915	Hyaluronan and proteoglycan link protein 1	HAPLN1	354	40.1	7.42	0.1751	4	4	4	18	0		0.1751	4		0	0	3848000	∞			0.1	18	7.49185
P19823	Inter-alpha-trypsin inhibitor heavy chain H2	ITIH2	946	106.4	6.86	0.0285	1	3	3	9	0		0.0285	3		0	0	3820000	∞			0.1	9	6.49185
P62424	60S ribosomal protein L7a	RPL7A	266	30	10.61	0.109	2	2	2	4	0		0.109	2		0	0	3782000	∞			0.1	4	5.32193
O14495	Phospholipid phosphatase 3	PLPP3	311	35.1	9.14	0.0354	1	1	1	2	0		0.0354	1		0	0	3771000	∞			0.1	2	4.32193
P49755	Transmembrane emp24 domain-containing protein 10	TMED10	219	25	7.44	0.1279	2	2	2	10	0		0.1279	2		0	0	3723000	∞			0.1	10	6.64386
P13473	Lysosome-associated membrane glycoprotein 2	LAMP2	410	44.9	5.63	0.0927	1	4	4	18	0		0.0927	4		0	0	3720000	∞			0.1	18	7.49185
Q9NZM1	Myoferlin	MYOF	2061	234.6	6.18	0.1281	1	16	16	33	0		0.1281	16		0	0	3719000	∞			0.1	33	8.36632
O00159	Unconventional myosin-Ic	MYO1C	1063	121.6	9.41	0.1627	2	8	8	26	0		0.1627	8		0	0	3650000	∞			0.1	26	8.02237
P48509	CD151 antigen	CD151	253	28.3	7.47	0.0711	1	2	2	15	0		0.0711	2		0	0	3637000	∞			0.1	15	7.22882
Q9Y2J2	Band 4.1-like protein 3	EPB41L3	1087	120.6	5.19	0.0276	1	2	2	9	0		0.0276	2		0	0	3620000	∞			0.1	9	6.49185
P05186	Alkaline phosphatase, tissue-nonspecific isozyme	ALPL	524	57.3	6.67	0.1985	2	5	5	15	0		0.1985	5		0	0	3574000	∞			0.1	15	7.22882
P00387	NADH-cytochrome b5 reductase 3	CYB5R3	301	34.2	7.59	0.2326	2	4	4	24	0		0.2326	4		0	0	3574000	∞			0.1	24	7.90689
P84095	Rho-related GTP-binding protein RhoG	RHOG	191	21.3	8.12	0.0995	1	1	1	5	0		0.0995	1		0	0	3476000	∞			0.1	5	5.64386
Q13641	Trophoblast glycoprotein	TPBG	420	46	6.83	0.1024	1	3	3	17	0		0.1024	3		0	0	3444000	∞			0.1	17	7.40939
Q9HCJ1	Progressive ankylosis protein homolog	ANKH	492	54.2	7.88	0.1159	1	3	3	10	0		0.1159	3		0	0	3390000	∞			0.1	10	6.64386
Q9ULC3	Ras-related protein Rab-23	RAB23	237	26.6	6.6	0.0675	1	1	1	6	0		0.0675	1		0	0	3357000	∞			0.1	6	5.90689
Q14204	Cytoplasmic dynein 1 heavy chain 1	DYNC1H1	4646	532.1	6.4	0.0493	1	15	15	27	0		0.0493	15		0	0	3294000	∞			0.1	27	8.07682
P29966	Myristoylated alanine-rich C-kinase substrate	MARCKS	332	31.5	4.45	0.6054	2	8	8	15	0		0.6054	8		0	0	3170000	∞			0.1	15	7.22882
O75396	Vesicle-trafficking protein SEC22b	SEC22B	215	24.6	6.92	0.2837	1	4	4	12	0		0.2837	4		0	0	3165000	∞			0.1	12	6.90689
Q9HAV0	Guanine nucleotide-binding protein subunit beta-4	GNB4	340	37.5	6	0.1176	1	1	3	15	0		0.1176	3		0	0	3033000	∞			0.1	15	7.22882
Q01082	Spectrin beta chain, non-erythrocytic 1	SPTBN1	2364	274.4	5.57	0.0537	2	8	8	21	0		0.0537	8		0	0	3025000	∞			0.1	21	7.71425
P80723	Brain acid soluble protein 1	BASP1	227	22.7	4.63	0.2291	2	3	3	7	0		0.2291	3		0	0	3008000	∞			0.1	7	6.12928
P49257	Protein ERGIC-53	LMAN1	510	57.5	6.77	0.0843	1	1	1	2	0		0.0843	1		0	0	2986000	∞			0.1	2	4.32193
P49184	Deoxyribonuclease-1-like 1	DNASE1L1	302	33.9	5.74	0.0894	1	1	1	6	0		0.0894	1		0	0	2974000	∞			0.1	6	5.90689
P33947	ER lumen protein-retaining receptor 2	KDELR2	212	24.4	8.72	0.0566	3	1	1	5	0		0.0566	1		0	0	2966000	∞			0.1	5	5.64386
P16112	Aggrecan core protein	ACAN	2530	261.2	4.13	0.0083	1	1	1	4	0		0.0083	1		0	0	2942000	∞			0.1	4	5.32193
P27449	V-type proton ATPase 16 kDa proteolipid subunit	ATP6V0C	155	15.7	8.44	0.3161	1	2	2	8	0		0.3161	2		0	0	2942000	∞			0.1	8	6.32193
P51148	Ras-related protein Rab-5C	RAB5C	216	23.5	8.41	0.3287	2	4	4	14	0		0.3287	4		0	0	2907000	∞			0.1	14	7.12928
Q9BSJ8	Extended synaptotagmin-1	ESYT1	1104	122.8	5.83	0.0263	1	2	2	7	0		0.0263	2		0	0	2853000	∞			0.1	7	6.12928
P01112	GTPase HRas	HRAS	189	21.3	5.31	0.3333	3	4	4	15	0		0.3333	4		0	0	2852000	∞			0.1	15	7.22882
Q9NUM4	Transmembrane protein 106B	TMEM106B	274	31.1	6.99	0.0584	2	1	1	3	0		0.0584	1		0	0	2850000	∞			0.1	3	4.90689
O75340	Programmed cell death protein 6	PDCD6	191	21.9	5.4	0.2618	1	2	2	4	0		0.2618	2		0	0	2787000	∞			0.1	4	5.32193
O95865	N(G),N(G)-dimethylarginine dimethylaminohydrolase 2	DDAH2	285	29.6	6.01	0.2877	1	3	3	8	0		0.2877	3		0	0	2737000	∞			0.1	8	6.32193
P11234	Ras-related protein Ral-B	RALB	206	23.4	6.62	0.3883	2	4	4	27	0		0.3883	4		0	0	2641000	∞			0.1	27	8.07682
Q9Y678	Coatomer subunit gamma-1	COPG1	874	97.7	5.47	0.0561	4	3	3	12	0		0.0561	3		0	0	2639000	∞			0.1	12	6.90689
P62330	ADP-ribosylation factor 6	ARF6	175	20.1	8.95	0.12	1	1	1	2	0		0.12	1		0	0	2578000	∞			0.1	2	4.32193
Q5ZPR3	CD276 antigen	CD276	534	57.2	4.91	0.0824	1	2	2	4	0		0.0824	2		0	0	2561000	∞			0.1	4	5.32193
P62913	60S ribosomal protein L11	RPL11	178	20.2	9.6	0.0787	1	1	1	3	0		0.0787	1		0	0	2546000	∞			0.1	3	4.90689
Q15075	Early endosome antigen 1	EEA1	1411	162.4	5.68	0.1049	1	10	10	20	0		0.1049	10		0	0	2546000	∞			0.1	20	7.64386
P55290	Cadherin-13	CDH13	713	78.2	4.98	0.1417	2	6	6	15	0		0.1417	6		0	0	2541000	∞			0.1	15	7.22882
P61160	Actin-related protein 2	ACTR2	394	44.7	6.74	0.1345	1	2	2	5	0		0.1345	2		0	0	2514000	∞			0.1	5	5.64386
Q08722	Leukocyte surface antigen CD47	CD47	323	35.2	7.21	0.0588	1	2	2	6	0		0.0588	2		0	0	2497000	∞			0.1	6	5.90689
Q8IWA5	Choline transporter-like protein 2	SLC44A2	706	80.1	8.57	0.1076	2	6	6	17	0		0.1076	6		0	0	2492000	∞			0.1	17	7.40939
Q01650	Large neutral amino acids transporter small subunit 1	SLC7A5	507	55	7.72	0.0434	3	2	2	4	0		0.0434	2		0	0	2476000	∞			0.1	4	5.32193
P78371	T-complex protein 1 subunit beta	CCT2	535	57.5	6.46	0.1757	2	5	5	13	0		0.1757	5		0	0	2348000	∞			0.1	13	7.02237
P17301	Integrin alpha-2	ITGA2	1181	129.2	5.31	0.0804	2	7	7	17	0		0.0804	7		0	0	2343000	∞			0.1	17	7.40939
Q96AC1	Fermitin family homolog 2	FERMT2	680	77.8	6.7	0.1265	1	3	3	3	0		0.1265	3		0	0	2327000	∞			0.1	3	4.90689
P00558	Phosphoglycerate kinase 1	PGK1	417	44.6	8.1	0.2878	1	6	6	16	0		0.2878	6		0	0	2324000	∞			0.1	16	7.32193
P50995	Annexin A11	ANXA11	505	54.4	7.65	0.1842	1	8	8	14	0		0.1842	8		0	0	2314000	∞			0.1	14	7.12928
P41162	ETS translocation variant 3	ETV3	512	57	8.57	0.0234	1	1	1	2	0		0.0234	1		0	0	2313000	∞			0.1	2	4.32193
Q53GQ0	Very-long-chain 3-oxoacyl-CoA reductase	HSD17B12	312	34.3	9.32	0.0897	1	3	3	12	0		0.0897	3		0	0	2294000	∞			0.1	12	6.90689
Q01518	Adenylyl cyclase-associated protein 1	CAP1	475	51.9	8.06	0.1179	3	3	3	9	0		0.1179	3		0	0	2286000	∞			0.1	9	6.49185
P18124	60S ribosomal protein L7	RPL7	248	29.2	10.65	0.0444	2	1	1	3	0		0.0444	1		0	0	2246000	∞			0.1	3	4.90689
P62249	40S ribosomal protein S16	RPS16	146	16.4	10.21	0.1986	1	3	3	10	0		0.1986	3		0	0	2245000	∞			0.1	10	6.64386
P21926	CD9 antigen	CD9	228	25.4	7.15	0.0439	1	1	1	2	0		0.0439	1		0	0	2224000	∞			0.1	2	4.32193
P31431	Syndecan-4	SDC4	198	21.6	4.5	0.1818	1	3	3	3	0		0.1818	3		0	0	2223000	∞			0.1	3	4.90689
P20020	Plasma membrane calcium-transporting ATPase 1	ATP2B1	1220	134.6	5.91	0.0893	3	1	7	10	0		0.0893	7		0	0	2206000	∞			0.1	10	6.64386
P62266	40S ribosomal protein S23	RPS23	143	15.8	10.49	0.0769	1	1	1	6	0		0.0769	1		0	0	2147000	∞			0.1	6	5.90689
P62491	Ras-related protein Rab-11A	RAB11A	216	24.4	6.57	0.2083	3	2	2	2	0		0.2083	2		0	0	2143000	∞			0.1	2	4.32193
P43121	Cell surface glycoprotein MUC18	MCAM	646	71.6	5.76	0.1084	1	4	4	7	0		0.1084	4		0	0	2063000	∞			0.1	7	6.12928
P62258	14-3-3 protein epsilon	YWHAE	255	29.2	4.74	0.1373	1	3	3	10	0		0.1373	3		0	0	2061000	∞			0.1	10	6.64386
Q13683	Integrin alpha-7	ITGA7	1181	128.9	5.73	0.0771	1	5	5	17	0		0.0771	5		0	0	2059000	∞			0.1	17	7.40939
P25787	Proteasome subunit alpha type-2	PSMA2	234	25.9	7.43	0.0897	1	1	1	6	0		0.0897	1		0	0	2058000	∞			0.1	6	5.90689
Q15836	Vesicle-associated membrane protein 3	VAMP3	100	11.3	8.79	0.33	4	2	2	5	0		0.33	2		0	0	2056000	∞			0.1	5	5.64386
P52565	Rho GDP-dissociation inhibitor 1	ARHGDIA	204	23.2	5.11	0.201	1	1	1	2	0		0.201	1		0	0	1986000	∞			0.1	2	4.32193
P06396	Gelsolin	GSN	782	85.6	6.28	0.0269	2	2	2	3	0		0.0269	2		0	0	1959000	∞			0.1	3	4.90689
Q4V9L6	Transmembrane protein 119	TMEM119	283	29.2	4.58	0.0495	1	1	1	5	0		0.0495	1		0	0	1953000	∞			0.1	5	5.64386
Q96AM1	Mas-related G-protein coupled receptor member F	MRGPRF	343	38.1	8.56	0.102	1	2	2	4	0		0.102	2		0	0	1942000	∞			0.1	4	5.32193
O15173	Membrane-associated progesterone receptor component 2	PGRMC2	223	23.8	4.88	0.148	1	2	2	2	0		0.148	2		0	0	1895000	∞			0.1	2	4.32193
O60716	Catenin delta-1	CTNND1	968	108.1	6.23	0.0713	1	4	4	12	0		0.0713	4		0	0	1890000	∞			0.1	12	6.90689
Q13740	CD166 antigen	ALCAM	583	65.1	6.25	0.0926	1	3	3	6	0		0.0926	3		0	0	1872000	∞			0.1	6	5.90689
P17987	T-complex protein 1 subunit alpha	TCP1	556	60.3	6.11	0.1331	1	5	5	18	0		0.1331	5		0	0	1869000	∞			0.1	18	7.49185
O14672	Disintegrin and metalloproteinase domain-containing protein 10	ADAM10	748	84.1	7.77	0.0521	2	3	3	7	0		0.0521	3		0	0	1850000	∞			0.1	7	6.12928
P20339	Ras-related protein Rab-5A	RAB5A	215	23.6	8.15	0.1302	2	2	2	7	0		0.1302	2		0	0	1778000	∞			0.1	7	6.12928
O15144	Actin-related protein 2/3 complex subunit 2	ARPC2	300	34.3	7.36	0.0667	2	1	1	3	0		0.0667	1		0	0	1773000	∞			0.1	3	4.90689
P09619	Platelet-derived growth factor receptor beta	PDGFRB	1106	123.9	4.98	0.0787	1	5	5	6	0		0.0787	5		0	0	1769000	∞			0.1	6	5.90689
O14828	Secretory carrier-associated membrane protein 3	SCAMP3	347	38.3	7.64	0.121	2	2	2	4	0		0.121	2		0	0	1767000	∞			0.1	4	5.32193
Q9ULI3	Protein HEG homolog 1	HEG1	1381	147.4	6.18	0.0101	1	1	1	7	0		0.0101	1		0	0	1763000	∞			0.1	7	6.12928
O95980	Reversion-inducing cysteine-rich protein with Kazal motifs	RECK	971	106.4	6.74	0.0536	1	5	5	18	0		0.0536	5		0	0	1758000	∞			0.1	18	7.49185
Q06210	Glutamine--fructose-6-phosphate aminotransferase [isomerizing] 1	GFPT1	699	78.8	7.11	0.0243	1	1	1	8	0		0.0243	1		0	0	1755000	∞			0.1	8	6.32193
P29992	Guanine nucleotide-binding protein subunit alpha-11	GNA11	359	42.1	5.69	0.1671	4	2	4	9	0		0.1671	4		0	0	1720000	∞			0.1	9	6.49185
O75915	PRA1 family protein 3	ARL6IP5	188	21.6	9.77	0.1011	1	1	1	2	0		0.1011	1		0	0	1718000	∞			0.1	2	4.32193
P61225	Ras-related protein Rap-2b	RAP2B	183	20.5	4.81	0.5301	1	3	6	21	0		0.5301	6		0	0	1709000	∞			0.1	21	7.71425
P27487	Dipeptidyl peptidase 4	DPP4	766	88.2	6.04	0.0522	2	3	3	5	0		0.0522	3		0	0	1688000	∞			0.1	5	5.64386
Q92633	Lysophosphatidic acid receptor 1	LPAR1	364	41.1	8.53	0.0879	2	3	3	7	0		0.0879	3		0	0	1688000	∞			0.1	7	6.12928
Q9H6B4	CXADR-like membrane protein	CLMP	373	41.3	7.99	0.067	1	1	1	2	0		0.067	1		0	0	1675000	∞			0.1	2	4.32193
P41221	Protein Wnt-5a	WNT5A	380	42.3	8.46	0.05	1	1	1	10	0		0.05	1		0	0	1641000	∞			0.1	10	6.64386
P27824	Calnexin	CANX	592	67.5	4.6	0.1199	1	3	3	3	0		0.1199	3		0	0	1636000	∞			0.1	3	4.90689
P49368	T-complex protein 1 subunit gamma	CCT3	545	60.5	6.49	0.1083	2	4	4	7	0		0.1083	4		0	0	1613000	∞			0.1	7	6.12928
P05026	Sodium/potassium-transporting ATPase subunit beta-1	ATP1B1	303	35	8.53	0.0462	1	1	1	2	0		0.0462	1		0	0	1610000	∞			0.1	2	4.32193
P62277	40S ribosomal protein S13	RPS13	151	17.2	10.54	0.0861	1	1	1	5	0		0.0861	1		0	0	1610000	∞			0.1	5	5.64386
Q9Y3L5	Ras-related protein Rap-2c	RAP2C	183	20.7	4.94	0.4809	2	2	5	18	0		0.4809	5		0	0	1595000	∞			0.1	18	7.49185
P46821	Microtubule-associated protein 1B	MAP1B	2468	270.5	4.81	0.0231	1	3	3	10	0		0.0231	3		0	0	1552000	∞			0.1	10	6.64386
Q99816	Tumor susceptibility gene 101 protein	TSG101	390	43.9	6.46	0.1	1	2	2	2	0		0.1	2		0	0	1545000	∞			0.1	2	4.32193
Q15019	Septin-2	SEPTIN2	361	41.5	6.6	0.0914	2	2	2	7	0		0.0914	2		0	0	1526000	∞			0.1	7	6.12928
Q969P0	Immunoglobulin superfamily member 8	IGSF8	613	65	8	0.075	1	3	3	6	0		0.075	3		0	0	1487000	∞			0.1	6	5.90689
P46782	40S ribosomal protein S5	RPS5	204	22.9	9.72	0.0637	1	1	1	6	0		0.0637	1		0	0	1480000	∞			0.1	6	5.90689
O75083	WD repeat-containing protein 1	WDR1	606	66.2	6.65	0.0825	2	4	4	6	0		0.0825	4		0	0	1468000	∞			0.1	6	5.90689
Q9Y3E0	Vesicle transport protein GOT1B	GOLT1B	138	15.4	10.36	0.1087	1	2	2	6	0		0.1087	2		0	0	1460000	∞			0.1	6	5.90689
P13612	Integrin alpha-4	ITGA4	1032	114.8	6.48	0.0233	1	2	2	4	0		0.0233	2		0	0	1443000	∞			0.1	4	5.32193
Q13813	Spectrin alpha chain, non-erythrocytic 1	SPTAN1	2472	284.4	5.35	0.0485	1	7	7	17	0		0.0485	7		0	0	1431000	∞			0.1	17	7.40939
Q86Y82	Syntaxin-12	STX12	276	31.6	5.59	0.2355	1	4	4	12	0		0.2355	4		0	0	1398000	∞			0.1	12	6.90689
Q9UEY8	Gamma-adducin	ADD3	706	79.1	6.32	0.0227	1	1	1	2	0		0.0227	1		0	0	1392000	∞			0.1	2	4.32193
P50991	T-complex protein 1 subunit delta	CCT4	539	57.9	7.83	0.1725	2	6	6	11	0		0.1725	6		0	0	1382000	∞			0.1	11	6.78136
P62888	60S ribosomal protein L30	RPL30	115	12.8	9.63	0.1043	1	1	1	2	0		0.1043	1		0	0	1379000	∞			0.1	2	4.32193
O15031	Plexin-B2	PLXNB2	1838	205	6.24	0.0571	1	5	5	8	0		0.0571	5		0	0	1378000	∞			0.1	8	6.32193
P46976	Glycogenin-1	GYG1	350	39.4	5.53	0.0571	1	2	2	4	0		0.0571	2		0	0	1364000	∞			0.1	4	5.32193
Q15365	Poly(rC)-binding protein 1	PCBP1	356	37.5	7.09	0.059	1	1	1	3	0		0.059	1		0	0	1355000	∞			0.1	3	4.90689
Q15942	Zyxin	ZYX	572	61.2	6.67	0.049	1	2	2	6	0		0.049	2		0	0	1348000	∞			0.1	6	5.90689
O43242	26S proteasome non-ATPase regulatory subunit 3	PSMD3	534	60.9	8.44	0.0243	2	1	1	4	0		0.0243	1		0	0	1337000	∞			0.1	4	5.32193
P55011	Solute carrier family 12 member 2	SLC12A2	1212	131.4	6.4	0.0182	1	1	1	2	0		0.0182	1		0	0	1327000	∞			0.1	2	4.32193
P54289	Voltage-dependent calcium channel subunit alpha-2/delta-1	CACNA2D1	1103	124.5	5.27	0.1061	1	7	7	12	0		0.1061	7		0	0	1311000	∞			0.1	12	6.90689
P10319	HLA class I histocompatibility antigen, B-58 alpha chain	HLA-B	362	40.3	6.3	0.1409	65	3	3	4	0		0.1409	3		0	0	1282000	∞			0.1	4	5.32193
O14558	Heat shock protein beta-6	HSPB6	160	17.1	6.4	0.2375	2	2	2	9	0		0.2375	2		0	0	1279000	∞			0.1	9	6.49185
Q9NRY6	Phospholipid scramblase 3	PLSCR3	295	31.6	6.65	0.1254	1	2	2	5	0		0.1254	2		0	0	1273000	∞			0.1	5	5.64386
O43795	Unconventional myosin-Ib	MYO1B	1136	131.9	9.38	0.0651	3	5	5	15	0		0.0651	5		0	0	1241000	∞			0.1	15	7.22882
Q5BJH7	Protein YIF1B	YIF1B	314	34.4	9.16	0.1242	1	1	1	2	0		0.1242	1		0	0	1230000	∞			0.1	2	4.32193
Q14699	Raftlin	RFTN1	578	63.1	5.67	0.1021	1	4	4	9	0		0.1021	4		0	0	1226000	∞			0.1	9	6.49185
O43175	D-3-phosphoglycerate dehydrogenase	PHGDH	533	56.6	6.71	0.0544	1	2	2	4	0		0.0544	2		0	0	1217000	∞			0.1	4	5.32193
P50148	Guanine nucleotide-binding protein G(q) subunit alpha	GNAQ	359	42.1	5.68	0.1671	1	2	4	7	0		0.1671	4		0	0	1212000	∞			0.1	7	6.12928
P46777	60S ribosomal protein L5	RPL5	297	34.3	9.72	0.0606	2	1	1	5	0		0.0606	1		0	0	1211000	∞			0.1	5	5.64386
P07942	Laminin subunit beta-1	LAMB1	1786	197.9	4.94	0.0599	1	6	6	10	0		0.0599	6		0	0	1196000	∞			0.1	10	6.64386
A1L0T0	Acetolactate synthase-like protein	ILVBL	632	67.8	8.15	0.0744	1	2	2	8	0		0.0744	2		0	0	1173000	∞			0.1	8	6.32193
Q9NXF1	Testis-expressed protein 10	TEX10	929	105.6	9.36	0.014	1	1	1	2	0		0.014	1		0	0	1171000	∞			0.1	2	4.32193
Q13443	Disintegrin and metalloproteinase domain-containing protein 9	ADAM9	819	90.5	7.52	0.0281	1	1	1	2	0		0.0281	1		0	0	1169000	∞			0.1	2	4.32193
P08648	Integrin alpha-5	ITGA5	1049	114.5	5.77	0.0686	2	4	4	6	0		0.0686	4		0	0	1167000	∞			0.1	6	5.90689
P62241	40S ribosomal protein S8	RPS8	208	24.2	10.32	0.1346	1	2	2	4	0		0.1346	2		0	0	1159000	∞			0.1	4	5.32193
P29323	Ephrin type-B receptor 2	EPHB2	1055	117.4	6.55	0.0531	11	3	5	14	0		0.0531	5		0	0	1155000	∞			0.1	14	7.12928
Q92542	Nicastrin	NCSTN	709	78.4	5.99	0.0155	1	1	1	2	0		0.0155	1		0	0	1147000	∞			0.1	2	4.32193
O75367	Core histone macro-H2A.1	H2AFY	372	39.6	9.79	0.2204	1	4	4	7	0		0.2204	4		0	0	1144000	∞			0.1	7	6.12928
P61163	Alpha-centractin	ACTR1A	376	42.6	6.64	0.1277	3	3	3	6	0		0.1277	3		0	0	1120000	∞			0.1	6	5.90689
Q14439	G-protein coupled receptor 176	GPR176	515	57	8.51	0.066	1	2	2	3	0		0.066	2		0	0	1114000	∞			0.1	3	4.90689
P02786	Transferrin receptor protein 1	TFRC	760	84.8	6.61	0.0355	1	2	2	5	0		0.0355	2		0	0	1107000	∞			0.1	5	5.64386
A1L4H1	Soluble scavenger receptor cysteine-rich domain-containing protein SSC5D	SSC5D	1573	165.6	6.13	0.0095	1	1	1	2	0		0.0095	1		0	0	1101000	∞			0.1	2	4.32193
P35611	Alpha-adducin	ADD1	737	80.9	5.83	0.0488	1	2	2	3	0		0.0488	2		0	0	1070000	∞			0.1	3	4.90689
Q96TA1	Niban-like protein 1	FAM129B	746	84.1	6.19	0.0617	1	3	3	7	0		0.0617	3		0	0	1059000	∞			0.1	7	6.12928
P05067	Amyloid-beta precursor protein	APP	770	86.9	4.82	0.0558	2	4	4	4	0		0.0558	4		0	0	1053000	∞			0.1	4	5.32193
Q9ULV4	Coronin-1C	CORO1C	474	53.2	7.08	0.0338	1	1	1	2	0		0.0338	1		0	0	1047000	∞			0.1	2	4.32193
P02511	Alpha-crystallin B chain	CRYAB	175	20.1	7.33	0.3429	1	2	2	2	0		0.3429	2		0	0	1039000	∞			0.1	2	4.32193
P21980	Protein-glutamine gamma-glutamyltransferase 2	TGM2	687	77.3	5.22	0.1441	2	5	5	11	0		0.1441	5		0	0	1035000	∞			0.1	11	6.78136
P57088	Transmembrane protein 33	TMEM33	247	28	9.7	0.0486	1	1	1	4	0		0.0486	1		0	0	1031000	∞			0.1	4	5.32193
P05386	60S acidic ribosomal protein P1	RPLP1	114	11.5	4.32	0.1404	1	1	1	3	0		0.1404	1		0	0	1030000	∞			0.1	3	4.90689
P60842	Eukaryotic initiation factor 4A-I	EIF4A1	406	46.1	5.48	0.0567	2	2	2	4	0		0.0567	2		0	0	1013000	∞			0.1	4	5.32193
O75955	Flotillin-1	FLOT1	427	47.3	7.49	0.1335	2	4	4	11	0		0.1335	4		0	0	1010000	∞			0.1	11	6.78136
P52943	Cysteine-rich protein 2	CRIP2	208	22.5	8.72	0.1538	1	1	1	2	0		0.1538	1		0	0	988800	∞			0.1	2	4.32193
Q9Y617	Phosphoserine aminotransferase	PSAT1	370	40.4	7.66	0.1162	1	3	3	5	0		0.1162	3		0	0	980200	∞			0.1	5	5.64386
Q14392	Transforming growth factor beta activator LRRC32	LRRC32	662	71.9	6.13	0.0211	1	1	1	2	0		0.0211	1		0	0	970800	∞			0.1	2	4.32193
P47755	F-actin-capping protein subunit alpha-2	CAPZA2	286	32.9	5.85	0.0874	2	1	2	3	0		0.0874	2		0	0	955600	∞			0.1	3	4.90689
P51809	Vesicle-associated membrane protein 7	VAMP7	220	24.9	8.6	0.1	2	1	1	2	0		0.1	1		0	0	950100	∞			0.1	2	4.32193
O60831	PRA1 family protein 2	PRAF2	178	19.2	9.19	0.1629	2	2	2	6	0		0.1629	2		0	0	938300	∞			0.1	6	5.90689
Q9C0E8	Endoplasmic reticulum junction formation protein lunapark	LNPK	428	47.7	5.11	0.0958	1	2	2	2	0		0.0958	2		0	0	931700	∞			0.1	2	4.32193
P98172	Ephrin-B1	EFNB1	346	38	8.94	0.0896	1	2	2	3	0		0.0896	2		0	0	900400	∞			0.1	3	4.90689
O75531	Barrier-to-autointegration factor	BANF1	89	10.1	6.09	0.4494	1	2	2	4	0		0.4494	2		0	0	898400	∞			0.1	4	5.32193
Q99832	T-complex protein 1 subunit eta	CCT7	543	59.3	7.65	0.1326	2	3	3	4	0		0.1326	3		0	0	884700	∞			0.1	4	5.32193
P62701	40S ribosomal protein S4, X isoform	RPS4X	263	29.6	10.15	0.0342	1	1	1	2	0		0.0342	1		0	0	877100	∞			0.1	2	4.32193
Q07065	Cytoskeleton-associated protein 4	CKAP4	602	66	5.92	0.0498	1	2	2	2	0		0.0498	2		0	0	874900	∞			0.1	2	4.32193
Q04721	Neurogenic locus notch homolog protein 2	NOTCH2	2471	265.2	5.14	0.0198	1	2	2	4	0		0.0198	2		0	0	868300	∞			0.1	4	5.32193
P48643	T-complex protein 1 subunit epsilon	CCT5	541	59.6	5.66	0.085	1	2	2	3	0		0.085	2		0	0	867200	∞			0.1	3	4.90689
Q9Y265	RuvB-like 1	RUVBL1	456	50.2	6.42	0.0658	1	2	2	5	0		0.0658	2		0	0	860100	∞			0.1	5	5.64386
P29317	Ephrin type-A receptor 2	EPHA2	976	108.2	6.23	0.0482	11	1	3	7	0		0.0482	3		0	0	857000	∞			0.1	7	6.12928
O94979	Protein transport protein Sec31A	SEC31A	1220	132.9	6.89	0.0098	1	1	1	2	0		0.0098	1		0	0	843400	∞			0.1	2	4.32193
P33176	Kinesin-1 heavy chain	KIF5B	963	109.6	6.51	0.0332	1	2	2	2	0		0.0332	2		0	0	842000	∞			0.1	2	4.32193
Q9BXN1	Asporin	ASPN	380	43.4	7.08	0.1263	2	2	2	2	0		0.1263	2		0	0	837500	∞			0.1	2	4.32193
Q96QD8	Sodium-coupled neutral amino acid transporter 2	SLC38A2	506	56	8	0.0316	1	1	1	2	0		0.0316	1		0	0	832600	∞			0.1	2	4.32193
P20073	Annexin A7	ANXA7	488	52.7	5.68	0.0635	2	2	2	4	0		0.0635	2		0	0	811700	∞			0.1	4	5.32193
P43243	Matrin-3	MATR3	847	94.6	6.25	0.0992	1	3	3	7	0		0.0992	3		0	0	796700	∞			0.1	7	6.12928
Q00839	Heterogeneous nuclear ribonucleoprotein U	HNRNPU	825	90.5	6	0.0218	1	1	1	2	0		0.0218	1		0	0	793400	∞			0.1	2	4.32193
P13807	Glycogen [starch] synthase, muscle	GYS1	737	83.7	6.18	0.0421	2	2	2	3	0		0.0421	2		0	0	786400	∞			0.1	3	4.90689
Q9Y4L1	Hypoxia up-regulated protein 1	HYOU1	999	111.3	5.22	0.035	1	2	2	4	0		0.035	2		0	0	779900	∞			0.1	4	5.32193
Q07020	60S ribosomal protein L18	RPL18	188	21.6	11.72	0.1383	2	2	2	3	0		0.1383	2		0	0	770400	∞			0.1	3	4.90689
P21291	Cysteine and glycine-rich protein 1	CSRP1	193	20.6	8.57	0.0777	2	1	1	2	0		0.0777	1		0	0	769700	∞			0.1	2	4.32193
P53621	Coatomer subunit alpha	COPA	1224	138.3	7.66	0.0539	2	4	4	6	0		0.0539	4		0	0	769500	∞			0.1	6	5.90689
Q13637	Ras-related protein Rab-32	RAB32	225	25	6.54	0.0756	1	1	1	2	0		0.0756	1		0	0	736800	∞			0.1	2	4.32193
Q9Y6C2	EMILIN-1	EMILIN1	1016	106.6	5.17	0.0502	1	4	4	6	0		0.0502	4		0	0	733700	∞			0.1	6	5.90689
Q15436	Protein transport protein Sec23A	SEC23A	765	86.1	7.08	0.017	2	1	1	2	0		0.017	1		0	0	719200	∞			0.1	2	4.32193
P10620	Microsomal glutathione S-transferase 1	MGST1	155	17.6	9.39	0.1032	2	1	1	2	0		0.1032	1		0	0	695200	∞			0.1	2	4.32193
P26373	60S ribosomal protein L13	RPL13	211	24.2	11.65	0.0995	2	2	2	4	0		0.0995	2		0	0	687300	∞			0.1	4	5.32193
O94911	ATP-binding cassette sub-family A member 8	ABCA8	1581	179.1	7.18	0.0095	1	1	1	2	0		0.0095	1		0	0	681000	∞			0.1	2	4.32193
P63244	Receptor of activated protein C kinase 1	RACK1	317	35.1	7.69	0.0757	1	1	1	2	0		0.0757	1		0	0	680700	∞			0.1	2	4.32193
Q15366	Poly(rC)-binding protein 2	PCBP2	365	38.6	6.79	0.0575	1	1	1	2	0		0.0575	1		0	0	680300	∞			0.1	2	4.32193
Q96NN9	Apoptosis-inducing factor 3	AIFM3	605	66.7	9.07	0.038	1	1	1	2	0		0.038	1		0	0	674400	∞			0.1	2	4.32193
P04844	Dolichyl-diphosphooligosaccharide--protein glycosyltransferase subunit 2	RPN2	631	69.2	5.69	0.0269	2	1	1	3	0		0.0269	1		0	0	656400	∞			0.1	3	4.90689
P24752	Acetyl-CoA acetyltransferase, mitochondrial	ACAT1	427	45.2	8.85	0.0398	1	1	1	2	0		0.0398	1		0	0	637800	∞			0.1	2	4.32193
Q16647	Prostacyclin synthase	PTGIS	500	57.1	7.31	0.022	1	1	1	3	0		0.022	1		0	0	614600	∞			0.1	3	4.90689
P24043	Laminin subunit alpha-2	LAMA2	3122	343.7	6.4	0.0093	1	2	2	5	0		0.0093	2		0	0	614400	∞			0.1	5	5.64386
Q08211	ATP-dependent RNA helicase A	DHX9	1270	140.9	6.84	0.0126	2	1	1	2	0		0.0126	1		0	0	592600	∞			0.1	2	4.32193
Q86VP6	Cullin-associated NEDD8-dissociated protein 1	CAND1	1230	136.3	5.78	0.0203	1	2	2	5	0		0.0203	2		0	0	583000	∞			0.1	5	5.64386
Q9H444	Charged multivesicular body protein 4b	CHMP4B	224	24.9	4.82	0.192	1	2	2	2	0		0.192	2		0	0	581300	∞			0.1	2	4.32193
Q9UKP4	A disintegrin and metalloproteinase with thrombospondin motifs 7	ADAMTS7	1686	184	6.2	0.0142	1	1	1	2	0		0.0142	1		0	0	572100	∞			0.1	2	4.32193
P30825	High affinity cationic amino acid transporter 1	SLC7A1	629	67.6	5.43	0.0175	1	1	1	3	0		0.0175	1		0	0	545200	∞			0.1	3	4.90689
P50990	T-complex protein 1 subunit theta	CCT8	548	59.6	5.6	0.0566	2	2	2	2	0		0.0566	2		0	0	544300	∞			0.1	2	4.32193
P60903	Protein S100-A10	S100A10	97	11.2	7.37	0.3711	1	2	2	4	0		0.3711	2		0	0	543900	∞			0.1	4	5.32193
Q96CW1	AP-2 complex subunit mu	AP2M1	435	49.6	9.54	0.0828	1	2	2	4	0		0.0828	2		0	0	539600	∞			0.1	4	5.32193
Q15363	Transmembrane emp24 domain-containing protein 2	TMED2	201	22.7	5.17	0.1095	1	2	2	2	0		0.1095	2		0	0	526600	∞			0.1	2	4.32193
P27348	14-3-3 protein theta	YWHAQ	245	27.7	4.78	0.1959	3	2	4	5	0		0.1959	4		0	0	521200	∞			0.1	5	5.64386
O60701	UDP-glucose 6-dehydrogenase	UGDH	494	55	7.12	0.1296	2	4	4	4	0		0.1296	4		0	0	509700	∞			0.1	4	5.32193
Q969G5	Caveolae-associated protein 3	CAVIN3	261	27.7	6.43	0.0996	1	3	3	6	0		0.0996	3		0	0	498500	∞			0.1	6	5.90689
O14964	Hepatocyte growth factor-regulated tyrosine kinase substrate	HGS	777	86.1	6.16	0.0154	2	1	1	2	0		0.0154	1		0	0	492900	∞			0.1	2	4.32193
P61019	Ras-related protein Rab-2A	RAB2A	212	23.5	6.54	0.1321	2	2	2	4	0		0.1321	2		0	0	463000	∞			0.1	4	5.32193
P62829	60S ribosomal protein L23	RPL23	140	14.9	10.51	0.1429	1	1	1	2	0		0.1429	1		0	0	456900	∞			0.1	2	4.32193
O94993	Transcription factor SOX-30	SOX30	753	81.8	7.37	0.0452	1	1	1	2	0		0.0452	1		0	0	452800	∞			0.1	2	4.32193
P27701	CD82 antigen	CD82	267	29.6	5.24	0.1161	1	2	2	3	0		0.1161	2		0	0	452800	∞			0.1	3	4.90689
Q14195	Dihydropyrimidinase-related protein 3	DPYSL3	570	61.9	6.49	0.0632	1	1	2	3	0		0.0632	2		0	0	444900	∞			0.1	3	4.90689
O00469	Procollagen-lysine,2-oxoglutarate 5-dioxygenase 2	PLOD2	737	84.6	6.71	0.0339	1	2	2	4	0		0.0339	2		0	0	437700	∞			0.1	4	5.32193
Q9H9H4	Vacuolar protein sorting-associated protein 37B	VPS37B	285	31.3	7.34	0.0632	1	1	1	2	0		0.0632	1		0	0	432900	∞			0.1	2	4.32193
P32969	60S ribosomal protein L9	RPL9	192	21.8	9.95	0.1719	2	2	2	2	0		0.1719	2		0	0	428200	∞			0.1	2	4.32193
A6NEC2	Puromycin-sensitive aminopeptidase-like protein	NPEPPSL1	478	53.7	5.34	0.0356	2	1	1	2	0		0.0356	1		0	0	419000	∞			0.1	2	4.32193
P18084	Integrin beta-5	ITGB5	799	88	6.06	0.0313	2	2	2	3	0		0.0313	2		0	0	414300	∞			0.1	3	4.90689
Q99685	Monoglyceride lipase	MGLL	303	33.2	6.99	0.0462	1	1	1	2	0		0.0462	1		0	0	411800	∞			0.1	2	4.32193
O00186	Syntaxin-binding protein 3	STXBP3	592	67.7	7.8	0.0338	1	2	2	3	0		0.0338	2		0	0	388000	∞			0.1	3	4.90689
P62269	40S ribosomal protein S18	RPS18	152	17.7	10.99	0.1184	1	2	2	7	0		0.1184	2		0	0	373500	∞			0.1	7	6.12928
O15143	Actin-related protein 2/3 complex subunit 1B	ARPC1B	372	40.9	8.35	0.0269	2	1	1	2	0		0.0269	1		0	0	369700	∞			0.1	2	4.32193
P17858	ATP-dependent 6-phosphofructokinase, liver type	PFKL	780	85	7.5	0.0564	1	2	2	5	0		0.0564	2		0	0	366500	∞			0.1	5	5.64386
P61247	40S ribosomal protein S3a	RPS3A	264	29.9	9.73	0.0644	1	1	1	2	0		0.0644	1		0	0	365500	∞			0.1	2	4.32193
Q9UHD8	Septin-9	SEPTIN9	586	65.4	8.97	0.0427	1	2	2	2	0		0.0427	2		0	0	358400	∞			0.1	2	4.32193
P68402	Platelet-activating factor acetylhydrolase IB subunit beta	PAFAH1B2	229	25.6	5.92	0.0393	1	1	1	2	0		0.0393	1		0	0	357800	∞			0.1	2	4.32193
P11166	Solute carrier family 2, facilitated glucose transporter member 1	SLC2A1	492	54	8.72	0.0996	2	3	3	3	0		0.0996	3		0	0	341500	∞			0.1	3	4.90689
P61020	Ras-related protein Rab-5B	RAB5B	215	23.7	8.13	0.1535	1	2	2	2	0		0.1535	2		0	0	323600	∞			0.1	2	4.32193
Q9UN37	Vacuolar protein sorting-associated protein 4A	VPS4A	437	48.9	7.8	0.0275	4	1	1	2	0		0.0275	1		0	0	305500	∞			0.1	2	4.32193
P11717	Cation-independent mannose-6-phosphate receptor	IGF2R	2491	274.2	5.94	0.0141	1	3	3	3	0		0.0141	3		0	0	272700	∞			0.1	3	4.90689
Q99460	26S proteasome non-ATPase regulatory subunit 1	PSMD1	953	105.8	5.39	0.0808	1	4	4	7	0		0.0808	4		0	0	266400	∞			0.1	7	6.12928
Q07960	Rho GTPase-activating protein 1	ARHGAP1	439	50.4	6.29	0.0638	1	2	2	2	0		0.0638	2		0	0	236900	∞			0.1	2	4.32193
Q8N3E9	1-phosphatidylinositol 4,5-bisphosphate phosphodiesterase delta-3	PLCD3	789	89.2	6.98	0.019	1	1	1	2	0		0.019	1		0	0	204300	∞			0.1	2	4.32193
P09543	2',3'-cyclic-nucleotide 3'-phosphodiesterase	CNP	421	47.5	9.07	0.0879	2	2	2	2	0		0.0879	2		0	0	180400	∞			0.1	2	4.32193
Q9Y5U9	Immediate early response 3-interacting protein 1	IER3IP1	82	9	8.22	0.0976	1	1	1	3	0		0.0976	1		0	0	163800	∞			0.1	3	4.90689
P62854	40S ribosomal protein S26	RPS26	115	13	11	0.1304	1	1	1	2	0		0.1304	1		0	0	148900	∞			0.1	2	4.32193
Q8IWZ8	SURP and G-patch domain-containing protein 1	SUGP1	645	72.4	7.61	0.045	1	1	1	3	0		0.045	1		0	0	117600	∞			0.1	3	4.90689
O15460	Prolyl 4-hydroxylase subunit alpha-2	P4HA2	535	60.9	5.71	0.0224	1	1	1	2	0		0.0224	1		0	0	116500	∞			0.1	2	4.32193
Q8NFW1	Collagen alpha-1(XXII) chain	COL22A1	1626	161	7.23	0.0203	1	1	1	2	0		0.0203	1		0	0	51530	∞			0.1	2	4.32193
Q9UPN7	Serine/threonine-protein phosphatase 6 regulatory subunit 1	PPP6R1	881	96.7	4.55	0.0238	1	1	1	2	0		0.0238	1		0	0	36800	∞			0.1	2	4.32193

## Sheet: Bovine proteins PSM>1 LFQ>min
UNIPROT ID	Protein	Gene Name	# AAs	MW [kDa]	Calculated pI	ΣCoverage	Σ# Proteins	Σ# Unique Peptides	Σ# Peptides	Σ# PSMs	Coverage CM	# Peptides CM	Coverage sEVs	# Peptides sEVs	Label-free quantitation:	Peptide Area CM	Peptide Area CM normalised	Peptide Area sEVs	Enrichment in sEVs log2(sEVs/CM) by label-free quantification	Spectral counting:	PSMs CM	PSMs CM (normalised)	PSMs sEVs	Enrichment in sEVs log2(sEVs/CM) by PSM count
P02453	Collagen alpha-1(I) chain	COL1A1	1463	138.9	5.78	0.5543	1	4	55	4316	0.471	43	0.5543	55		84380000	1.81514e+09	9835000000	2.43784		982	2026.48	3334	0.718278
P02465	Collagen alpha-2(I) chain	COL1A2	1364	129	9.14	0.3871	1	5	34	2138	0.2779	26	0.3739	33		74910000	1.61143e+09	5014000000	1.63762		541	1116.42	1597	0.516482
P07589	Fibronectin	FN1	2478	272	5.5	0.2914	1	7	55	1913	0.2772	52	0.2272	41		547500000	1.17776e+10	1118000000	-3.39705		1332	2748.75	581	-2.24217
P04258	Collagen alpha-1(III) chain	COL3A1	1049	93.6	9.38	0.1764	1	3	12	265	0.1173	7	0.1764	12		4807000	1.03406e+08	409600000	1.9859		30	61.9088	235	1.92445
P12763	Alpha-2-HS-glycoprotein	AHSG	359	38.4	5.5	0.3872	1	8	8	274	0.3649	7	0.3872	8		14280000	3.07185e+08	258400000	-0.249501		120	247.635	154	-0.685285
P02769	Serum albumin	ALB	607	69.2	6.18	0.4761	1	24	28	278	0.4547	27	0.3558	18		25000000	5.37788e+08	51230000	-3.39198		180	371.453	98	-1.92232
Q2HJH2	Ras-related protein Rab-1B	RAB1B	201	22.2	5.73	0.3682	29	1	5	13	0		0.3682	5		0	0	33970000	∞			0.1	13	7.02237
P49951	Clathrin heavy chain 1	CLTC	1675	191.5	5.69	0.2734	3	29	29	118	0.0161	2	0.2734	29		293700	6.31794e+06	25340000	2.00389		4	8.2545	114	3.78771
A2VE02	Junctional protein associated with coronary artery disease homolog	JCAD	1305	140.1	7.74	0.0176	1	1	1	2	0		0.0176	1		0	0	10800000	∞			0.1	2	4.32193
P34955	Alpha-1-antiproteinase	SERPINA1	416	46.1	6.52	0.3269	1	11	11	58	0.2284	5	0.3269	11		7530000	1.61982e+08	9846000	-4.04015		33	68.0996	25	-1.44572
P02081	Hemoglobin fetal subunit beta	HBBF	145	15.8	7.03	0.4483	7	5	5	36	0.2552	3	0.4483	5		761000	1.63703e+07	5829000	-1.48976		11	22.6999	25	0.139243
Q7SIH1	Alpha-2-macroglobulin	A2M	1510	167.5	6.02	0.1881	3	20	20	91	0.0417	5	0.1808	19		651800	1.40212e+07	5455000	-1.36196		8	16.509	83	2.32986
P04896	Guanine nucleotide-binding protein G(s) subunit alpha isoforms short	GNAS	394	45.7	5.71	0.0533	6	1	2	17	0		0.0533	2		0	0	4571000	∞			0.1	17	7.40939
Q5E9B1	L-lactate dehydrogenase B chain	LDHB	334	36.7	6.44	0.4012	2	1	9	53	0.3263	7	0.2665	7		1640000	3.52789e+07	3403000	-3.37393		26	53.6543	27	-0.990734
P56701	26S proteasome non-ATPase regulatory subunit 2	PSMD2	908	100.2	5.2	0.0914	2	4	4	8	0		0.0914	4		0	0	3310000	∞			0.1	8	6.32193
Q7SIB2	Collagen alpha-1(IV) chain	COL4A1	1669	160.3	8.28	0.0617	1	1	5	23	0.0288	3	0.0497	4		931600	2.00401e+07	2869000	-2.80427		9	18.5726	14	-0.407751
Q95121	Pigment epithelium-derived factor	SERPINF1	416	46.2	7.05	0.1082	1	1	3	15	0		0.1082	3		0	0	2718000	∞			0.1	15	7.22882
P01966	Hemoglobin subunit alpha	HBA	142	15.2	8.44	0.0634	2	1	1	10	0.0634	1	0.0634	1		420900	9.05421e+06	2618000	-1.79012		1	2.06363	9	2.12474
A4FUA8	F-actin-capping protein subunit alpha-1	CAPZA1	286	32.9	5.82	0.0874	2	1	2	7	0		0.0874	2		0	0	2491000	∞			0.1	7	6.12928
O18789	40S ribosomal protein S2	RPS2	293	31.2	10.24	0.0375	2	1	1	3	0		0.0375	1		0	0	2298000	∞			0.1	3	4.90689
Q58DW0	60S ribosomal protein L4	RPL4	422	47.4	10.96	0.0474	2	2	2	6	0		0.0474	2		0	0	1813000	∞			0.1	6	5.90689
Q3T133	Transmembrane emp24 domain-containing protein 9	TMED9	235	27.3	7.93	0.0426	2	1	1	4	0		0.0426	1		0	0	1636000	∞			0.1	4	5.32193
A7YY49	Surfeit locus protein 4	SURF4	269	30.4	7.78	0.0595	2	1	1	5	0		0.0595	1		0	0	1537000	∞			0.1	5	5.64386
P13696	Phosphatidylethanolamine-binding protein 1	PEBP1	187	21	7.49	0.107	1	1	1	6	0.107	1	0.107	1		687300	1.47849e+07	1514000	-3.28769		2	4.12725	4	-0.0451813
Q3T052	Inter-alpha-trypsin inhibitor heavy chain H4	ITIH4	916	101.4	6.68	0.0819	2	4	4	4	0		0.0819	4		0	0	1378000	∞			0.1	4	5.32193
P56652	Inter-alpha-trypsin inhibitor heavy chain H3	ITIH3	891	99.5	5.9	0.0965	1	4	4	4	0		0.0965	4		0	0	1361000	∞			0.1	4	5.32193
Q32PF2	ATP-citrate synthase	ACLY	1091	119.7	7.24	0.0907	2	6	6	10	0.0284	2	0.0733	5		82760	1.78029e+06	1357000	-0.391695		2	4.12725	8	0.954819
O02811	Phosphatidylinositol 4-kinase alpha	PI4KA	2102	235	7.06	0.0095	2	1	1	3	0		0.0095	1		0	0	1201000	∞			0.1	3	4.90689
Q58D62	Fetuin-B	FETUB	387	42.6	5.77	0.1344	1	3	3	6	0.0465	1	0.0879	2		523200	1.12548e+07	1187000	-3.24515		4	8.2545	2	-2.04518
Q3SZ57	Alpha-fetoprotein	AFP	610	68.5	6.29	0.0754	2	3	4	13	0.0377	2	0.0639	3		4098000	8.81543e+07	1030000	-6.41931		6	12.3818	7	-0.822789
A2VE99	Septin-11	SEPTIN11	425	49	6.81	0.0588	8	2	2	7	0		0.0588	2		0	0	859700	∞			0.1	7	6.12928
Q2HJ33	Obg-like ATPase 1	OLA1	396	44.7	7.81	0.0657	2	2	2	4	0		0.0657	2		0	0	851600	∞			0.1	4	5.32193
Q3T0U2	60S ribosomal protein L14	RPL14	214	23.4	10.78	0.0561	2	1	1	2	0		0.0561	1		0	0	826300	∞			0.1	2	4.32193
Q1LZE9	Serine protease 23	PRSS23	375	42.4	9.5	0.0987	2	2	2	5	0.0507	1	0.0987	2		676500	1.45526e+07	781000	-4.21981		2	4.12725	3	-0.460219
Q5E9V6	COMM domain-containing protein 4	COMMD4	199	21.6	7.69	0.0754	2	1	1	2	0		0.0754	1		0	0	703100	∞			0.1	2	4.32193
Q5E964	26S proteasome non-ATPase regulatory subunit 13	PSMD13	376	42.8	5.69	0.0585	2	2	2	2	0		0.0585	2		0	0	692100	∞			0.1	2	4.32193
Q3T178	Vacuolar protein sorting-associated protein 28 homolog	VPS28	221	25.5	5.54	0.1674	2	2	2	3	0		0.1674	2		0	0	577500	∞			0.1	3	4.90689
P41541	General vesicular transport factor p115	USO1	961	107.4	4.91	0.0281	2	1	1	2	0		0.0281	1		0	0	523000	∞			0.1	2	4.32193
P80209	Cathepsin D	CTSD	390	42.5	7.05	0.0436	2	1	1	5	0.0436	1	0.0436	1		911300	1.96035e+07	506600	-5.27412		2	4.12725	3	-0.460219
P69678	Protein CutA	CUTA	176	19	8.47	0.0795	2	1	1	2	0		0.0795	1		0	0	493700	∞			0.1	2	4.32193
Q3T0D8	Ragulator complex protein LAMTOR1	LAMTOR1	161	17.7	5.15	0.1615	2	2	2	4	0		0.1615	2		0	0	485800	∞			0.1	4	5.32193
Q56JU9	40S ribosomal protein S24	RPS24	131	15.2	10.9	0.0916	2	1	1	2	0		0.0916	1		0	0	481100	∞			0.1	2	4.32193
Q3ZBD0	26S proteasome non-ATPase regulatory subunit 7	PSMD7	322	36.7	6.77	0.087	2	2	2	3	0		0.087	2		0	0	448100	∞			0.1	3	4.90689
O97680	Thioredoxin	TXN	105	11.8	5.03	0.1143	2	1	1	3	0.1143	1	0.1143	1		767100	1.65015e+07	114000	-7.17742		2	4.12725	1	-2.04518
Q3MHN5	Vitamin D-binding protein	GC	474	53.3	5.52	0.0443	1	2	2	3	0.0443	2	0			925200	1.99025e+07	0	-∞		3	6.19088	0.1	-5.95207
A2I7M9	Serpin A3-2	SERPINA3-2	411	46.2	5.99	0.1046	6	1	3	7	0.1046	3	0			1011000	2.17482e+07	0	-∞		7	14.4454	0.1	-7.17446
Q9TTE1	Serpin A3-1	SERPINA3-1	411	46.2	5.99	0.1046	2	1	3	7	0.1046	3	0			1077000	2.31679e+07	0	-∞		7	14.4454	0.1	-7.17446
Q29443	Serotransferrin	TF	704	77.7	7.08	0.0597	1	3	3	20	0.0597	3	0			1255000	2.6997e+07	0	-∞		20	41.2725	0.1	-8.68904
Q5EA62	Fibulin-5	FBLN5	448	50.1	4.73	0.0737	2	3	3	4	0.0737	3	0			1382000	2.97289e+07	0	-∞		4	8.2545	0.1	-6.36711
Q148H7	Keratin, type II cytoskeletal 79	KRT79	535	57.7	7.46	0.0897	20	1	5	16	0.0897	5	0			2095000	4.50667e+07	0	-∞		16	33.018	0.1	-8.36711

## Sheet: GO Molecular Function (sEV all)
source	term_name	term_id	adjusted_p_value	negative_log10_of_adjusted_p_value	term_size	query_size	intersection_size	effective_domain_size	intersections
GO:MF	cell adhesion molecule binding	GO:0050839	1.71563e-55	54.7656	494	476	98	18098	P02751,P02461,Q9NQC3,P07355,O43854,P04216,P60033,P04083,P05556,Q08431,P07737,O00560,P14618,Q15063,P08195,P00338,P68431,P62820,P61026,P11142,P06756,P31949,P26038,P06733,P15311,O60664,Q15582,P11021,P18206,O14817,P20908,P26006,Q13492,P35222,Q02878,P35221,P07996,P12814,P08238,P21333,P04075,O43707,P63104,Q09666,P35613,Q12884,P31946,P62424,P48509,Q9H4M9,P27797,Q01082,O00299,P0DMV8,P13639,P55290,P35579,…
GO:MF	structural molecule activity	GO:0005198	5.34026e-46	45.2724	739	476	106	18098	P02452,P08123,P13611,P02751,P02458,P60709,P02461,O43854,P21810,P04083,P12111,Q08431,Q7Z7G0,P08670,Q15063,P12109,P07585,P07437,Q13509,Q9BQE3,Q71U36,Q13885,Q9BUF5,P26038,Q15113,Q9NY65,Q15582,Q03135,P12110,P18206,P20908,P05997,P02462,Q02878,P35221,P23396,P08865,P07996,P12814,Q09666,P62081,P10915,P62424,Q9Y2J2,P11047,P05388,Q01082,P98160,P16112,P05387,Q9Y678,P60660,P62913,P61160,P13645,Q9Y490,P18124,…
GO:MF	protein-containing complex binding	GO:0044877	4.13035e-39	38.384	1122	476	120	18098	P02751,P60709,P02461,O43854,P04216,P60033,P05556,Q08431,Q7Z7G0,P08670,P14618,P23528,P08133,Q71DI3,P84243,P68431,P61224,P07585,P07437,P50454,P11142,P06756,Q01995,P15311,Q15113,P04899,Q15582,P11021,P18206,O14817,P20908,P17813,P10301,P26006,P62873,P62879,P08754,Q07954,P22392,Q9UKX5,P35221,P23396,P08865,P07996,P12814,Q9Y281,P60981,P08238,P21333,P51149,P63000,O43707,Q12884,P31946,P49755,O00159,P48509,…
GO:MF	cadherin binding	GO:0045296	6.09793e-37	36.2148	324	476	66	18098	Q9NQC3,P07355,P04083,P05556,P07737,P14618,P08195,P00338,P68431,P62820,P61026,P11142,P31949,P06733,P15311,O60664,P11021,P18206,Q13492,P35222,Q02878,P35221,P08238,P21333,P04075,P63104,Q09666,P35613,P31946,P62424,Q9H4M9,Q01082,O00299,P0DMV8,P13639,P55290,P35579,Q9Y490,P26641,P62258,Q06830,O60716,P47756,P37802,Q15019,P46940,Q15149,Q13813,Q15365,O43795,O75369,P35611,Q96TA1,P19022,Q9Y265,P29317,P33176,…
GO:MF	protein binding	GO:0005515	2.31005e-25	24.6364	12602	476	430	18098	P02452,P08123,P13611,P02751,P02458,P60709,P68032,P02461,Q9NQC3,Q562R1,Q16777,P07355,P08758,O43854,P04406,P04216,P13164,P0CG48,P21810,P08962,P68104,P60033,P04083,P16104,O60814,P05556,P12111,Q08431,Q7Z7G0,P10124,P07737,O00560,P26022,P08670,P14618,P23528,Q15063,P02768,P08133,P08195,P00338,P27105,P12109,Q9P2B2,Q15672,Q71DI3,P84243,P68431,P61224,Q9UBI6,Q08380,Q15758,P62820,P61026,P07585,P61006,P51153,…
GO:MF	extracellular matrix structural constituent	GO:0005201	9.42113e-23	22.0259	162	476	38	18098	P02452,P08123,P13611,P02751,P02458,P02461,O43854,P21810,P12111,Q08431,Q7Z7G0,Q15063,P12109,P07585,Q15113,Q15582,P12110,P20908,P05997,P02462,P07996,P10915,P11047,P98160,P16112,Q92626,P07942,Q12805,O00468,Q9BXN1,Q9Y6C2,P35555,Q99715,P24043,P08572,P23142,P24821,Q8NFW1
GO:MF	nucleoside binding	GO:0001882	1.98848e-18	17.7015	396	476	51	18098	P68104,P08133,P61224,P62820,P61026,P61006,P51153,P07437,Q13509,Q9BQE3,Q71U36,Q13885,Q9BUF5,P04899,P61586,Q9NY65,P60953,P10301,P61204,P18085,P62070,P08754,P22392,P08238,P51149,P63000,O43707,Q6DD88,Q9NZN4,P84095,Q9ULC3,Q9H4M9,P51148,P01112,P11234,P62330,P13639,P61106,P62491,P20339,P29992,P61225,Q9Y3L5,Q15019,P50148,P21980,P00491,Q13637,P61019,Q9UHD8,P61020
GO:MF	integrin binding	GO:0005178	2.20756e-18	17.6561	131	476	31	18098	P02751,P02461,O43854,P04216,P60033,P05556,Q08431,P06756,Q15582,O14817,P20908,P26006,P07996,P12814,O43707,Q12884,P48509,P27797,P35579,P17301,Q9Y490,P21926,O14672,P50281,P07237,Q13443,P08648,P20073,Q9Y6C2,P35555,P18084
GO:MF	GTPase activity	GO:0003924	5.84663e-18	17.2331	328	476	46	18098	P68104,P61224,Q9UBI6,P62820,P61026,P61006,P51153,P07437,Q13509,Q9BQE3,Q71U36,Q13885,Q9BUF5,P04899,P61586,Q9NY65,P60953,P10301,P61204,P18085,P62070,P62873,P62879,P08754,P51149,P63000,Q6DD88,P84095,Q9ULC3,P51148,P01112,P11234,P62330,P13639,P61106,P62491,P20339,P29992,P61225,Q9Y3L5,Q15019,P50148,Q13637,P61019,Q9UHD8,P61020
GO:MF	anion binding	GO:0043168	1.98042e-17	16.7032	2807	476	153	18098	P13611,P02751,P60709,P68032,Q562R1,P07355,P08758,P04216,P68104,P04083,Q08431,Q7Z7G0,P07737,O00560,P14618,Q15063,P02768,P08133,P61224,Q9UBI6,P62820,P61026,P61006,P51153,P07437,Q13509,Q9BQE3,Q71U36,Q13885,Q9BUF5,P11142,O14786,Q15113,P04899,P61586,Q9NY65,P11021,P20908,P60953,P07093,P10301,P61204,P18085,P62070,Q13492,P08754,P05023,Q07954,P22392,P23634,P07996,P08238,P51149,P63000,Q6DD88,P41250,Q9NZN4,…
GO:MF	purine ribonucleoside binding	GO:0032550	2.33171e-17	16.6323	386	476	49	18098	P68104,P08133,P61224,P62820,P61026,P61006,P51153,P07437,Q13509,Q9BQE3,Q71U36,Q13885,Q9BUF5,P04899,P61586,Q9NY65,P60953,P10301,P61204,P18085,P62070,P08754,P22392,P08238,P51149,P63000,Q6DD88,Q9NZN4,P84095,Q9ULC3,Q9H4M9,P51148,P01112,P11234,P62330,P13639,P61106,P62491,P20339,P29992,P61225,Q9Y3L5,Q15019,P50148,P21980,Q13637,P61019,Q9UHD8,P61020
GO:MF	purine nucleoside binding	GO:0001883	3.25502e-17	16.4874	389	476	49	18098	P68104,P08133,P61224,P62820,P61026,P61006,P51153,P07437,Q13509,Q9BQE3,Q71U36,Q13885,Q9BUF5,P04899,P61586,Q9NY65,P60953,P10301,P61204,P18085,P62070,P08754,P22392,P08238,P51149,P63000,Q6DD88,Q9NZN4,P84095,Q9ULC3,Q9H4M9,P51148,P01112,P11234,P62330,P13639,P61106,P62491,P20339,P29992,P61225,Q9Y3L5,Q15019,P50148,P21980,Q13637,P61019,Q9UHD8,P61020
GO:MF	ribonucleoside binding	GO:0032549	3.25502e-17	16.4874	389	476	49	18098	P68104,P08133,P61224,P62820,P61026,P61006,P51153,P07437,Q13509,Q9BQE3,Q71U36,Q13885,Q9BUF5,P04899,P61586,Q9NY65,P60953,P10301,P61204,P18085,P62070,P08754,P22392,P08238,P51149,P63000,Q6DD88,Q9NZN4,P84095,Q9ULC3,Q9H4M9,P51148,P01112,P11234,P62330,P13639,P61106,P62491,P20339,P29992,P61225,Q9Y3L5,Q15019,P50148,P21980,Q13637,P61019,Q9UHD8,P61020
GO:MF	GTP binding	GO:0005525	9.88488e-17	16.005	383	476	48	18098	P68104,P08133,P61224,P62820,P61026,P61006,P51153,P07437,Q13509,Q9BQE3,Q71U36,Q13885,Q9BUF5,P04899,P61586,Q9NY65,P60953,P10301,P61204,P18085,P62070,P08754,P08238,P51149,P63000,Q6DD88,Q9NZN4,P84095,Q9ULC3,Q9H4M9,P51148,P01112,P11234,P62330,P13639,P61106,P62491,P20339,P29992,P61225,Q9Y3L5,Q15019,P50148,P21980,Q13637,P61019,Q9UHD8,P61020
GO:MF	guanyl nucleotide binding	GO:0019001	1.33025e-16	15.8761	402	476	49	18098	P68104,P08133,P61224,P62820,P61026,P61006,P51153,P07437,Q13509,Q9BQE3,Q71U36,Q13885,Q9BUF5,P04899,P61586,Q9NY65,P60953,P10301,P61204,P18085,P62070,P08754,P22392,P08238,P51149,P63000,Q6DD88,Q9NZN4,P84095,Q9ULC3,Q9H4M9,P51148,P01112,P11234,P62330,P13639,P61106,P62491,P20339,P29992,P61225,Q9Y3L5,Q15019,P50148,P21980,Q13637,P61019,Q9UHD8,P61020
GO:MF	guanyl ribonucleotide binding	GO:0032561	1.33025e-16	15.8761	402	476	49	18098	P68104,P08133,P61224,P62820,P61026,P61006,P51153,P07437,Q13509,Q9BQE3,Q71U36,Q13885,Q9BUF5,P04899,P61586,Q9NY65,P60953,P10301,P61204,P18085,P62070,P08754,P22392,P08238,P51149,P63000,Q6DD88,Q9NZN4,P84095,Q9ULC3,Q9H4M9,P51148,P01112,P11234,P62330,P13639,P61106,P62491,P20339,P29992,P61225,Q9Y3L5,Q15019,P50148,P21980,Q13637,P61019,Q9UHD8,P61020
GO:MF	carbohydrate derivative binding	GO:0097367	6.98773e-16	15.1557	2241	476	129	18098	P13611,P02751,P02458,P60709,P68032,Q562R1,P08758,P04216,P21810,P68104,Q7Z7G0,O00560,P14618,Q15063,P08133,P61224,P62820,P61026,P07585,P61006,P51153,P07437,Q13509,Q9BQE3,Q71U36,Q13885,Q9BUF5,P11142,O14786,Q15113,P04899,P61586,Q9NY65,P11021,P20908,P17813,P60953,P07093,P10301,P61204,P18085,P62070,P08754,P05023,Q07954,P22392,P23634,P07996,P08238,P51149,P63000,O43707,Q6DD88,P41250,Q9NZN4,P09525,P10915,…
GO:MF	enzyme binding	GO:0019899	3.35511e-15	14.4743	2202	476	126	18098	P02452,P08123,P02751,P60709,P02461,Q9NQC3,P07355,P08758,P04216,P0CG48,P68104,P16104,P05556,P07737,P08133,P27105,P61006,P07437,P24522,P0DP25,P11142,P04792,P06756,O14786,P11279,P26038,P06733,P15311,Q9NVI1,P61586,Q03135,P11021,P18206,P60953,P18085,P26006,P62873,P62879,Q13492,P35222,P05023,Q07954,P22392,P23634,P23396,P08238,P21333,Q6UVK1,P63000,P30626,P63104,P50395,Q9Y4F1,Q12884,P62081,P31946,P13473,…
GO:MF	actin filament binding	GO:0051015	3.30633e-14	13.4807	192	476	32	18098	P23528,P08133,Q01995,P15311,P18206,P35221,P12814,Q9Y281,P60981,P21333,O43707,O00159,P29966,Q14315,P13639,P35579,P61160,Q96AC1,Q9Y490,P06396,O15144,P47756,O75083,Q9UEY8,O43795,O15145,P35611,Q9ULV4,P47755,P13797,P61158,O15143
GO:MF	structural constituent of cytoskeleton	GO:0005200	4.82959e-14	13.3161	100	476	24	18098	P60709,P08670,P07437,Q13509,Q9BQE3,Q71U36,Q13885,Q9BUF5,P26038,Q9NY65,Q9Y2J2,Q01082,P61160,Q9Y490,O15144,Q15149,Q13813,Q9UEY8,O15145,O00468,P35908,P35527,P61158,O15143
GO:MF	nucleoside-triphosphatase activity	GO:0017111	1.1407e-13	12.9428	810	476	66	18098	P68032,P68104,P61224,Q9UBI6,P62820,P61026,P61006,P51153,P07437,Q13509,Q9BQE3,Q71U36,Q13885,Q9BUF5,P11142,P04899,P61586,Q9NY65,P11021,P60953,P10301,P61204,P18085,P62070,P62873,P62879,P08754,P08238,P51149,P63000,Q6DD88,O00159,P84095,Q9ULC3,Q14204,P51148,P01112,P0DMV8,P11234,P62330,P13639,P60660,P35579,P20020,P61106,P62491,P20339,P29992,P61225,P05026,Q9Y3L5,Q15019,O43795,P50148,P60842,Q9Y265,P33176,…
GO:MF	pyrophosphatase activity	GO:0016462	1.74023e-13	12.7594	860	476	68	18098	P68032,P68104,P61224,Q9UBI6,P62820,P61026,P61006,P51153,P07437,Q13509,Q9BQE3,Q71U36,Q13885,Q9BUF5,P11142,P04899,P61586,Q9NY65,P11021,P60953,P10301,P61204,P18085,P62070,P62873,P62879,P08754,P08238,P51149,P63000,Q6DD88,P41250,O00159,P05186,P84095,Q9ULC3,Q14204,P51148,P01112,P0DMV8,P11234,P62330,P13639,P60660,P35579,P20020,P61106,P62491,P20339,P29992,P61225,P05026,Q9Y3L5,Q15019,O43795,P50148,P60842,…
GO:MF	actin binding	GO:0003779	2.06682e-13	12.6847	426	476	46	18098	P05556,P07737,P23528,P08133,Q01995,P26038,P15311,P18206,P35221,P12814,Q9Y281,P60981,P21333,P04075,O43707,O00159,Q9Y2J2,P29966,Q14315,Q01082,P13639,P35579,P61160,Q96AC1,Q01518,Q9Y490,P06396,O15144,P47756,P46821,O75083,Q15149,Q13813,Q9UEY8,O43795,O15145,O75369,P35611,Q9ULV4,P47755,P13797,Q00839,Q14019,P61158,O15143,Q05682
GO:MF	hydrolase activity, acting on acid anhydrides	GO:0016817	2.20052e-13	12.6575	864	476	68	18098	P68032,P68104,P61224,Q9UBI6,P62820,P61026,P61006,P51153,P07437,Q13509,Q9BQE3,Q71U36,Q13885,Q9BUF5,P11142,P04899,P61586,Q9NY65,P11021,P60953,P10301,P61204,P18085,P62070,P62873,P62879,P08754,P08238,P51149,P63000,Q6DD88,P41250,O00159,P05186,P84095,Q9ULC3,Q14204,P51148,P01112,P0DMV8,P11234,P62330,P13639,P60660,P35579,P20020,P61106,P62491,P20339,P29992,P61225,P05026,Q9Y3L5,Q15019,O43795,P50148,P60842,…
GO:MF	hydrolase activity, acting on acid anhydrides, in phosphorus-containing anhydrides	GO:0016818	2.20052e-13	12.6575	864	476	68	18098	P68032,P68104,P61224,Q9UBI6,P62820,P61026,P61006,P51153,P07437,Q13509,Q9BQE3,Q71U36,Q13885,Q9BUF5,P11142,P04899,P61586,Q9NY65,P11021,P60953,P10301,P61204,P18085,P62070,P62873,P62879,P08754,P08238,P51149,P63000,Q6DD88,P41250,O00159,P05186,P84095,Q9ULC3,Q14204,P51148,P01112,P0DMV8,P11234,P62330,P13639,P60660,P35579,P20020,P61106,P62491,P20339,P29992,P61225,P05026,Q9Y3L5,Q15019,O43795,P50148,P60842,…
GO:MF	cytoskeletal protein binding	GO:0008092	3.03226e-13	12.5182	958	476	72	18098	P60709,P68032,P07355,P04406,P05556,P07737,O00560,P23528,P08133,P61026,P61006,P0DP25,Q01995,P26038,P15311,P61586,P18206,P62873,Q13492,P05023,P35221,P23396,P12814,Q9Y281,P06703,P60981,P08238,P21333,P04075,O43707,Q9Y4F1,O00159,Q9Y2J2,P29966,Q14315,Q01082,P13639,P55290,P35579,P61160,Q96AC1,Q01518,Q9Y490,P61106,P62491,P06396,O15144,P47756,Q16555,P46821,O75083,Q15149,Q13813,Q9UEY8,O43795,O15145,O75369,…
GO:MF	extracellular matrix binding	GO:0050840	1.26665e-12	11.8973	56	476	18	18098	P07355,P21810,P05556,P07585,P06756,Q15582,P26006,P08865,P07996,P09382,Q08629,P17301,P35052,Q13443,A1L4H1,O00468,P17931,Q9HCU0
GO:MF	identical protein binding	GO:0042802	8.10594e-12	11.0912	1718	476	100	18098	P02452,P08123,P02751,P02458,P60709,P07355,P04406,P04083,O00560,P26022,P08670,P14618,P02768,P08133,P27105,Q15672,P24522,P04792,P31949,P06733,P15311,Q8WUM4,Q92743,Q03135,Q6NZI2,P17813,P60953,P35221,P07996,P12814,P06703,P08238,P21333,P04075,O43707,P63104,Q6DD88,P41250,Q9NZN4,Q9H4G4,P09382,Q12884,P09525,P31946,P60174,Q9H4M9,P29966,P07195,Q9BSJ8,O75340,Q15075,P55290,P35579,P18124,P31431,Q02809,P62258,…
GO:MF	RNA binding	GO:0003723	1.24806e-11	10.9038	1890	476	106	18098	Q9NQC3,P07355,P0CG48,P68104,P04083,P07737,P08670,P14618,P08195,Q96IC2,P07585,P50454,Q14697,P11142,P04792,P26038,P06733,P15311,Q6NZI2,P33240,Q07954,Q02878,P35221,P23396,P08865,P12814,P08238,P21333,P04075,O43707,P63104,P50395,Q09666,P09382,P62081,P62424,P40926,P27797,Q14204,P05388,Q01082,P63241,P0DMV8,P13639,P62913,O43399,P35579,P62937,P50995,P18124,P62249,P60900,P26641,P62266,P62258,P07910,Q06830,…
GO:MF	small molecule binding	GO:0036094	2.25094e-11	10.6476	2552	476	129	18098	P13611,P60709,P68032,Q562R1,P04406,P68104,P60033,P07737,P14618,P02768,P08133,P61224,P62820,P61026,P61006,P51153,P07437,Q13509,Q9BQE3,Q71U36,P21589,Q13885,Q9BUF5,P11142,P04899,P61586,Q9NY65,Q03135,P11021,P17813,P60953,P10301,P61204,P18085,P62070,P08754,P05023,P22392,P23634,P08238,P04075,P51149,P63000,O43707,Q6DD88,P41250,Q9NZN4,P35613,P10915,O00159,P00387,P84095,Q8WUJ3,Q9ULC3,Q9H4M9,Q14204,P49257,…
GO:MF	GDP binding	GO:0019003	5.92485e-11	10.2273	59	476	17	18098	P61224,P61026,P61006,P61586,P10301,P08754,P22392,P51149,P51148,P01112,P11234,P61106,P20339,P61225,Q9Y3L5,P61019,P61020
GO:MF	structural constituent of ribosome	GO:0003735	2.34922e-10	9.62908	170	476	26	18098	Q02878,P23396,P08865,P62081,P62424,P05388,P05387,P62913,P18124,P62249,P62266,P62277,P46782,P62888,P46777,P62241,P05386,P62701,Q07020,P30050,P26373,P62829,P32969,P62269,P61247,P62854
GO:MF	protein domain specific binding	GO:0019904	4.17637e-09	8.3792	710	476	53	18098	P02751,P04406,P08670,Q15672,Q9UBI6,P07437,Q71U36,P0DP25,P11142,P11279,P15311,P61586,P11021,P60953,P26006,P08754,P35222,P05023,P23634,P08238,P63104,Q9NZN4,P31946,P13473,P80723,P0DMV8,P35579,Q9Y490,P20020,P62258,O14672,P61225,Q92633,P40227,P41221,P46940,Q9NRY6,Q13443,Q14974,P05067,P21980,O75531,P63244,P23381,Q96CW1,P27348,O14964,Q14195,P61978,Q9UN37,P11717,Q07960,P55072
GO:MF	collagen binding	GO:0005518	7.59819e-09	8.11929	67	476	16	18098	P02751,P05556,Q7Z7G0,P07585,P50454,Q15113,Q15582,P26006,Q9UKX5,P07996,Q08629,P16070,P17301,Q53GQ0,Q13443,Q9BXN1
GO:MF	binding	GO:0005488	1.47737e-08	7.83051	15840	476	458	18098	P02452,P08123,P13611,P02751,P02458,P60709,P68032,P02461,Q9NQC3,Q562R1,Q16777,P07355,P08758,O43854,P04406,P04216,P13164,P0CG48,P21810,P08962,P68104,P60033,P04083,P16104,O60814,P05556,P12111,Q08431,Q7Z7G0,P10124,P07737,P15144,O00560,P26022,P08670,P14618,P23528,Q15063,P02768,P08133,P08195,P00338,P27105,P12109,Q9P2B2,Q15672,Q71DI3,P84243,P68431,P61224,Q9UBI6,Q96IC2,Q08380,Q15758,P62820,P61026,P07585,…
GO:MF	calcium-dependent protein binding	GO:0048306	2.72507e-08	7.56462	62	476	15	18098	P07355,P04083,P08133,P0DP25,P31949,Q8WUM4,P06703,P09525,O75340,P50995,Q99816,Q9NRY6,O94979,P20073,Q9H9H4
GO:MF	laminin binding	GO:0043236	3.02696e-08	7.51899	28	476	11	18098	P05556,P26006,P08865,P07996,P09382,P17301,P35052,Q13443,A1L4H1,O00468,P17931
GO:MF	unfolded protein binding	GO:0051082	4.61233e-08	7.33608	124	476	20	18098	P50454,P11142,P11021,P08238,P27797,P49257,P0DMV8,P62937,P78371,P17987,P40227,P27824,P49368,P50991,P14625,O14558,P02511,Q99832,P48643,P50990
GO:MF	purine ribonucleoside triphosphate binding	GO:0035639	5.4016e-08	7.26748	1847	476	95	18098	P60709,P68032,Q562R1,P68104,P14618,P08133,P61224,P62820,P61026,P61006,P51153,P07437,Q13509,Q9BQE3,Q71U36,Q13885,Q9BUF5,P11142,P04899,P61586,Q9NY65,P11021,P60953,P10301,P61204,P18085,P62070,P08754,P05023,P22392,P23634,P08238,P51149,P63000,Q6DD88,P41250,Q9NZN4,O00159,P84095,Q9ULC3,Q9H4M9,Q14204,P51148,P01112,P0DMV8,P11234,P62330,P13639,P35579,P61160,P78371,P00558,P60900,P20020,P61106,P62491,P17987,…
GO:MF	platelet-derived growth factor binding	GO:0048407	5.5398e-08	7.25651	12	476	8	18098	P02452,P08123,P02458,P02461,P12109,P20908,P02462,P09619
GO:MF	kinase binding	GO:0019900	1.0038e-07	6.99835	727	476	51	18098	P60709,P08758,P04216,P68104,P61006,P24522,P0DP25,P04792,P06756,O14786,P26038,P15311,P61586,Q03135,P60953,P35222,P05023,P23634,P23396,P08238,P21333,Q6UVK1,P63000,P63104,P62081,P84095,P09211,P29966,P13639,P31431,P52565,O60716,O14672,P09619,Q16555,P05026,P30086,P46940,P55011,Q13443,O75367,P19022,P33176,P13807,P18669,P63244,P23381,Q969G5,P62269,P17858,P11166
GO:MF	nucleoside phosphate binding	GO:1901265	1.16626e-07	6.93321	2160	476	105	18098	P60709,P68032,Q562R1,P04406,P68104,P07737,P14618,P08133,P61224,P62820,P61026,P61006,P51153,P07437,Q13509,Q9BQE3,Q71U36,P21589,Q13885,Q9BUF5,P11142,P04899,P61586,Q9NY65,P11021,P60953,P10301,P61204,P18085,P62070,P08754,P05023,P22392,P23634,P08238,P51149,P63000,Q6DD88,P41250,Q9NZN4,O00159,P00387,P84095,Q9ULC3,Q9H4M9,Q14204,P51148,P01112,P0DMV8,P11234,P62330,P13639,P35579,P61160,P78371,P00558,P60900,…
GO:MF	protein kinase binding	GO:0019901	1.74714e-07	6.75767	647	476	47	18098	P60709,P08758,P04216,P68104,P61006,P0DP25,P04792,P06756,O14786,P26038,P15311,P61586,Q03135,P60953,P35222,P05023,P23634,P23396,P08238,Q6UVK1,P63000,P63104,P62081,P84095,P09211,P29966,P13639,P31431,P52565,O60716,O14672,P09619,Q16555,P05026,P30086,P46940,P55011,Q13443,O75367,P19022,P33176,P13807,P18669,P63244,P23381,Q969G5,P62269
GO:MF	purine nucleotide binding	GO:0017076	2.12682e-07	6.67227	1923	476	96	18098	P60709,P68032,Q562R1,P68104,P07737,P14618,P08133,P61224,P62820,P61026,P61006,P51153,P07437,Q13509,Q9BQE3,Q71U36,Q13885,Q9BUF5,P11142,P04899,P61586,Q9NY65,P11021,P60953,P10301,P61204,P18085,P62070,P08754,P05023,P22392,P23634,P08238,P51149,P63000,Q6DD88,P41250,Q9NZN4,O00159,P00387,P84095,Q9ULC3,Q9H4M9,Q14204,P51148,P01112,P0DMV8,P11234,P62330,P13639,P35579,P61160,P78371,P00558,P20020,P61106,P62491,…
GO:MF	extracellular matrix structural constituent conferring tensile strength	GO:0030020	2.14388e-07	6.6688	41	476	12	18098	P02452,P08123,P02458,P02461,P12111,P12109,P12110,P20908,P05997,P02462,Q99715,P08572
GO:MF	nucleotide binding	GO:0000166	2.45383e-07	6.61016	2159	476	104	18098	P60709,P68032,Q562R1,P04406,P68104,P07737,P14618,P08133,P61224,P62820,P61026,P61006,P51153,P07437,Q13509,Q9BQE3,Q71U36,P21589,Q13885,Q9BUF5,P11142,P04899,P61586,Q9NY65,P11021,P60953,P10301,P61204,P18085,P62070,P08754,P05023,P22392,P23634,P08238,P51149,P63000,Q6DD88,P41250,Q9NZN4,O00159,P00387,P84095,Q9ULC3,Q9H4M9,Q14204,P51148,P01112,P0DMV8,P11234,P62330,P13639,P35579,P61160,P78371,P00558,P20020,…
GO:MF	signaling receptor binding	GO:0005102	2.85746e-07	6.54402	1652	476	86	18098	P02751,P02458,P02461,P08758,O43854,P04216,P60033,P04083,P05556,Q08431,O00560,P23528,P07437,Q13509,P0DP25,P11142,P06756,P26038,P04899,Q8WUM4,Q15582,Q03135,O14817,P20908,P17813,P60953,P07093,P18085,P26006,Q13492,P08754,P35222,Q07954,P07996,P12814,P08238,P21333,P30626,O43707,Q12884,O00159,P48509,P27797,P98160,P0DMV8,Q5ZPR3,P09936,P35579,P17301,Q9Y490,P21926,Q92626,O60716,Q13740,O14672,P50281,P09619,…
GO:MF	purine ribonucleotide binding	GO:0032555	3.27429e-07	6.48488	1910	476	95	18098	P60709,P68032,Q562R1,P68104,P14618,P08133,P61224,P62820,P61026,P61006,P51153,P07437,Q13509,Q9BQE3,Q71U36,Q13885,Q9BUF5,P11142,P04899,P61586,Q9NY65,P11021,P60953,P10301,P61204,P18085,P62070,P08754,P05023,P22392,P23634,P08238,P51149,P63000,Q6DD88,P41250,Q9NZN4,O00159,P00387,P84095,Q9ULC3,Q9H4M9,Q14204,P51148,P01112,P0DMV8,P11234,P62330,P13639,P35579,P61160,P78371,P00558,P20020,P61106,P62491,P17987,…
GO:MF	fibronectin binding	GO:0001968	4.62799e-07	6.33461	27	476	10	18098	P05556,P06756,P26006,P07996,Q53GQ0,P31431,P13612,A1L4H1,Q76M96,P23142
GO:MF	ribonucleotide binding	GO:0032553	4.94382e-07	6.30594	1925	476	95	18098	P60709,P68032,Q562R1,P68104,P14618,P08133,P61224,P62820,P61026,P61006,P51153,P07437,Q13509,Q9BQE3,Q71U36,Q13885,Q9BUF5,P11142,P04899,P61586,Q9NY65,P11021,P60953,P10301,P61204,P18085,P62070,P08754,P05023,P22392,P23634,P08238,P51149,P63000,Q6DD88,P41250,Q9NZN4,O00159,P00387,P84095,Q9ULC3,Q9H4M9,Q14204,P51148,P01112,P0DMV8,P11234,P62330,P13639,P35579,P61160,P78371,P00558,P20020,P61106,P62491,P17987,…
GO:MF	exogenous protein binding	GO:0140272	5.93469e-07	6.2266	76	476	15	18098	P60033,P05556,P15144,P02768,Q15758,P06756,P11279,P08865,P0DMV8,P17301,P27487,P08648,P02786,P29317,P18084
GO:MF	glycosaminoglycan binding	GO:0005539	8.38462e-07	6.07652	226	476	25	18098	P13611,P02751,P08758,P21810,Q7Z7G0,Q15063,P08133,P07585,O14786,Q15113,P20908,P17813,P07093,P07996,P09525,P10915,Q8WUJ3,P16070,P16112,Q53GQ0,O00468,P05067,P35555,Q14195,Q76M96
GO:MF	growth factor binding	GO:0019838	2.43754e-06	5.61305	139	476	19	18098	P02452,P08123,P02458,P02461,O00560,P12109,P06756,O14786,Q92743,P20908,P17813,P02462,P07996,Q6YHK3,P35052,Q92626,P09619,Q14392,P11717
GO:MF	rRNA binding	GO:0019843	4.39257e-06	5.35728	63	476	13	18098	Q6NZI2,P23396,P05388,P13639,P62913,P62277,P46782,P46777,P62701,P30050,P62829,P32969,P62269
GO:MF	virus receptor activity	GO:0001618	4.60386e-06	5.33688	75	476	14	18098	P60033,P05556,P15144,Q15758,P06756,P11279,P08865,P0DMV8,P17301,P27487,P08648,P02786,P29317,P18084
GO:MF	calcium ion binding	GO:0005509	1.17834e-05	4.92873	714	476	46	18098	P13611,P07355,P08758,O43854,P04083,P08133,P0DP25,P31949,P11021,Q07954,P07996,P12814,P06703,P30626,O43707,Q9NZN4,P09525,Q08629,Q9H4M9,P27797,P98160,P16112,Q9BSJ8,O75340,P60660,P55290,P50995,P06396,Q9ULI3,P27824,P46940,Q13813,P14625,Q9NRY6,Q12805,O00468,P19022,Q04721,Q9BXN1,P13797,P20073,Q02818,P35555,Q9HCU0,P60903,P23142
GO:MF	S100 protein binding	GO:0044548	1.38496e-05	4.85856	14	476	7	18098	P07355,P31949,P15311,P06703,Q09666,P50995,P46940
GO:MF	ion binding	GO:0043167	1.44342e-05	4.84061	6258	476	222	18098	P02452,P08123,P13611,P02751,P02458,P60709,P68032,P02461,Q562R1,P07355,P08758,O43854,P04216,P68104,P04083,P05556,Q08431,Q7Z7G0,P07737,P15144,O00560,P14618,Q15063,P02768,P08133,P61224,Q9UBI6,Q15758,P62820,P61026,P61006,P51153,P07437,Q13509,Q9BQE3,Q71U36,P0DP25,P21589,Q13885,Q9BUF5,P11142,P06756,O14786,P31949,P06733,Q15113,P04899,P61586,Q9NY65,Q13219,P11021,Q99536,P20908,P60953,P07093,P10301,P61204,…
GO:MF	ubiquitin-like protein ligase binding	GO:0044389	2.48409e-05	4.60483	306	476	27	18098	Q9NQC3,P0CG48,P07437,P11142,P11021,P18206,P08238,P63104,P60174,P27797,P27449,P0DMV8,P11234,P62913,P09936,P78371,P62258,P17987,O14828,Q99816,P06744,P46777,Q15366,O14964,P62829,Q99460,P55072
GO:MF	ubiquitin protein ligase binding	GO:0031625	2.79643e-05	4.5534	288	476	26	18098	Q9NQC3,P0CG48,P07437,P11142,P11021,P18206,P08238,P63104,P60174,P27797,P27449,P0DMV8,P11234,P62913,P09936,P78371,P62258,P17987,O14828,Q99816,P06744,P46777,Q15366,P62829,Q99460,P55072
GO:MF	MHC class II protein complex binding	GO:0023026	4.40998e-05	4.35556	16	476	7	18098	P60033,P14618,P11142,P08238,P50995,P62258,P05026
GO:MF	protease binding	GO:0002020	0.000116103	3.93516	126	476	16	18098	P02452,P08123,P02751,P02461,P07355,P0CG48,P05556,P06756,P26006,Q07954,P30626,Q12884,P27487,P04080,O75955,P55072
GO:MF	proteoglycan binding	GO:0043394	0.00015883	3.79907	36	476	9	18098	P02751,P02458,O00560,P20908,Q07954,P07996,P17301,O00468,P24821
GO:MF	cell adhesion mediator activity	GO:0098631	0.000188929	3.7237	59	476	11	18098	P07355,P04083,P05556,P61026,P31949,Q9UKX5,P08865,P35613,Q08722,P17301,Q9Y6C2
GO:MF	sulfur compound binding	GO:1901681	0.000232536	3.63351	240	476	22	18098	P02751,P08758,Q7Z7G0,Q15063,P08133,O14786,Q15113,P20908,P07093,Q07954,P07996,P09525,P09211,P17301,Q53GQ0,A1L0T0,O00468,P05067,P35555,P10620,Q14195,Q76M96
GO:MF	enzyme inhibitor activity	GO:0004857	0.000422299	3.37438	374	476	28	18098	P07355,P08758,P04406,P04083,P12111,P50454,P04792,P07093,P23634,P36955,P62081,P09525,P19823,Q08629,Q6YHK3,P62913,O95980,P30086,P46940,P46777,O75367,P04080,P05067,P17931,P63244,P23381,P01024,P62829
GO:MF	extracellular matrix structural constituent conferring compression resistance	GO:0030021	0.000573173	3.24171	22	476	7	18098	P13611,P21810,P07585,P10915,P98160,P16112,Q9BXN1
GO:MF	protein dimerization activity	GO:0046983	0.000876185	3.0574	1352	476	65	18098	Q16777,P04083,P16104,O60814,P05556,O00560,P08133,P27105,Q15672,Q71DI3,P84243,P68431,P24522,P04792,P31949,P06733,Q8WUM4,Q03135,P17813,P26006,P35222,P35221,P12814,P06703,P08238,P21333,P30626,O43707,P41250,Q9H4G4,P09382,Q12884,P60174,O75340,Q15075,P55290,P35579,P13645,P17301,P18124,Q02809,P62258,O14672,P27487,Q99816,P07237,P46976,O14558,O75367,P02786,P35611,P04264,P02511,O75955,P19022,O75531,P10620,…
GO:MF	organic cyclic compound binding	GO:0097159	0.00105867	2.97524	6356	476	216	18098	P60709,P68032,Q9NQC3,Q562R1,Q16777,P07355,P04406,P0CG48,P68104,P60033,P04083,P16104,O60814,P07737,P08670,P14618,P02768,P08133,P08195,Q15672,Q71DI3,P84243,P68431,P61224,Q96IC2,P62820,P61026,P07585,P61006,P51153,P07437,Q13509,P50454,P24522,Q9BQE3,Q71U36,P21589,Q13885,Q9BUF5,Q14697,P11142,P04792,P26038,P06733,P15311,Q9NVI1,P04899,P61586,Q9NY65,Q03135,P11021,Q6NZI2,P33240,P60953,P10301,P61204,P18085,…
GO:MF	MHC protein complex binding	GO:0023023	0.00111129	2.95417	24	476	7	18098	P60033,P14618,P11142,P08238,P50995,P62258,P05026
GO:MF	heterocyclic compound binding	GO:1901363	0.00138396	2.85888	6269	476	213	18098	P60709,P68032,Q9NQC3,Q562R1,Q16777,P07355,P04406,P0CG48,P68104,P04083,P16104,O60814,P07737,P08670,P14618,P02768,P08133,P08195,Q15672,Q71DI3,P84243,P68431,P61224,Q96IC2,P62820,P61026,P07585,P61006,P51153,P07437,Q13509,P50454,P24522,Q9BQE3,Q71U36,P21589,Q13885,Q9BUF5,Q14697,P11142,P04792,P26038,P06733,P15311,Q9NVI1,P04899,P61586,Q9NY65,P11021,Q6NZI2,P33240,P60953,P10301,P61204,P18085,P62070,P08754,…
GO:MF	disordered domain specific binding	GO:0097718	0.00154572	2.81087	35	476	8	18098	P02751,P04406,P0DP25,P15311,P35222,P08238,P0DMV8,Q96CW1
GO:MF	hydrolase activity	GO:0016787	0.00216683	2.66418	2548	476	103	18098	P68032,P68104,P15144,P61224,Q9UBI6,Q96IC2,P62820,P61026,P61006,P51153,P07437,Q13509,Q9BQE3,Q71U36,P21589,Q13885,Q9BUF5,Q14697,P11142,P04899,P61586,Q9NY65,Q92743,Q13219,P11021,P60953,P10301,P61204,P18085,P62070,P62873,P62879,P08754,P05023,P23634,P23396,P08238,P51149,P63000,Q6DD88,P41250,Q9NZN4,Q12884,O14495,O00159,P05186,P84095,Q8WUJ3,Q9ULC3,Q14204,P49184,P51148,P01112,P0DMV8,O95865,P11234,P62330,…
GO:MF	carbohydrate binding	GO:0030246	0.00239972	2.61984	276	476	22	18098	P13611,P26022,Q14697,P17813,P04075,P09382,P35613,P27797,P49257,P16112,Q02809,P27824,P06744,P04264,Q16222,P13807,P17931,Q9HCU0,O00469,P17858,P11717,O15460
GO:MF	monosaccharide binding	GO:0048029	0.00258553	2.58745	76	476	11	18098	P17813,P04075,P35613,P49257,Q02809,P06744,P13807,O00469,P17858,P11717,O15460
GO:MF	peptidase regulator activity	GO:0061134	0.00281403	2.55067	217	476	19	18098	P02751,P04406,P12111,P50454,Q15113,Q03135,P07093,P36955,P19823,Q08629,Q6YHK3,O95980,P30086,P04080,P05067,P63244,P01024,P23142,P55072
GO:MF	ion channel binding	GO:0044325	0.00365513	2.4371	127	476	14	18098	P0DP25,Q03135,P35222,P12814,P08238,P21333,P30626,O43707,P63104,P62258,Q13642,P60903,Q96CW1,P27348
GO:MF	ubiquitin ligase inhibitor activity	GO:1990948	0.00386216	2.41317	6	476	4	18098	P62081,P62913,P46777,P62829
GO:MF	protein homodimerization activity	GO:0042803	0.00444921	2.35172	855	476	45	18098	P04083,O00560,P08133,P27105,Q15672,P24522,P04792,P31949,P06733,Q8WUM4,P17813,P12814,P06703,P08238,P21333,O43707,Q9H4G4,P09382,Q12884,P60174,O75340,Q15075,P55290,P35579,P18124,Q02809,O14672,P27487,Q99816,P46976,O14558,P02786,P35611,P02511,P19022,O75531,P10620,P63244,P23381,P24752,Q9H444,P60903,Q99685,P68402,O75874
GO:MF	ubiquitin-protein transferase inhibitor activity	GO:0055105	0.00882395	2.05434	7	476	4	18098	P62081,P62913,P46777,P62829
GO:MF	cell-matrix adhesion mediator activity	GO:0098634	0.00882395	2.05434	7	476	4	18098	P05556,Q9UKX5,P17301,Q9Y6C2
GO:MF	protein folding chaperone	GO:0044183	0.00950216	2.02218	22	476	6	18098	P11142,P04792,P11021,P27797,P0DMV8,P78371
GO:MF	double-stranded RNA binding	GO:0003725	0.013035	1.88489	74	476	10	18098	P08670,P08195,P26038,P12814,P08238,Q14699,P02786,P60842,Q00839,Q08211
GO:MF	heparin binding	GO:0008201	0.0133774	1.87363	161	476	15	18098	P02751,P08758,Q7Z7G0,Q15063,P08133,O14786,Q15113,P20908,P07093,P07996,P09525,Q53GQ0,P05067,P35555,Q76M96
GO:MF	peptidase activator activity	GO:0016504	0.0294647	1.5307	38	476	7	18098	P02751,Q15113,Q03135,P05067,P63244,P23142,P55072
GO:MF	ADP binding	GO:0043531	0.0294647	1.5307	38	476	7	18098	P14618,P05023,P00387,P35579,P00558,Q9Y265,P55072
GO:MF	chondroitin sulfate binding	GO:0035374	0.0304581	1.5163	9	476	4	18098	P08133,P09525,O00468,Q14195
GO:MF	virion binding	GO:0046790	0.0304581	1.5163	9	476	4	18098	P07355,P26022,P62937,Q99816
GO:MF	calcium-dependent phospholipid binding	GO:0005544	0.0334029	1.47622	52	476	8	18098	P07355,P08758,P04083,P08133,P09525,Q9BSJ8,P50995,P20073
GO:MF	phospholipid binding	GO:0005543	0.0392265	1.40642	427	476	26	18098	P07355,P08758,P04216,P04083,Q08431,P07737,O00560,P08133,P11142,Q13492,P07996,P09525,Q9NZM1,Q01082,Q9BSJ8,Q15075,Q96AC1,P50995,Q9Y490,Q92633,P41221,P46821,P30086,P46940,O43795,P20073
GO:MF	enzyme regulator activity	GO:0030234	0.0437886	1.35864	1025	476	48	18098	P02751,P07355,P08758,P04406,P04216,P04083,P12111,P07737,P50454,P0DP25,P04792,O14786,Q15113,Q03135,P07093,P23634,P08238,P36955,P50395,P62081,P09525,P19823,P09211,Q08629,Q6YHK3,P62913,P52565,O95980,P05026,P30086,P46940,O43242,P50148,P46777,O75367,P04080,P05067,P05386,P17931,Q15436,P63244,P23381,P01024,P62829,P23142,Q99460,Q07960,P55072
GO:MF	cell adhesion molecule binding	GO:0050839	1.71563e-55	54.7656	494	476	98	18098	P02751,P02461,Q9NQC3,P07355,O43854,P04216,P60033,P04083,P05556,Q08431,P07737,O00560,P14618,Q15063,P08195,P00338,P68431,P62820,P61026,P11142,P06756,P31949,P26038,P06733,P15311,O60664,Q15582,P11021,P18206,O14817,P20908,P26006,Q13492,P35222,Q02878,P35221,P07996,P12814,P08238,P21333,P04075,O43707,P63104,Q09666,P35613,Q12884,P31946,P62424,P48509,Q9H4M9,P27797,Q01082,O00299,P0DMV8,P13639,P55290,P35579,…
GO:MF	structural molecule activity	GO:0005198	5.34026e-46	45.2724	739	476	106	18098	P02452,P08123,P13611,P02751,P02458,P60709,P02461,O43854,P21810,P04083,P12111,Q08431,Q7Z7G0,P08670,Q15063,P12109,P07585,P07437,Q13509,Q9BQE3,Q71U36,Q13885,Q9BUF5,P26038,Q15113,Q9NY65,Q15582,Q03135,P12110,P18206,P20908,P05997,P02462,Q02878,P35221,P23396,P08865,P07996,P12814,Q09666,P62081,P10915,P62424,Q9Y2J2,P11047,P05388,Q01082,P98160,P16112,P05387,Q9Y678,P60660,P62913,P61160,P13645,Q9Y490,P18124,…
GO:MF	protein-containing complex binding	GO:0044877	4.13035e-39	38.384	1122	476	120	18098	P02751,P60709,P02461,O43854,P04216,P60033,P05556,Q08431,Q7Z7G0,P08670,P14618,P23528,P08133,Q71DI3,P84243,P68431,P61224,P07585,P07437,P50454,P11142,P06756,Q01995,P15311,Q15113,P04899,Q15582,P11021,P18206,O14817,P20908,P17813,P10301,P26006,P62873,P62879,P08754,Q07954,P22392,Q9UKX5,P35221,P23396,P08865,P07996,P12814,Q9Y281,P60981,P08238,P21333,P51149,P63000,O43707,Q12884,P31946,P49755,O00159,P48509,…
GO:MF	cadherin binding	GO:0045296	6.09793e-37	36.2148	324	476	66	18098	Q9NQC3,P07355,P04083,P05556,P07737,P14618,P08195,P00338,P68431,P62820,P61026,P11142,P31949,P06733,P15311,O60664,P11021,P18206,Q13492,P35222,Q02878,P35221,P08238,P21333,P04075,P63104,Q09666,P35613,P31946,P62424,Q9H4M9,Q01082,O00299,P0DMV8,P13639,P55290,P35579,Q9Y490,P26641,P62258,Q06830,O60716,P47756,P37802,Q15019,P46940,Q15149,Q13813,Q15365,O43795,O75369,P35611,Q96TA1,P19022,Q9Y265,P29317,P33176,…
GO:MF	protein binding	GO:0005515	2.31005e-25	24.6364	12602	476	430	18098	P02452,P08123,P13611,P02751,P02458,P60709,P68032,P02461,Q9NQC3,Q562R1,Q16777,P07355,P08758,O43854,P04406,P04216,P13164,P0CG48,P21810,P08962,P68104,P60033,P04083,P16104,O60814,P05556,P12111,Q08431,Q7Z7G0,P10124,P07737,O00560,P26022,P08670,P14618,P23528,Q15063,P02768,P08133,P08195,P00338,P27105,P12109,Q9P2B2,Q15672,Q71DI3,P84243,P68431,P61224,Q9UBI6,Q08380,Q15758,P62820,P61026,P07585,P61006,P51153,…
GO:MF	extracellular matrix structural constituent	GO:0005201	9.42113e-23	22.0259	162	476	38	18098	P02452,P08123,P13611,P02751,P02458,P02461,O43854,P21810,P12111,Q08431,Q7Z7G0,Q15063,P12109,P07585,Q15113,Q15582,P12110,P20908,P05997,P02462,P07996,P10915,P11047,P98160,P16112,Q92626,P07942,Q12805,O00468,Q9BXN1,Q9Y6C2,P35555,Q99715,P24043,P08572,P23142,P24821,Q8NFW1
GO:MF	nucleoside binding	GO:0001882	1.98848e-18	17.7015	396	476	51	18098	P68104,P08133,P61224,P62820,P61026,P61006,P51153,P07437,Q13509,Q9BQE3,Q71U36,Q13885,Q9BUF5,P04899,P61586,Q9NY65,P60953,P10301,P61204,P18085,P62070,P08754,P22392,P08238,P51149,P63000,O43707,Q6DD88,Q9NZN4,P84095,Q9ULC3,Q9H4M9,P51148,P01112,P11234,P62330,P13639,P61106,P62491,P20339,P29992,P61225,Q9Y3L5,Q15019,P50148,P21980,P00491,Q13637,P61019,Q9UHD8,P61020
GO:MF	integrin binding	GO:0005178	2.20756e-18	17.6561	131	476	31	18098	P02751,P02461,O43854,P04216,P60033,P05556,Q08431,P06756,Q15582,O14817,P20908,P26006,P07996,P12814,O43707,Q12884,P48509,P27797,P35579,P17301,Q9Y490,P21926,O14672,P50281,P07237,Q13443,P08648,P20073,Q9Y6C2,P35555,P18084
GO:MF	GTPase activity	GO:0003924	5.84663e-18	17.2331	328	476	46	18098	P68104,P61224,Q9UBI6,P62820,P61026,P61006,P51153,P07437,Q13509,Q9BQE3,Q71U36,Q13885,Q9BUF5,P04899,P61586,Q9NY65,P60953,P10301,P61204,P18085,P62070,P62873,P62879,P08754,P51149,P63000,Q6DD88,P84095,Q9ULC3,P51148,P01112,P11234,P62330,P13639,P61106,P62491,P20339,P29992,P61225,Q9Y3L5,Q15019,P50148,Q13637,P61019,Q9UHD8,P61020
GO:MF	anion binding	GO:0043168	1.98042e-17	16.7032	2807	476	153	18098	P13611,P02751,P60709,P68032,Q562R1,P07355,P08758,P04216,P68104,P04083,Q08431,Q7Z7G0,P07737,O00560,P14618,Q15063,P02768,P08133,P61224,Q9UBI6,P62820,P61026,P61006,P51153,P07437,Q13509,Q9BQE3,Q71U36,Q13885,Q9BUF5,P11142,O14786,Q15113,P04899,P61586,Q9NY65,P11021,P20908,P60953,P07093,P10301,P61204,P18085,P62070,Q13492,P08754,P05023,Q07954,P22392,P23634,P07996,P08238,P51149,P63000,Q6DD88,P41250,Q9NZN4,…
GO:MF	purine ribonucleoside binding	GO:0032550	2.33171e-17	16.6323	386	476	49	18098	P68104,P08133,P61224,P62820,P61026,P61006,P51153,P07437,Q13509,Q9BQE3,Q71U36,Q13885,Q9BUF5,P04899,P61586,Q9NY65,P60953,P10301,P61204,P18085,P62070,P08754,P22392,P08238,P51149,P63000,Q6DD88,Q9NZN4,P84095,Q9ULC3,Q9H4M9,P51148,P01112,P11234,P62330,P13639,P61106,P62491,P20339,P29992,P61225,Q9Y3L5,Q15019,P50148,P21980,Q13637,P61019,Q9UHD8,P61020
GO:MF	purine nucleoside binding	GO:0001883	3.25502e-17	16.4874	389	476	49	18098	P68104,P08133,P61224,P62820,P61026,P61006,P51153,P07437,Q13509,Q9BQE3,Q71U36,Q13885,Q9BUF5,P04899,P61586,Q9NY65,P60953,P10301,P61204,P18085,P62070,P08754,P22392,P08238,P51149,P63000,Q6DD88,Q9NZN4,P84095,Q9ULC3,Q9H4M9,P51148,P01112,P11234,P62330,P13639,P61106,P62491,P20339,P29992,P61225,Q9Y3L5,Q15019,P50148,P21980,Q13637,P61019,Q9UHD8,P61020
GO:MF	ribonucleoside binding	GO:0032549	3.25502e-17	16.4874	389	476	49	18098	P68104,P08133,P61224,P62820,P61026,P61006,P51153,P07437,Q13509,Q9BQE3,Q71U36,Q13885,Q9BUF5,P04899,P61586,Q9NY65,P60953,P10301,P61204,P18085,P62070,P08754,P22392,P08238,P51149,P63000,Q6DD88,Q9NZN4,P84095,Q9ULC3,Q9H4M9,P51148,P01112,P11234,P62330,P13639,P61106,P62491,P20339,P29992,P61225,Q9Y3L5,Q15019,P50148,P21980,Q13637,P61019,Q9UHD8,P61020
GO:MF	GTP binding	GO:0005525	9.88488e-17	16.005	383	476	48	18098	P68104,P08133,P61224,P62820,P61026,P61006,P51153,P07437,Q13509,Q9BQE3,Q71U36,Q13885,Q9BUF5,P04899,P61586,Q9NY65,P60953,P10301,P61204,P18085,P62070,P08754,P08238,P51149,P63000,Q6DD88,Q9NZN4,P84095,Q9ULC3,Q9H4M9,P51148,P01112,P11234,P62330,P13639,P61106,P62491,P20339,P29992,P61225,Q9Y3L5,Q15019,P50148,P21980,Q13637,P61019,Q9UHD8,P61020
GO:MF	guanyl nucleotide binding	GO:0019001	1.33025e-16	15.8761	402	476	49	18098	P68104,P08133,P61224,P62820,P61026,P61006,P51153,P07437,Q13509,Q9BQE3,Q71U36,Q13885,Q9BUF5,P04899,P61586,Q9NY65,P60953,P10301,P61204,P18085,P62070,P08754,P22392,P08238,P51149,P63000,Q6DD88,Q9NZN4,P84095,Q9ULC3,Q9H4M9,P51148,P01112,P11234,P62330,P13639,P61106,P62491,P20339,P29992,P61225,Q9Y3L5,Q15019,P50148,P21980,Q13637,P61019,Q9UHD8,P61020
GO:MF	guanyl ribonucleotide binding	GO:0032561	1.33025e-16	15.8761	402	476	49	18098	P68104,P08133,P61224,P62820,P61026,P61006,P51153,P07437,Q13509,Q9BQE3,Q71U36,Q13885,Q9BUF5,P04899,P61586,Q9NY65,P60953,P10301,P61204,P18085,P62070,P08754,P22392,P08238,P51149,P63000,Q6DD88,Q9NZN4,P84095,Q9ULC3,Q9H4M9,P51148,P01112,P11234,P62330,P13639,P61106,P62491,P20339,P29992,P61225,Q9Y3L5,Q15019,P50148,P21980,Q13637,P61019,Q9UHD8,P61020
GO:MF	carbohydrate derivative binding	GO:0097367	6.98773e-16	15.1557	2241	476	129	18098	P13611,P02751,P02458,P60709,P68032,Q562R1,P08758,P04216,P21810,P68104,Q7Z7G0,O00560,P14618,Q15063,P08133,P61224,P62820,P61026,P07585,P61006,P51153,P07437,Q13509,Q9BQE3,Q71U36,Q13885,Q9BUF5,P11142,O14786,Q15113,P04899,P61586,Q9NY65,P11021,P20908,P17813,P60953,P07093,P10301,P61204,P18085,P62070,P08754,P05023,Q07954,P22392,P23634,P07996,P08238,P51149,P63000,O43707,Q6DD88,P41250,Q9NZN4,P09525,P10915,…
GO:MF	enzyme binding	GO:0019899	3.35511e-15	14.4743	2202	476	126	18098	P02452,P08123,P02751,P60709,P02461,Q9NQC3,P07355,P08758,P04216,P0CG48,P68104,P16104,P05556,P07737,P08133,P27105,P61006,P07437,P24522,P0DP25,P11142,P04792,P06756,O14786,P11279,P26038,P06733,P15311,Q9NVI1,P61586,Q03135,P11021,P18206,P60953,P18085,P26006,P62873,P62879,Q13492,P35222,P05023,Q07954,P22392,P23634,P23396,P08238,P21333,Q6UVK1,P63000,P30626,P63104,P50395,Q9Y4F1,Q12884,P62081,P31946,P13473,…
GO:MF	actin filament binding	GO:0051015	3.30633e-14	13.4807	192	476	32	18098	P23528,P08133,Q01995,P15311,P18206,P35221,P12814,Q9Y281,P60981,P21333,O43707,O00159,P29966,Q14315,P13639,P35579,P61160,Q96AC1,Q9Y490,P06396,O15144,P47756,O75083,Q9UEY8,O43795,O15145,P35611,Q9ULV4,P47755,P13797,P61158,O15143
GO:MF	structural constituent of cytoskeleton	GO:0005200	4.82959e-14	13.3161	100	476	24	18098	P60709,P08670,P07437,Q13509,Q9BQE3,Q71U36,Q13885,Q9BUF5,P26038,Q9NY65,Q9Y2J2,Q01082,P61160,Q9Y490,O15144,Q15149,Q13813,Q9UEY8,O15145,O00468,P35908,P35527,P61158,O15143
GO:MF	nucleoside-triphosphatase activity	GO:0017111	1.1407e-13	12.9428	810	476	66	18098	P68032,P68104,P61224,Q9UBI6,P62820,P61026,P61006,P51153,P07437,Q13509,Q9BQE3,Q71U36,Q13885,Q9BUF5,P11142,P04899,P61586,Q9NY65,P11021,P60953,P10301,P61204,P18085,P62070,P62873,P62879,P08754,P08238,P51149,P63000,Q6DD88,O00159,P84095,Q9ULC3,Q14204,P51148,P01112,P0DMV8,P11234,P62330,P13639,P60660,P35579,P20020,P61106,P62491,P20339,P29992,P61225,P05026,Q9Y3L5,Q15019,O43795,P50148,P60842,Q9Y265,P33176,…
GO:MF	pyrophosphatase activity	GO:0016462	1.74023e-13	12.7594	860	476	68	18098	P68032,P68104,P61224,Q9UBI6,P62820,P61026,P61006,P51153,P07437,Q13509,Q9BQE3,Q71U36,Q13885,Q9BUF5,P11142,P04899,P61586,Q9NY65,P11021,P60953,P10301,P61204,P18085,P62070,P62873,P62879,P08754,P08238,P51149,P63000,Q6DD88,P41250,O00159,P05186,P84095,Q9ULC3,Q14204,P51148,P01112,P0DMV8,P11234,P62330,P13639,P60660,P35579,P20020,P61106,P62491,P20339,P29992,P61225,P05026,Q9Y3L5,Q15019,O43795,P50148,P60842,…
GO:MF	actin binding	GO:0003779	2.06682e-13	12.6847	426	476	46	18098	P05556,P07737,P23528,P08133,Q01995,P26038,P15311,P18206,P35221,P12814,Q9Y281,P60981,P21333,P04075,O43707,O00159,Q9Y2J2,P29966,Q14315,Q01082,P13639,P35579,P61160,Q96AC1,Q01518,Q9Y490,P06396,O15144,P47756,P46821,O75083,Q15149,Q13813,Q9UEY8,O43795,O15145,O75369,P35611,Q9ULV4,P47755,P13797,Q00839,Q14019,P61158,O15143,Q05682
GO:MF	hydrolase activity, acting on acid anhydrides	GO:0016817	2.20052e-13	12.6575	864	476	68	18098	P68032,P68104,P61224,Q9UBI6,P62820,P61026,P61006,P51153,P07437,Q13509,Q9BQE3,Q71U36,Q13885,Q9BUF5,P11142,P04899,P61586,Q9NY65,P11021,P60953,P10301,P61204,P18085,P62070,P62873,P62879,P08754,P08238,P51149,P63000,Q6DD88,P41250,O00159,P05186,P84095,Q9ULC3,Q14204,P51148,P01112,P0DMV8,P11234,P62330,P13639,P60660,P35579,P20020,P61106,P62491,P20339,P29992,P61225,P05026,Q9Y3L5,Q15019,O43795,P50148,P60842,…
GO:MF	hydrolase activity, acting on acid anhydrides, in phosphorus-containing anhydrides	GO:0016818	2.20052e-13	12.6575	864	476	68	18098	P68032,P68104,P61224,Q9UBI6,P62820,P61026,P61006,P51153,P07437,Q13509,Q9BQE3,Q71U36,Q13885,Q9BUF5,P11142,P04899,P61586,Q9NY65,P11021,P60953,P10301,P61204,P18085,P62070,P62873,P62879,P08754,P08238,P51149,P63000,Q6DD88,P41250,O00159,P05186,P84095,Q9ULC3,Q14204,P51148,P01112,P0DMV8,P11234,P62330,P13639,P60660,P35579,P20020,P61106,P62491,P20339,P29992,P61225,P05026,Q9Y3L5,Q15019,O43795,P50148,P60842,…
GO:MF	cytoskeletal protein binding	GO:0008092	3.03226e-13	12.5182	958	476	72	18098	P60709,P68032,P07355,P04406,P05556,P07737,O00560,P23528,P08133,P61026,P61006,P0DP25,Q01995,P26038,P15311,P61586,P18206,P62873,Q13492,P05023,P35221,P23396,P12814,Q9Y281,P06703,P60981,P08238,P21333,P04075,O43707,Q9Y4F1,O00159,Q9Y2J2,P29966,Q14315,Q01082,P13639,P55290,P35579,P61160,Q96AC1,Q01518,Q9Y490,P61106,P62491,P06396,O15144,P47756,Q16555,P46821,O75083,Q15149,Q13813,Q9UEY8,O43795,O15145,O75369,…
GO:MF	extracellular matrix binding	GO:0050840	1.26665e-12	11.8973	56	476	18	18098	P07355,P21810,P05556,P07585,P06756,Q15582,P26006,P08865,P07996,P09382,Q08629,P17301,P35052,Q13443,A1L4H1,O00468,P17931,Q9HCU0
GO:MF	identical protein binding	GO:0042802	8.10594e-12	11.0912	1718	476	100	18098	P02452,P08123,P02751,P02458,P60709,P07355,P04406,P04083,O00560,P26022,P08670,P14618,P02768,P08133,P27105,Q15672,P24522,P04792,P31949,P06733,P15311,Q8WUM4,Q92743,Q03135,Q6NZI2,P17813,P60953,P35221,P07996,P12814,P06703,P08238,P21333,P04075,O43707,P63104,Q6DD88,P41250,Q9NZN4,Q9H4G4,P09382,Q12884,P09525,P31946,P60174,Q9H4M9,P29966,P07195,Q9BSJ8,O75340,Q15075,P55290,P35579,P18124,P31431,Q02809,P62258,…
GO:MF	RNA binding	GO:0003723	1.24806e-11	10.9038	1890	476	106	18098	Q9NQC3,P07355,P0CG48,P68104,P04083,P07737,P08670,P14618,P08195,Q96IC2,P07585,P50454,Q14697,P11142,P04792,P26038,P06733,P15311,Q6NZI2,P33240,Q07954,Q02878,P35221,P23396,P08865,P12814,P08238,P21333,P04075,O43707,P63104,P50395,Q09666,P09382,P62081,P62424,P40926,P27797,Q14204,P05388,Q01082,P63241,P0DMV8,P13639,P62913,O43399,P35579,P62937,P50995,P18124,P62249,P60900,P26641,P62266,P62258,P07910,Q06830,…
GO:MF	small molecule binding	GO:0036094	2.25094e-11	10.6476	2552	476	129	18098	P13611,P60709,P68032,Q562R1,P04406,P68104,P60033,P07737,P14618,P02768,P08133,P61224,P62820,P61026,P61006,P51153,P07437,Q13509,Q9BQE3,Q71U36,P21589,Q13885,Q9BUF5,P11142,P04899,P61586,Q9NY65,Q03135,P11021,P17813,P60953,P10301,P61204,P18085,P62070,P08754,P05023,P22392,P23634,P08238,P04075,P51149,P63000,O43707,Q6DD88,P41250,Q9NZN4,P35613,P10915,O00159,P00387,P84095,Q8WUJ3,Q9ULC3,Q9H4M9,Q14204,P49257,…
GO:MF	GDP binding	GO:0019003	5.92485e-11	10.2273	59	476	17	18098	P61224,P61026,P61006,P61586,P10301,P08754,P22392,P51149,P51148,P01112,P11234,P61106,P20339,P61225,Q9Y3L5,P61019,P61020
GO:MF	structural constituent of ribosome	GO:0003735	2.34922e-10	9.62908	170	476	26	18098	Q02878,P23396,P08865,P62081,P62424,P05388,P05387,P62913,P18124,P62249,P62266,P62277,P46782,P62888,P46777,P62241,P05386,P62701,Q07020,P30050,P26373,P62829,P32969,P62269,P61247,P62854
GO:MF	protein domain specific binding	GO:0019904	4.17637e-09	8.3792	710	476	53	18098	P02751,P04406,P08670,Q15672,Q9UBI6,P07437,Q71U36,P0DP25,P11142,P11279,P15311,P61586,P11021,P60953,P26006,P08754,P35222,P05023,P23634,P08238,P63104,Q9NZN4,P31946,P13473,P80723,P0DMV8,P35579,Q9Y490,P20020,P62258,O14672,P61225,Q92633,P40227,P41221,P46940,Q9NRY6,Q13443,Q14974,P05067,P21980,O75531,P63244,P23381,Q96CW1,P27348,O14964,Q14195,P61978,Q9UN37,P11717,Q07960,P55072
GO:MF	collagen binding	GO:0005518	7.59819e-09	8.11929	67	476	16	18098	P02751,P05556,Q7Z7G0,P07585,P50454,Q15113,Q15582,P26006,Q9UKX5,P07996,Q08629,P16070,P17301,Q53GQ0,Q13443,Q9BXN1
GO:MF	binding	GO:0005488	1.47737e-08	7.83051	15840	476	458	18098	P02452,P08123,P13611,P02751,P02458,P60709,P68032,P02461,Q9NQC3,Q562R1,Q16777,P07355,P08758,O43854,P04406,P04216,P13164,P0CG48,P21810,P08962,P68104,P60033,P04083,P16104,O60814,P05556,P12111,Q08431,Q7Z7G0,P10124,P07737,P15144,O00560,P26022,P08670,P14618,P23528,Q15063,P02768,P08133,P08195,P00338,P27105,P12109,Q9P2B2,Q15672,Q71DI3,P84243,P68431,P61224,Q9UBI6,Q96IC2,Q08380,Q15758,P62820,P61026,P07585,…
GO:MF	calcium-dependent protein binding	GO:0048306	2.72507e-08	7.56462	62	476	15	18098	P07355,P04083,P08133,P0DP25,P31949,Q8WUM4,P06703,P09525,O75340,P50995,Q99816,Q9NRY6,O94979,P20073,Q9H9H4
GO:MF	laminin binding	GO:0043236	3.02696e-08	7.51899	28	476	11	18098	P05556,P26006,P08865,P07996,P09382,P17301,P35052,Q13443,A1L4H1,O00468,P17931
GO:MF	unfolded protein binding	GO:0051082	4.61233e-08	7.33608	124	476	20	18098	P50454,P11142,P11021,P08238,P27797,P49257,P0DMV8,P62937,P78371,P17987,P40227,P27824,P49368,P50991,P14625,O14558,P02511,Q99832,P48643,P50990
GO:MF	purine ribonucleoside triphosphate binding	GO:0035639	5.4016e-08	7.26748	1847	476	95	18098	P60709,P68032,Q562R1,P68104,P14618,P08133,P61224,P62820,P61026,P61006,P51153,P07437,Q13509,Q9BQE3,Q71U36,Q13885,Q9BUF5,P11142,P04899,P61586,Q9NY65,P11021,P60953,P10301,P61204,P18085,P62070,P08754,P05023,P22392,P23634,P08238,P51149,P63000,Q6DD88,P41250,Q9NZN4,O00159,P84095,Q9ULC3,Q9H4M9,Q14204,P51148,P01112,P0DMV8,P11234,P62330,P13639,P35579,P61160,P78371,P00558,P60900,P20020,P61106,P62491,P17987,…
GO:MF	platelet-derived growth factor binding	GO:0048407	5.5398e-08	7.25651	12	476	8	18098	P02452,P08123,P02458,P02461,P12109,P20908,P02462,P09619
GO:MF	kinase binding	GO:0019900	1.0038e-07	6.99835	727	476	51	18098	P60709,P08758,P04216,P68104,P61006,P24522,P0DP25,P04792,P06756,O14786,P26038,P15311,P61586,Q03135,P60953,P35222,P05023,P23634,P23396,P08238,P21333,Q6UVK1,P63000,P63104,P62081,P84095,P09211,P29966,P13639,P31431,P52565,O60716,O14672,P09619,Q16555,P05026,P30086,P46940,P55011,Q13443,O75367,P19022,P33176,P13807,P18669,P63244,P23381,Q969G5,P62269,P17858,P11166
GO:MF	nucleoside phosphate binding	GO:1901265	1.16626e-07	6.93321	2160	476	105	18098	P60709,P68032,Q562R1,P04406,P68104,P07737,P14618,P08133,P61224,P62820,P61026,P61006,P51153,P07437,Q13509,Q9BQE3,Q71U36,P21589,Q13885,Q9BUF5,P11142,P04899,P61586,Q9NY65,P11021,P60953,P10301,P61204,P18085,P62070,P08754,P05023,P22392,P23634,P08238,P51149,P63000,Q6DD88,P41250,Q9NZN4,O00159,P00387,P84095,Q9ULC3,Q9H4M9,Q14204,P51148,P01112,P0DMV8,P11234,P62330,P13639,P35579,P61160,P78371,P00558,P60900,…
GO:MF	protein kinase binding	GO:0019901	1.74714e-07	6.75767	647	476	47	18098	P60709,P08758,P04216,P68104,P61006,P0DP25,P04792,P06756,O14786,P26038,P15311,P61586,Q03135,P60953,P35222,P05023,P23634,P23396,P08238,Q6UVK1,P63000,P63104,P62081,P84095,P09211,P29966,P13639,P31431,P52565,O60716,O14672,P09619,Q16555,P05026,P30086,P46940,P55011,Q13443,O75367,P19022,P33176,P13807,P18669,P63244,P23381,Q969G5,P62269
GO:MF	purine nucleotide binding	GO:0017076	2.12682e-07	6.67227	1923	476	96	18098	P60709,P68032,Q562R1,P68104,P07737,P14618,P08133,P61224,P62820,P61026,P61006,P51153,P07437,Q13509,Q9BQE3,Q71U36,Q13885,Q9BUF5,P11142,P04899,P61586,Q9NY65,P11021,P60953,P10301,P61204,P18085,P62070,P08754,P05023,P22392,P23634,P08238,P51149,P63000,Q6DD88,P41250,Q9NZN4,O00159,P00387,P84095,Q9ULC3,Q9H4M9,Q14204,P51148,P01112,P0DMV8,P11234,P62330,P13639,P35579,P61160,P78371,P00558,P20020,P61106,P62491,…
GO:MF	extracellular matrix structural constituent conferring tensile strength	GO:0030020	2.14388e-07	6.6688	41	476	12	18098	P02452,P08123,P02458,P02461,P12111,P12109,P12110,P20908,P05997,P02462,Q99715,P08572
GO:MF	nucleotide binding	GO:0000166	2.45383e-07	6.61016	2159	476	104	18098	P60709,P68032,Q562R1,P04406,P68104,P07737,P14618,P08133,P61224,P62820,P61026,P61006,P51153,P07437,Q13509,Q9BQE3,Q71U36,P21589,Q13885,Q9BUF5,P11142,P04899,P61586,Q9NY65,P11021,P60953,P10301,P61204,P18085,P62070,P08754,P05023,P22392,P23634,P08238,P51149,P63000,Q6DD88,P41250,Q9NZN4,O00159,P00387,P84095,Q9ULC3,Q9H4M9,Q14204,P51148,P01112,P0DMV8,P11234,P62330,P13639,P35579,P61160,P78371,P00558,P20020,…
GO:MF	signaling receptor binding	GO:0005102	2.85746e-07	6.54402	1652	476	86	18098	P02751,P02458,P02461,P08758,O43854,P04216,P60033,P04083,P05556,Q08431,O00560,P23528,P07437,Q13509,P0DP25,P11142,P06756,P26038,P04899,Q8WUM4,Q15582,Q03135,O14817,P20908,P17813,P60953,P07093,P18085,P26006,Q13492,P08754,P35222,Q07954,P07996,P12814,P08238,P21333,P30626,O43707,Q12884,O00159,P48509,P27797,P98160,P0DMV8,Q5ZPR3,P09936,P35579,P17301,Q9Y490,P21926,Q92626,O60716,Q13740,O14672,P50281,P09619,…
GO:MF	purine ribonucleotide binding	GO:0032555	3.27429e-07	6.48488	1910	476	95	18098	P60709,P68032,Q562R1,P68104,P14618,P08133,P61224,P62820,P61026,P61006,P51153,P07437,Q13509,Q9BQE3,Q71U36,Q13885,Q9BUF5,P11142,P04899,P61586,Q9NY65,P11021,P60953,P10301,P61204,P18085,P62070,P08754,P05023,P22392,P23634,P08238,P51149,P63000,Q6DD88,P41250,Q9NZN4,O00159,P00387,P84095,Q9ULC3,Q9H4M9,Q14204,P51148,P01112,P0DMV8,P11234,P62330,P13639,P35579,P61160,P78371,P00558,P20020,P61106,P62491,P17987,…
GO:MF	fibronectin binding	GO:0001968	4.62799e-07	6.33461	27	476	10	18098	P05556,P06756,P26006,P07996,Q53GQ0,P31431,P13612,A1L4H1,Q76M96,P23142
GO:MF	ribonucleotide binding	GO:0032553	4.94382e-07	6.30594	1925	476	95	18098	P60709,P68032,Q562R1,P68104,P14618,P08133,P61224,P62820,P61026,P61006,P51153,P07437,Q13509,Q9BQE3,Q71U36,Q13885,Q9BUF5,P11142,P04899,P61586,Q9NY65,P11021,P60953,P10301,P61204,P18085,P62070,P08754,P05023,P22392,P23634,P08238,P51149,P63000,Q6DD88,P41250,Q9NZN4,O00159,P00387,P84095,Q9ULC3,Q9H4M9,Q14204,P51148,P01112,P0DMV8,P11234,P62330,P13639,P35579,P61160,P78371,P00558,P20020,P61106,P62491,P17987,…
GO:MF	exogenous protein binding	GO:0140272	5.93469e-07	6.2266	76	476	15	18098	P60033,P05556,P15144,P02768,Q15758,P06756,P11279,P08865,P0DMV8,P17301,P27487,P08648,P02786,P29317,P18084
GO:MF	glycosaminoglycan binding	GO:0005539	8.38462e-07	6.07652	226	476	25	18098	P13611,P02751,P08758,P21810,Q7Z7G0,Q15063,P08133,P07585,O14786,Q15113,P20908,P17813,P07093,P07996,P09525,P10915,Q8WUJ3,P16070,P16112,Q53GQ0,O00468,P05067,P35555,Q14195,Q76M96
GO:MF	growth factor binding	GO:0019838	2.43754e-06	5.61305	139	476	19	18098	P02452,P08123,P02458,P02461,O00560,P12109,P06756,O14786,Q92743,P20908,P17813,P02462,P07996,Q6YHK3,P35052,Q92626,P09619,Q14392,P11717
GO:MF	rRNA binding	GO:0019843	4.39257e-06	5.35728	63	476	13	18098	Q6NZI2,P23396,P05388,P13639,P62913,P62277,P46782,P46777,P62701,P30050,P62829,P32969,P62269
GO:MF	virus receptor activity	GO:0001618	4.60386e-06	5.33688	75	476	14	18098	P60033,P05556,P15144,Q15758,P06756,P11279,P08865,P0DMV8,P17301,P27487,P08648,P02786,P29317,P18084
GO:MF	calcium ion binding	GO:0005509	1.17834e-05	4.92873	714	476	46	18098	P13611,P07355,P08758,O43854,P04083,P08133,P0DP25,P31949,P11021,Q07954,P07996,P12814,P06703,P30626,O43707,Q9NZN4,P09525,Q08629,Q9H4M9,P27797,P98160,P16112,Q9BSJ8,O75340,P60660,P55290,P50995,P06396,Q9ULI3,P27824,P46940,Q13813,P14625,Q9NRY6,Q12805,O00468,P19022,Q04721,Q9BXN1,P13797,P20073,Q02818,P35555,Q9HCU0,P60903,P23142
GO:MF	S100 protein binding	GO:0044548	1.38496e-05	4.85856	14	476	7	18098	P07355,P31949,P15311,P06703,Q09666,P50995,P46940
GO:MF	ion binding	GO:0043167	1.44342e-05	4.84061	6258	476	222	18098	P02452,P08123,P13611,P02751,P02458,P60709,P68032,P02461,Q562R1,P07355,P08758,O43854,P04216,P68104,P04083,P05556,Q08431,Q7Z7G0,P07737,P15144,O00560,P14618,Q15063,P02768,P08133,P61224,Q9UBI6,Q15758,P62820,P61026,P61006,P51153,P07437,Q13509,Q9BQE3,Q71U36,P0DP25,P21589,Q13885,Q9BUF5,P11142,P06756,O14786,P31949,P06733,Q15113,P04899,P61586,Q9NY65,Q13219,P11021,Q99536,P20908,P60953,P07093,P10301,P61204,…
GO:MF	ubiquitin-like protein ligase binding	GO:0044389	2.48409e-05	4.60483	306	476	27	18098	Q9NQC3,P0CG48,P07437,P11142,P11021,P18206,P08238,P63104,P60174,P27797,P27449,P0DMV8,P11234,P62913,P09936,P78371,P62258,P17987,O14828,Q99816,P06744,P46777,Q15366,O14964,P62829,Q99460,P55072
GO:MF	ubiquitin protein ligase binding	GO:0031625	2.79643e-05	4.5534	288	476	26	18098	Q9NQC3,P0CG48,P07437,P11142,P11021,P18206,P08238,P63104,P60174,P27797,P27449,P0DMV8,P11234,P62913,P09936,P78371,P62258,P17987,O14828,Q99816,P06744,P46777,Q15366,P62829,Q99460,P55072
GO:MF	MHC class II protein complex binding	GO:0023026	4.40998e-05	4.35556	16	476	7	18098	P60033,P14618,P11142,P08238,P50995,P62258,P05026
GO:MF	protease binding	GO:0002020	0.000116103	3.93516	126	476	16	18098	P02452,P08123,P02751,P02461,P07355,P0CG48,P05556,P06756,P26006,Q07954,P30626,Q12884,P27487,P04080,O75955,P55072
GO:MF	proteoglycan binding	GO:0043394	0.00015883	3.79907	36	476	9	18098	P02751,P02458,O00560,P20908,Q07954,P07996,P17301,O00468,P24821
GO:MF	cell adhesion mediator activity	GO:0098631	0.000188929	3.7237	59	476	11	18098	P07355,P04083,P05556,P61026,P31949,Q9UKX5,P08865,P35613,Q08722,P17301,Q9Y6C2
GO:MF	sulfur compound binding	GO:1901681	0.000232536	3.63351	240	476	22	18098	P02751,P08758,Q7Z7G0,Q15063,P08133,O14786,Q15113,P20908,P07093,Q07954,P07996,P09525,P09211,P17301,Q53GQ0,A1L0T0,O00468,P05067,P35555,P10620,Q14195,Q76M96
GO:MF	enzyme inhibitor activity	GO:0004857	0.000422299	3.37438	374	476	28	18098	P07355,P08758,P04406,P04083,P12111,P50454,P04792,P07093,P23634,P36955,P62081,P09525,P19823,Q08629,Q6YHK3,P62913,O95980,P30086,P46940,P46777,O75367,P04080,P05067,P17931,P63244,P23381,P01024,P62829
GO:MF	extracellular matrix structural constituent conferring compression resistance	GO:0030021	0.000573173	3.24171	22	476	7	18098	P13611,P21810,P07585,P10915,P98160,P16112,Q9BXN1
GO:MF	protein dimerization activity	GO:0046983	0.000876185	3.0574	1352	476	65	18098	Q16777,P04083,P16104,O60814,P05556,O00560,P08133,P27105,Q15672,Q71DI3,P84243,P68431,P24522,P04792,P31949,P06733,Q8WUM4,Q03135,P17813,P26006,P35222,P35221,P12814,P06703,P08238,P21333,P30626,O43707,P41250,Q9H4G4,P09382,Q12884,P60174,O75340,Q15075,P55290,P35579,P13645,P17301,P18124,Q02809,P62258,O14672,P27487,Q99816,P07237,P46976,O14558,O75367,P02786,P35611,P04264,P02511,O75955,P19022,O75531,P10620,…
GO:MF	organic cyclic compound binding	GO:0097159	0.00105867	2.97524	6356	476	216	18098	P60709,P68032,Q9NQC3,Q562R1,Q16777,P07355,P04406,P0CG48,P68104,P60033,P04083,P16104,O60814,P07737,P08670,P14618,P02768,P08133,P08195,Q15672,Q71DI3,P84243,P68431,P61224,Q96IC2,P62820,P61026,P07585,P61006,P51153,P07437,Q13509,P50454,P24522,Q9BQE3,Q71U36,P21589,Q13885,Q9BUF5,Q14697,P11142,P04792,P26038,P06733,P15311,Q9NVI1,P04899,P61586,Q9NY65,Q03135,P11021,Q6NZI2,P33240,P60953,P10301,P61204,P18085,…
GO:MF	MHC protein complex binding	GO:0023023	0.00111129	2.95417	24	476	7	18098	P60033,P14618,P11142,P08238,P50995,P62258,P05026
GO:MF	heterocyclic compound binding	GO:1901363	0.00138396	2.85888	6269	476	213	18098	P60709,P68032,Q9NQC3,Q562R1,Q16777,P07355,P04406,P0CG48,P68104,P04083,P16104,O60814,P07737,P08670,P14618,P02768,P08133,P08195,Q15672,Q71DI3,P84243,P68431,P61224,Q96IC2,P62820,P61026,P07585,P61006,P51153,P07437,Q13509,P50454,P24522,Q9BQE3,Q71U36,P21589,Q13885,Q9BUF5,Q14697,P11142,P04792,P26038,P06733,P15311,Q9NVI1,P04899,P61586,Q9NY65,P11021,Q6NZI2,P33240,P60953,P10301,P61204,P18085,P62070,P08754,…
GO:MF	disordered domain specific binding	GO:0097718	0.00154572	2.81087	35	476	8	18098	P02751,P04406,P0DP25,P15311,P35222,P08238,P0DMV8,Q96CW1
GO:MF	hydrolase activity	GO:0016787	0.00216683	2.66418	2548	476	103	18098	P68032,P68104,P15144,P61224,Q9UBI6,Q96IC2,P62820,P61026,P61006,P51153,P07437,Q13509,Q9BQE3,Q71U36,P21589,Q13885,Q9BUF5,Q14697,P11142,P04899,P61586,Q9NY65,Q92743,Q13219,P11021,P60953,P10301,P61204,P18085,P62070,P62873,P62879,P08754,P05023,P23634,P23396,P08238,P51149,P63000,Q6DD88,P41250,Q9NZN4,Q12884,O14495,O00159,P05186,P84095,Q8WUJ3,Q9ULC3,Q14204,P49184,P51148,P01112,P0DMV8,O95865,P11234,P62330,…
GO:MF	carbohydrate binding	GO:0030246	0.00239972	2.61984	276	476	22	18098	P13611,P26022,Q14697,P17813,P04075,P09382,P35613,P27797,P49257,P16112,Q02809,P27824,P06744,P04264,Q16222,P13807,P17931,Q9HCU0,O00469,P17858,P11717,O15460
GO:MF	monosaccharide binding	GO:0048029	0.00258553	2.58745	76	476	11	18098	P17813,P04075,P35613,P49257,Q02809,P06744,P13807,O00469,P17858,P11717,O15460
GO:MF	peptidase regulator activity	GO:0061134	0.00281403	2.55067	217	476	19	18098	P02751,P04406,P12111,P50454,Q15113,Q03135,P07093,P36955,P19823,Q08629,Q6YHK3,O95980,P30086,P04080,P05067,P63244,P01024,P23142,P55072
GO:MF	ion channel binding	GO:0044325	0.00365513	2.4371	127	476	14	18098	P0DP25,Q03135,P35222,P12814,P08238,P21333,P30626,O43707,P63104,P62258,Q13642,P60903,Q96CW1,P27348
GO:MF	ubiquitin ligase inhibitor activity	GO:1990948	0.00386216	2.41317	6	476	4	18098	P62081,P62913,P46777,P62829
GO:MF	protein homodimerization activity	GO:0042803	0.00444921	2.35172	855	476	45	18098	P04083,O00560,P08133,P27105,Q15672,P24522,P04792,P31949,P06733,Q8WUM4,P17813,P12814,P06703,P08238,P21333,O43707,Q9H4G4,P09382,Q12884,P60174,O75340,Q15075,P55290,P35579,P18124,Q02809,O14672,P27487,Q99816,P46976,O14558,P02786,P35611,P02511,P19022,O75531,P10620,P63244,P23381,P24752,Q9H444,P60903,Q99685,P68402,O75874
GO:MF	ubiquitin-protein transferase inhibitor activity	GO:0055105	0.00882395	2.05434	7	476	4	18098	P62081,P62913,P46777,P62829
GO:MF	cell-matrix adhesion mediator activity	GO:0098634	0.00882395	2.05434	7	476	4	18098	P05556,Q9UKX5,P17301,Q9Y6C2
GO:MF	protein folding chaperone	GO:0044183	0.00950216	2.02218	22	476	6	18098	P11142,P04792,P11021,P27797,P0DMV8,P78371
GO:MF	double-stranded RNA binding	GO:0003725	0.013035	1.88489	74	476	10	18098	P08670,P08195,P26038,P12814,P08238,Q14699,P02786,P60842,Q00839,Q08211
GO:MF	heparin binding	GO:0008201	0.0133774	1.87363	161	476	15	18098	P02751,P08758,Q7Z7G0,Q15063,P08133,O14786,Q15113,P20908,P07093,P07996,P09525,Q53GQ0,P05067,P35555,Q76M96
GO:MF	peptidase activator activity	GO:0016504	0.0294647	1.5307	38	476	7	18098	P02751,Q15113,Q03135,P05067,P63244,P23142,P55072
GO:MF	ADP binding	GO:0043531	0.0294647	1.5307	38	476	7	18098	P14618,P05023,P00387,P35579,P00558,Q9Y265,P55072
GO:MF	chondroitin sulfate binding	GO:0035374	0.0304581	1.5163	9	476	4	18098	P08133,P09525,O00468,Q14195
GO:MF	virion binding	GO:0046790	0.0304581	1.5163	9	476	4	18098	P07355,P26022,P62937,Q99816
GO:MF	calcium-dependent phospholipid binding	GO:0005544	0.0334029	1.47622	52	476	8	18098	P07355,P08758,P04083,P08133,P09525,Q9BSJ8,P50995,P20073
GO:MF	phospholipid binding	GO:0005543	0.0392265	1.40642	427	476	26	18098	P07355,P08758,P04216,P04083,Q08431,P07737,O00560,P08133,P11142,Q13492,P07996,P09525,Q9NZM1,Q01082,Q9BSJ8,Q15075,Q96AC1,P50995,Q9Y490,Q92633,P41221,P46821,P30086,P46940,O43795,P20073
GO:MF	enzyme regulator activity	GO:0030234	0.0437886	1.35864	1025	476	48	18098	P02751,P07355,P08758,P04406,P04216,P04083,P12111,P07737,P50454,P0DP25,P04792,O14786,Q15113,Q03135,P07093,P23634,P08238,P36955,P50395,P62081,P09525,P19823,P09211,Q08629,Q6YHK3,P62913,P52565,O95980,P05026,P30086,P46940,O43242,P50148,P46777,O75367,P04080,P05067,P05386,P17931,Q15436,P63244,P23381,P01024,P62829,P23142,Q99460,Q07960,P55072

## Sheet: GO Biological Process (sEV all)
source	term_name	term_id	adjusted_p_value	negative_log10_of_adjusted_p_value	term_size	query_size	intersection_size	effective_domain_size	intersections
GO:BP	vesicle-mediated transport	GO:0016192	3.80688e-49	48.4194	2123	478	185	17816	P02751,P60709,P07355,P08758,P0CG48,P08962,P68104,P60033,P04083,P05556,Q08431,P10124,P15144,O00560,P26022,P14618,P02768,P27105,P61224,Q08380,P62820,P61026,P61006,P51153,P07437,P0DP25,P13987,P11142,P06756,O14786,P31949,P11279,P26038,P24390,P15311,O60664,P04899,P61586,Q8WUM4,Q03135,Q99536,P18206,P60953,P61204,P18085,Q13492,P08754,P35222,Q07954,P22392,P07996,P12814,P08238,P21333,P04075,P51149,P63000,…
GO:BP	localization	GO:0051179	1.45408e-44	43.8374	6751	478	336	17816	P02452,P08123,P02751,P60709,P02461,Q9NQC3,P07355,P08758,P04406,P04216,P13164,P0CG48,P08962,P68104,P60033,P04083,P05556,Q08431,P10124,P07737,P15144,O00560,P26022,P14618,P23528,Q15063,P02768,P08133,P08195,P27105,Q15672,Q9C0H2,P61224,Q08380,Q15758,P62820,P61026,P07585,P61006,P51153,P07437,Q9BQE3,Q71U36,P0DP25,P13987,Q96S97,P43007,P11142,P04792,P06756,O14786,P31949,P11279,P26038,P24390,P15311,O60664,…
GO:BP	transport	GO:0006810	2.50734e-40	39.6008	5251	478	285	17816	P02452,P02751,P60709,P07355,P08758,P04406,P04216,P0CG48,P08962,P68104,P60033,P04083,P05556,Q08431,P10124,P15144,O00560,P26022,P14618,Q15063,P02768,P08133,P08195,P27105,Q15672,Q9C0H2,P61224,Q08380,Q15758,P62820,P61026,P61006,P51153,P07437,Q9BQE3,Q71U36,P0DP25,P13987,P43007,P11142,P04792,P06756,O14786,P31949,P11279,P26038,P24390,P15311,O60664,P04899,P61586,Q8WUM4,Q03135,P11021,Q6NZI2,Q99536,P18206,…
GO:BP	establishment of localization	GO:0051234	2.09829e-39	38.6781	5369	478	287	17816	P02452,P02751,P60709,P07355,P08758,P04406,P04216,P0CG48,P08962,P68104,P60033,P04083,P05556,Q08431,P10124,P15144,O00560,P26022,P14618,Q15063,P02768,P08133,P08195,P27105,Q15672,Q9C0H2,P61224,Q08380,Q15758,P62820,P61026,P61006,P51153,P07437,Q9BQE3,Q71U36,P0DP25,P13987,P43007,P11142,P04792,P06756,O14786,P31949,P11279,P26038,P24390,P15311,O60664,P04899,P61586,Q8WUM4,Q03135,P11021,Q6NZI2,Q99536,P18206,…
GO:BP	exocytosis	GO:0006887	6.61563e-37	36.1794	905	478	107	17816	P02751,P07355,P08758,P08962,P68104,P04083,P10124,P15144,O00560,P26022,P14618,P02768,P27105,P61224,Q08380,P61026,P61006,P07437,P0DP25,P13987,P11142,P06756,P31949,P11279,P04899,P61586,Q8WUM4,Q99536,P18206,P22392,P07996,P12814,P08238,P21333,P04075,P51149,P63000,O43707,P50395,P49755,P13473,P00387,P84095,P09211,Q14204,P49184,P16070,P27449,P51148,P0DMV8,Q6YHK3,P11234,P13639,P35579,P61160,Q08722,Q8IWA5,…
GO:BP	cellular component organization or biogenesis	GO:0071840	2.92575e-36	35.5338	6588	478	317	17816	P02452,P08123,P13611,P02751,P02458,P60709,P68032,P02461,Q9NQC3,Q16777,P07355,P08758,P04406,P04216,P0CG48,P21810,P08962,P04083,P16104,O60814,P05556,P12111,Q08431,Q7Z7G0,P10124,P07737,O00560,P26022,P08670,P14618,P23528,Q15063,P02768,P08133,P27105,P12109,Q9P2B2,Q15672,Q71DI3,P84243,P68431,P61224,Q15758,P62820,P61026,P07585,P61006,P51153,P07437,Q13509,P50454,P24522,Q9BQE3,Q71U36,P0DP25,Q13885,P13987,…
GO:BP	cellular component organization	GO:0016043	1.13453e-35	34.9452	6414	478	311	17816	P02452,P08123,P13611,P02751,P02458,P60709,P68032,P02461,Q9NQC3,Q16777,P07355,P08758,P04406,P04216,P0CG48,P21810,P08962,P04083,P16104,O60814,P05556,P12111,Q08431,Q7Z7G0,P10124,P07737,O00560,P26022,P08670,P14618,P23528,Q15063,P02768,P08133,P27105,P12109,Q9P2B2,Q15672,Q71DI3,P84243,P68431,P61224,Q15758,P62820,P61026,P07585,P61006,P51153,P07437,Q13509,P50454,P24522,Q9BQE3,Q71U36,P0DP25,Q13885,P13987,…
GO:BP	regulated exocytosis	GO:0045055	4.58113e-35	34.339	792	478	98	17816	P02751,P07355,P08758,P08962,P68104,P10124,P15144,O00560,P26022,P14618,P02768,P27105,P61224,Q08380,P61026,P07437,P0DP25,P13987,P11142,P06756,P31949,P11279,P04899,P61586,Q99536,P18206,P22392,P07996,P12814,P08238,P21333,P04075,P51149,P63000,O43707,P50395,P49755,P13473,P00387,P84095,P09211,Q14204,P49184,P16070,P27449,P51148,P0DMV8,Q6YHK3,P13639,P35579,P61160,Q08722,Q8IWA5,P62937,P78371,Q01518,Q9Y490,…
GO:BP	export from cell	GO:0140352	1.18764e-34	33.9253	1565	478	138	17816	P02751,P07355,P08758,P04406,P08962,P68104,P04083,P10124,P15144,O00560,P26022,P14618,Q15063,P02768,P27105,Q15672,P61224,Q08380,Q15758,P62820,P61026,P61006,P07437,P0DP25,P13987,P11142,P06756,P31949,P11279,P15311,P04899,P61586,Q8WUM4,Q6NZI2,Q99536,P18206,P17813,P07093,P05023,Q07954,P22392,P07996,P12814,P08238,P21333,P04075,P51149,P63000,P30626,O43707,P50395,P09525,P49755,P13473,P00387,P84095,P09211,…
GO:BP	neutrophil degranulation	GO:0043312	3.07926e-34	33.5116	485	478	77	17816	P07355,P08962,P68104,P15144,O00560,P26022,P14618,P27105,P61224,P61026,P07437,P13987,P11142,P06756,P31949,P11279,P61586,Q99536,P18206,P22392,P08238,P04075,P51149,P63000,P50395,P13473,P00387,P84095,P09211,Q14204,P49184,P16070,P27449,P51148,P0DMV8,P13639,P61160,Q08722,Q8IWA5,P62937,P78371,Q01518,P61106,P25787,P06396,O14672,P61225,Q9Y3L5,P06744,P46940,Q13813,P46976,O43242,Q92542,P04080,P20618,Q14974,…
GO:BP	neutrophil mediated immunity	GO:0002446	3.0826e-34	33.5111	499	478	78	17816	P07355,P08962,P68104,P15144,O00560,P26022,P14618,P27105,P61224,P61026,P07437,P13987,P11142,P06756,P31949,P11279,P61586,Q99536,P18206,P22392,P08238,P04075,P51149,P63000,P50395,P13473,P00387,P84095,P09211,Q14204,P49184,P16070,P27449,P51148,P0DMV8,P13639,P61160,Q08722,Q8IWA5,P62937,P78371,Q01518,P61106,P25787,P06396,O14672,P61225,Q9Y3L5,P06744,O75083,P46940,Q13813,P46976,O43242,Q92542,P04080,P20618,…
GO:BP	neutrophil activation involved in immune response	GO:0002283	4.8155e-34	33.3174	488	478	77	17816	P07355,P08962,P68104,P15144,O00560,P26022,P14618,P27105,P61224,P61026,P07437,P13987,P11142,P06756,P31949,P11279,P61586,Q99536,P18206,P22392,P08238,P04075,P51149,P63000,P50395,P13473,P00387,P84095,P09211,Q14204,P49184,P16070,P27449,P51148,P0DMV8,P13639,P61160,Q08722,Q8IWA5,P62937,P78371,Q01518,P61106,P25787,P06396,O14672,P61225,Q9Y3L5,P06744,P46940,Q13813,P46976,O43242,Q92542,P04080,P20618,Q14974,…
GO:BP	neutrophil activation	GO:0042119	2.40984e-33	32.618	499	478	77	17816	P07355,P08962,P68104,P15144,O00560,P26022,P14618,P27105,P61224,P61026,P07437,P13987,P11142,P06756,P31949,P11279,P61586,Q99536,P18206,P22392,P08238,P04075,P51149,P63000,P50395,P13473,P00387,P84095,P09211,Q14204,P49184,P16070,P27449,P51148,P0DMV8,P13639,P61160,Q08722,Q8IWA5,P62937,P78371,Q01518,P61106,P25787,P06396,O14672,P61225,Q9Y3L5,P06744,P46940,Q13813,P46976,O43242,Q92542,P04080,P20618,Q14974,…
GO:BP	secretion by cell	GO:0032940	3.0926e-33	32.5097	1526	478	134	17816	P02751,P07355,P08758,P04406,P08962,P68104,P04083,P10124,P15144,O00560,P26022,P14618,Q15063,P02768,P27105,Q15672,P61224,Q08380,Q15758,P62820,P61026,P61006,P07437,P0DP25,P13987,P11142,P06756,P31949,P11279,P15311,P04899,P61586,Q8WUM4,Q6NZI2,Q99536,P18206,P17813,P07093,Q07954,P22392,P07996,P12814,P08238,P21333,P04075,P51149,P63000,P30626,O43707,P50395,P09525,P49755,P13473,P00387,P84095,P09211,Q14204,…
GO:BP	protein localization to membrane	GO:0072657	6.20961e-33	32.2069	625	478	85	17816	P60709,P07355,P04216,P60033,P05556,O00560,P27105,P61026,P61006,P51153,P0DP25,Q96S97,P15311,Q03135,P11021,P26006,Q13492,Q07954,Q02878,P23396,P08865,P21333,P63104,Q9NZN4,P35613,P62081,P31946,P62424,O00159,Q9Y2J2,P84095,Q8WUJ3,P05388,Q01082,P01112,P05387,P62330,P62913,Q96AC1,P18124,P62249,P62266,P62491,P62258,Q15836,P06396,O14672,P50281,P05026,P62277,P46782,P13612,P62888,Q14699,P46777,P62241,P29323,…
GO:BP	granulocyte activation	GO:0036230	6.56072e-33	32.183	506	478	77	17816	P07355,P08962,P68104,P15144,O00560,P26022,P14618,P27105,P61224,P61026,P07437,P13987,P11142,P06756,P31949,P11279,P61586,Q99536,P18206,P22392,P08238,P04075,P51149,P63000,P50395,P13473,P00387,P84095,P09211,Q14204,P49184,P16070,P27449,P51148,P0DMV8,P13639,P61160,Q08722,Q8IWA5,P62937,P78371,Q01518,P61106,P25787,P06396,O14672,P61225,Q9Y3L5,P06744,P46940,Q13813,P46976,O43242,Q92542,P04080,P20618,Q14974,…
GO:BP	leukocyte degranulation	GO:0043299	2.33386e-31	30.6319	532	478	77	17816	P07355,P08962,P68104,P15144,O00560,P26022,P14618,P27105,P61224,P61026,P07437,P13987,P11142,P06756,P31949,P11279,P61586,Q99536,P18206,P22392,P08238,P04075,P51149,P63000,P50395,P13473,P00387,P84095,P09211,Q14204,P49184,P16070,P27449,P51148,P0DMV8,P13639,P61160,Q08722,Q8IWA5,P62937,P78371,Q01518,P61106,P25787,P06396,O14672,P61225,Q9Y3L5,P06744,P46940,Q13813,P46976,O43242,Q92542,P04080,P20618,Q14974,…
GO:BP	myeloid leukocyte mediated immunity	GO:0002444	2.69894e-31	30.5688	548	478	78	17816	P07355,P08962,P68104,P15144,O00560,P26022,P14618,P27105,P61224,P61026,P07437,P13987,P11142,P06756,P31949,P11279,P61586,Q99536,P18206,P22392,P08238,P04075,P51149,P63000,P50395,P13473,P00387,P84095,P09211,Q14204,P49184,P16070,P27449,P51148,P0DMV8,P13639,P61160,Q08722,Q8IWA5,P62937,P78371,Q01518,P61106,P25787,P06396,O14672,P61225,Q9Y3L5,P06744,O75083,P46940,Q13813,P46976,O43242,Q92542,P04080,P20618,…
GO:BP	myeloid cell activation involved in immune response	GO:0002275	7.6327e-31	30.1173	541	478	77	17816	P07355,P08962,P68104,P15144,O00560,P26022,P14618,P27105,P61224,P61026,P07437,P13987,P11142,P06756,P31949,P11279,P61586,Q99536,P18206,P22392,P08238,P04075,P51149,P63000,P50395,P13473,P00387,P84095,P09211,Q14204,P49184,P16070,P27449,P51148,P0DMV8,P13639,P61160,Q08722,Q8IWA5,P62937,P78371,Q01518,P61106,P25787,P06396,O14672,P61225,Q9Y3L5,P06744,P46940,Q13813,P46976,O43242,Q92542,P04080,P20618,Q14974,…
GO:BP	secretion	GO:0046903	2.0521e-30	29.6878	1666	478	136	17816	P02751,P07355,P08758,P04406,P08962,P68104,P04083,P10124,P15144,O00560,P26022,P14618,Q15063,P02768,P27105,Q15672,P61224,Q08380,Q15758,P62820,P61026,P61006,P07437,P0DP25,P13987,P11142,P06756,P31949,P11279,P15311,P04899,P61586,Q8WUM4,Q03135,Q6NZI2,Q99536,P18206,P17813,P07093,Q07954,P22392,P07996,P12814,P08238,P21333,P04075,P51149,P63000,P30626,O43707,P50395,P09525,P49755,P13473,P00387,P84095,P09211,…
GO:BP	protein localization	GO:0008104	2.71321e-30	29.5665	2812	478	183	17816	P02452,P02751,P60709,Q9NQC3,P07355,P08758,P04406,P04216,P0CG48,P08962,P60033,P04083,P05556,P10124,O00560,Q15063,P27105,Q15672,P62820,P61026,P61006,P51153,P0DP25,Q96S97,P11142,P04792,P06756,O14786,P11279,P26038,P24390,P15311,Q8WUM4,Q03135,P11021,Q6NZI2,P18206,P60953,P61204,P18085,P26006,Q13492,P35222,Q07954,Q02878,P35221,P23396,P08865,P08238,P21333,P51149,P30626,O43707,P63104,P50395,Q9NZN4,P35613,…
GO:BP	extracellular structure organization	GO:0043062	3.66878e-30	29.4355	423	478	68	17816	P02452,P08123,P13611,P02751,P02458,P02461,P07355,P21810,P05556,P12111,Q7Z7G0,O00560,P26022,Q15063,P02768,P12109,P07585,P50454,P06756,Q8WUM4,Q92743,Q15582,P12110,P20908,P17813,P05997,P26006,P02462,Q07954,Q9UKX5,P07996,P35613,Q12884,P10915,P11047,P98160,P16070,P16112,Q08722,P17301,Q53GQ0,P31431,Q02809,Q13683,Q92626,O14672,P50281,O95980,P27487,Q99816,P13612,P07237,P07942,P08648,O00468,P05067,O75955,…
GO:BP	cellular protein localization	GO:0034613	7.2955e-30	29.1369	1914	478	146	17816	P02452,P60709,Q9NQC3,P07355,P04216,P0CG48,P08962,P60033,P05556,P10124,O00560,P27105,P62820,P61026,P61006,P51153,P0DP25,Q96S97,P11142,P04792,O14786,P11279,P26038,P24390,P15311,Q03135,P11021,P18206,P60953,P61204,P18085,P26006,Q13492,P35222,Q07954,Q02878,P35221,P23396,P08865,P08238,P21333,P51149,P63104,Q9NZN4,P35613,P62081,P31946,P62424,P49755,P13473,O00159,Q9Y2J2,P84095,Q8WUJ3,Q9ULC3,Q9H4M9,P27797,…
GO:BP	cell activation	GO:0001775	9.47601e-30	29.0234	1450	478	125	17816	P02452,P08123,P60709,P02461,P07355,P04216,P08962,P68104,P60033,P04083,P05556,P15144,O00560,P26022,P14618,P27105,P61224,P61026,P07437,P13987,P11142,P04792,P06756,P31949,P11279,P26038,P24390,P61586,Q03135,Q99536,P18206,P60953,P07093,P62873,P35222,Q07954,P22392,P23396,P07996,P08238,P21333,P04075,P51149,P63000,P63104,P50395,P09382,P13473,P48509,P00387,P84095,P09211,Q14204,P49184,P16070,P27449,O00299,…
GO:BP	cellular macromolecule localization	GO:0070727	1.38383e-29	28.8589	1925	478	146	17816	P02452,P60709,Q9NQC3,P07355,P04216,P0CG48,P08962,P60033,P05556,P10124,O00560,P27105,P62820,P61026,P61006,P51153,P0DP25,Q96S97,P11142,P04792,O14786,P11279,P26038,P24390,P15311,Q03135,P11021,P18206,P60953,P61204,P18085,P26006,Q13492,P35222,Q07954,Q02878,P35221,P23396,P08865,P08238,P21333,P51149,P63104,Q9NZN4,P35613,P62081,P31946,P62424,P49755,P13473,O00159,Q9Y2J2,P84095,Q8WUJ3,Q9ULC3,Q9H4M9,P27797,…
GO:BP	extracellular matrix organization	GO:0030198	2.06352e-28	27.6854	368	478	62	17816	P02452,P08123,P13611,P02751,P02458,P02461,P07355,P21810,P05556,P12111,Q7Z7G0,P26022,Q15063,P12109,P07585,P50454,P06756,Q92743,Q15582,P12110,P20908,P17813,P05997,P26006,P02462,Q07954,Q9UKX5,P07996,P35613,Q12884,P10915,P11047,P98160,P16070,P16112,Q08722,P17301,Q53GQ0,Q02809,Q13683,Q92626,O14672,P50281,O95980,P27487,P13612,P07942,P08648,O00468,P05067,O75955,Q9Y6C2,P35555,Q99715,P24043,P08572,O00469,…
GO:BP	myeloid leukocyte activation	GO:0002274	2.14497e-28	27.6686	651	478	81	17816	P07355,P08962,P68104,P15144,O00560,P26022,P14618,P27105,P61224,P61026,P07437,P13987,P11142,P06756,P31949,P11279,P61586,Q99536,P18206,P22392,P07996,P08238,P04075,P51149,P63000,P50395,P13473,P00387,P84095,P09211,Q14204,P49184,P16070,P27449,P51148,P0DMV8,P13639,P61160,Q08722,Q8IWA5,P62937,P78371,Q01518,P61106,P25787,P06396,O14672,P61225,P41221,Q9Y3L5,P06744,P46940,Q13813,P46976,O43242,Q13443,Q92542,…
GO:BP	cellular localization	GO:0051641	2.54901e-28	27.5936	2910	478	183	17816	P02452,P60709,Q9NQC3,P07355,P04216,P0CG48,P08962,P60033,P05556,P10124,O00560,P02768,P27105,P61224,P62820,P61026,P61006,P51153,P07437,Q9BQE3,Q71U36,P0DP25,P13987,Q96S97,P11142,P04792,O14786,P11279,P26038,P24390,P15311,Q03135,P11021,P18206,P60953,P61204,P18085,P26006,Q13492,P35222,Q07954,Q02878,P35221,P23634,P23396,P08865,P08238,P21333,P51149,P63000,P30626,O43707,P63104,Q9NZN4,P35613,P62081,P31946,…
GO:BP	cell activation involved in immune response	GO:0002263	3.6644e-28	27.436	706	478	84	17816	P07355,P08962,P68104,P60033,P04083,P15144,O00560,P26022,P14618,P27105,P61224,P61026,P07437,P13987,P11142,P06756,P31949,P11279,P61586,Q99536,P18206,Q07954,P22392,P08238,P04075,P51149,P63000,P50395,P09382,P13473,P00387,P84095,P09211,Q14204,P49184,P16070,P27449,P51148,P0DMV8,P13639,P61160,Q08722,Q8IWA5,P62937,P78371,Q01518,P61106,P25787,P06396,O14672,P61225,Q9Y3L5,P06744,P46940,Q13813,P46976,O43242,…
GO:BP	anatomical structure morphogenesis	GO:0009653	5.65287e-28	27.2477	2742	478	176	17816	P02452,P08123,P02751,P02458,P68032,P02461,Q9NQC3,P07355,P04216,P60033,P04083,P05556,P12111,Q08431,P07737,P15144,P14618,P23528,Q15063,P08133,P12109,Q9P2B2,Q15672,P62820,P61026,P07585,P61006,Q13509,P50454,Q96S97,P04792,P06756,O14786,P26038,P15311,P61586,Q92743,Q15582,Q03135,P12110,P11021,Q99536,P18206,P20908,P17813,P60953,P07093,P10301,P05997,P26006,Q13492,P35222,P02462,Q07954,P35221,P07996,P12814,…
GO:BP	cellular component assembly	GO:0022607	4.71343e-27	26.3267	3030	478	185	17816	P02452,P08123,P02751,P60709,P68032,Q9NQC3,P07355,P08758,P04216,P0CG48,P16104,O60814,P05556,P07737,O00560,P14618,P02768,P08133,P27105,P12109,Q71DI3,P84243,P68431,P61224,Q15758,P62820,P61006,P51153,P07437,Q71U36,P13987,Q96S97,P11142,O14786,P26038,P15311,P61586,Q8WUM4,Q03135,P12110,P18206,O14817,P60953,P62873,Q13492,P35222,Q07954,P22392,Q02878,P35221,P23396,P08865,P07996,P12814,Q9Y281,P08238,P21333,…
GO:BP	macromolecule localization	GO:0033036	6.36966e-27	26.1959	3174	478	190	17816	P02452,P02751,P60709,Q9NQC3,P07355,P08758,P04406,P04216,P0CG48,P08962,P60033,P04083,P05556,P10124,O00560,Q15063,P27105,Q15672,P62820,P61026,P61006,P51153,P0DP25,Q96S97,P11142,P04792,P06756,O14786,P11279,P26038,P24390,P15311,Q8WUM4,Q03135,P11021,Q6NZI2,P18206,P60953,P61204,P18085,P26006,Q13492,P35222,Q07954,Q02878,P35221,P23396,P08865,P07996,P08238,P21333,P51149,P30626,O43707,P63104,P50395,Q9NZN4,…
GO:BP	leukocyte activation involved in immune response	GO:0002366	7.90064e-27	26.1023	702	478	82	17816	P07355,P08962,P68104,P60033,P04083,P15144,O00560,P26022,P14618,P27105,P61224,P61026,P07437,P13987,P11142,P06756,P31949,P11279,P61586,Q99536,P18206,P22392,P08238,P04075,P51149,P63000,P50395,P09382,P13473,P00387,P84095,P09211,Q14204,P49184,P16070,P27449,P51148,P0DMV8,P13639,P61160,Q08722,Q8IWA5,P62937,P78371,Q01518,P61106,P25787,P06396,O14672,P61225,Q9Y3L5,P06744,P46940,Q13813,P46976,O43242,Q92542,…
GO:BP	biological adhesion	GO:0022610	9.12419e-27	26.0398	1424	478	119	17816	P02452,P13611,P02751,P60709,P02461,P07355,O43854,P04216,P08962,P60033,P04083,P05556,P12111,Q08431,Q7Z7G0,Q15063,P12109,Q08380,P62820,P61026,P21589,Q96S97,P04792,P06756,O14786,P31949,P26038,P15311,P61586,Q15582,Q03135,P12110,P18206,P20908,P17813,P60953,P07093,P26006,P35222,Q07954,P22392,Q9UKX5,P35221,P23396,P08865,P07996,P12814,P08238,P21333,P63000,O43707,P09382,P35613,Q12884,P10915,O14495,P48509,…
GO:BP	symbiont process	GO:0044403	1.34792e-26	25.8703	886	478	92	17816	P02751,P07355,P04406,P13164,P0CG48,P60033,P16104,P05556,P15144,P26022,P08670,P23528,P27105,Q15758,P62820,P0DP25,P11142,P06756,P11279,P61586,Q8WUM4,Q03135,P60953,P35222,Q02878,P23396,P08865,P08238,P51149,P63000,P09382,P62081,P31946,P62424,P05388,P27449,P0DMV8,P05387,P62913,Q15075,P62937,P17301,Q9Y490,P18124,P62249,P62266,P62258,P06396,O60716,P17987,P20339,P27487,P62277,Q99816,P46782,P49721,P46940,…
GO:BP	cell adhesion	GO:0007155	2.36216e-26	25.6267	1417	478	118	17816	P02452,P13611,P02751,P60709,P02461,P07355,O43854,P04216,P08962,P60033,P04083,P05556,P12111,Q08431,Q7Z7G0,Q15063,P12109,Q08380,P62820,P61026,P21589,Q96S97,P04792,P06756,O14786,P31949,P26038,P15311,P61586,Q15582,Q03135,P12110,P18206,P20908,P17813,P60953,P07093,P26006,P35222,Q07954,P22392,Q9UKX5,P35221,P23396,P08865,P07996,P12814,P21333,P63000,O43707,P09382,P35613,Q12884,P10915,O14495,P48509,Q13641,…
GO:BP	interspecies interaction between organisms	GO:0044419	3.03655e-26	25.5176	933	478	94	17816	P02751,P07355,P04406,P13164,P0CG48,P60033,P16104,O60814,P05556,P15144,P26022,P08670,P23528,P27105,Q15758,P62820,P0DP25,P11142,P06756,P11279,P61586,Q8WUM4,Q03135,P60953,P35222,Q02878,P23396,P08865,P08238,P51149,P63000,P09382,P62081,P31946,P62424,P05388,P27449,P0DMV8,P05387,P62913,Q15075,P62937,P17301,Q9Y490,P18124,P62249,P62266,P62258,P06396,O60716,P17987,P20339,P27487,P62277,Q99816,P46782,P49721,…
GO:BP	cellular component biogenesis	GO:0044085	6.26106e-26	25.2034	3257	478	191	17816	P02452,P08123,P02751,P60709,P68032,Q9NQC3,P07355,P08758,P04216,P0CG48,P16104,O60814,P05556,P07737,O00560,P14618,P02768,P08133,P27105,P12109,Q71DI3,P84243,P68431,P61224,Q15758,P62820,P61006,P51153,P07437,Q71U36,P13987,Q96S97,P11142,O14786,P26038,P15311,P61586,Q8WUM4,Q03135,P12110,P18206,O14817,P60953,P62873,Q13492,P35222,Q07954,P22392,Q02878,P35221,P23396,P08865,P07996,P12814,Q9Y281,P08238,P21333,…
GO:BP	movement of cell or subcellular component	GO:0006928	1.09446e-25	24.9608	2188	478	150	17816	P02452,P08123,P02751,P60709,P68032,P02461,Q9NQC3,P08758,P04216,P13164,P08962,P60033,P04083,P05556,P07737,O00560,P08670,P23528,Q15063,P08133,P08195,Q15672,P62820,P07585,P51153,Q13509,Q96S97,P11142,P04792,P06756,O14786,P11279,P26038,P15311,P04899,P61586,Q03135,P11021,Q6NZI2,P18206,P20908,P17813,P60953,P07093,P10301,P18085,P62070,P26006,P35222,P05023,Q07954,P07864,Q9UKX5,P35221,P23634,P07996,P12814,…
GO:BP	viral process	GO:0016032	1.72113e-25	24.7642	823	478	87	17816	P07355,P13164,P0CG48,P60033,P16104,P05556,P15144,P26022,P08670,P23528,P27105,Q15758,P62820,P11142,P06756,P11279,P61586,Q8WUM4,Q03135,P60953,P35222,Q02878,P23396,P08865,P08238,P51149,P63000,P09382,P62081,P31946,P62424,P05388,P27449,P0DMV8,P05387,P62913,Q15075,P62937,P17301,Q9Y490,P18124,P62249,P62266,P62258,P06396,P20339,P27487,P62277,Q99816,P46782,P49721,P46940,P07237,P62888,Q15365,Q15942,P46777,…
GO:BP	regulation of localization	GO:0032879	3.64092e-24	23.4388	2834	478	172	17816	P02452,P02751,P60709,P02461,Q9NQC3,P07355,P08758,P04406,P04216,P13164,P08962,P60033,P04083,P05556,Q08431,P10124,P07737,O00560,P26022,Q15063,P08133,P27105,Q15672,P61224,P61026,P07585,P61006,P0DP25,Q96S97,P11142,P04792,P06756,O14786,P11279,P26038,P15311,P04899,P61586,Q8WUM4,Q03135,P11021,Q6NZI2,P18206,P17813,P60953,P07093,P10301,P62070,P26006,Q13492,P35222,P05023,Q07954,P35221,P23634,P07996,P12814,…
GO:BP	locomotion	GO:0040011	8.2465e-24	23.0837	1955	478	137	17816	P02452,P08123,P02751,P60709,P02461,Q9NQC3,P08758,P04216,P13164,P08962,P60033,P04083,P05556,P07737,O00560,P23528,Q15063,P08133,P08195,Q15672,P62820,P07585,P51153,Q13509,Q96S97,P04792,P06756,O14786,P26038,P15311,P04899,P61586,Q03135,P11021,Q6NZI2,P18206,P20908,P17813,P60953,P07093,P10301,P18085,P62070,P26006,P35222,Q07954,P07864,Q9UKX5,P35221,P23634,P07996,P21333,Q6UVK1,P36955,P51149,P63000,O43707,…
GO:BP	regulation of cellular component organization	GO:0051128	1.11132e-23	22.9542	2463	478	157	17816	P02751,Q9NQC3,P07355,P04216,P08962,P04083,P07737,O00560,P08670,P23528,Q15063,P02768,Q15672,P84243,P61224,P07585,P07437,Q71U36,P0DP25,Q96S97,P11142,O14786,P26038,P06733,P15311,P61586,Q8WUM4,Q03135,P11021,Q99536,P20908,P60953,P07093,P18085,P26006,Q13492,P35222,Q07954,P22392,P23396,P07996,Q9Y281,P60981,P21333,P04075,P36955,P51149,P63000,O43707,P63104,Q6DD88,Q9NZN4,Q9Y4F1,P09382,Q12884,P31946,O00159,…
GO:BP	establishment of protein localization	GO:0045184	2.43122e-23	22.6142	2174	478	145	17816	P02452,P02751,P08758,P04406,P0CG48,P08962,P60033,P04083,P10124,O00560,Q15063,P27105,Q15672,P62820,P61026,P61006,P51153,P0DP25,P11142,P04792,P06756,P11279,P24390,P15311,Q8WUM4,P11021,Q6NZI2,P60953,P61204,P18085,Q07954,Q02878,P23396,P08865,P21333,P51149,P30626,O43707,P63104,P50395,P62081,P09525,P31946,P62424,P49755,P13473,O00159,Q8WUJ3,Q9ULC3,Q9H4M9,P27797,O75396,P05388,Q01082,P49257,P33947,P27449,…
GO:BP	developmental process	GO:0032502	3.13065e-23	22.5044	6402	478	285	17816	P02452,P08123,P13611,P02751,P02458,P60709,P68032,P02461,Q9NQC3,P07355,O43854,P04216,P13164,P08962,P60033,P04083,P16104,P05556,P12111,Q08431,P10124,P07737,P15144,O00560,P26022,P08670,P14618,P23528,Q15063,P08133,P12109,Q9P2B2,Q15672,Q71DI3,P84243,P68431,P61224,Q9UBI6,P62820,P61026,P07585,P61006,P51153,Q13509,P50454,P0DP25,Q96S97,P04792,P06756,O14786,Q01995,P26038,P24390,P15311,Q15113,P61586,Q92743,…
GO:BP	multi-organism process	GO:0051704	3.86365e-23	22.413	3028	478	177	17816	P02751,Q9NQC3,P07355,P04406,P13164,P0CG48,P60033,P04083,P16104,O60814,P05556,Q08431,P15144,P26022,P08670,P23528,P27105,P84243,Q9UBI6,Q15758,P62820,P07585,P07437,P0DP25,P11142,P04792,P06756,P11279,P06733,P61586,Q8WUM4,Q92743,Q13219,Q03135,P60953,P07093,P26006,P35222,Q02878,P23634,P23396,P08865,P08238,P21333,P04075,P51149,P63000,P09382,P35613,P62081,P31946,P62424,O14495,O00159,P05186,P09211,P27797,…
GO:BP	anatomical structure development	GO:0048856	8.1127e-23	22.0908	5986	478	272	17816	P02452,P08123,P13611,P02751,P02458,P60709,P68032,P02461,Q9NQC3,P07355,O43854,P04216,P60033,P04083,P16104,P05556,P12111,Q08431,P10124,P07737,P15144,O00560,P26022,P08670,P14618,P23528,Q15063,P08133,P12109,Q9P2B2,Q15672,Q71DI3,P84243,P68431,P61224,Q9UBI6,P62820,P61026,P07585,P61006,P51153,Q13509,P50454,P0DP25,Q96S97,P04792,P06756,O14786,Q01995,P26038,P24390,P15311,Q15113,P61586,Q92743,Q15582,Q03135,…
GO:BP	positive regulation of cellular component organization	GO:0051130	9.55962e-23	22.0196	1202	478	102	17816	P02751,P07355,P04216,P08962,P04083,P07737,O00560,P23528,P07585,Q96S97,O14786,P26038,P61586,Q8WUM4,Q03135,P11021,P60953,P26006,P35222,Q07954,P22392,P23396,Q9Y281,P60981,P21333,P36955,P63000,O43707,P63104,Q6DD88,Q9NZN4,P31946,O00159,P48509,Q13641,Q9H4M9,P27797,Q14204,P49257,P63241,P01112,Q9NUM4,P0DMV8,P11234,P62330,P61160,Q08722,P78371,P17301,P31431,P62491,P62258,P52565,P06396,P17987,O15144,P09619,…
GO:BP	leukocyte activation	GO:0045321	1.28296e-22	21.8918	1292	478	106	17816	P07355,P04216,P08962,P68104,P60033,P04083,P05556,P15144,O00560,P26022,P14618,P27105,P61224,P61026,P07437,P13987,P11142,P06756,P31949,P11279,P26038,P24390,P61586,Q03135,Q99536,P18206,P60953,P35222,P22392,P23396,P07996,P08238,P04075,P51149,P63000,P50395,P09382,P13473,P48509,P00387,P84095,P09211,Q14204,P49184,P16070,P27449,P51148,P0DMV8,P13639,Q5ZPR3,P35579,P61160,Q08722,Q8IWA5,P62937,P78371,Q01518,…
GO:BP	immune system process	GO:0002376	1.68597e-22	21.7732	3177	478	181	17816	P02452,P08123,P02751,P02458,P60709,P02461,Q9NQC3,P07355,P04406,P04216,P13164,P0CG48,P08962,P68104,P60033,P04083,O60814,P05556,P15144,O00560,P26022,P08670,P14618,P08195,P27105,Q71DI3,P84243,P68431,P61224,P61026,P07437,P13987,P11142,P06756,P31949,P11279,P26038,P24390,P15311,P61586,Q92743,Q03135,Q99536,P18206,P60953,P10301,P26006,Q13492,P35222,Q07954,P22392,P23396,P07996,P12814,P08238,P21333,P04075,…
GO:BP	localization of cell	GO:0051674	6.45896e-22	21.1898	1728	478	124	17816	P02452,P08123,P02751,P60709,P02461,Q9NQC3,P08758,P04216,P13164,P08962,P60033,P04083,P05556,P07737,O00560,P23528,Q15063,P08133,P08195,Q15672,P62820,P07585,P51153,Q96S97,P04792,P06756,O14786,P26038,P04899,P61586,Q03135,P11021,Q6NZI2,P18206,P20908,P17813,P60953,P07093,P10301,P18085,P62070,P26006,P35222,Q07954,P07864,Q9UKX5,P35221,P23634,P07996,P21333,Q6UVK1,P36955,P63000,O43707,Q9H4G4,P35613,Q12884,…
GO:BP	cell motility	GO:0048870	6.45896e-22	21.1898	1728	478	124	17816	P02452,P08123,P02751,P60709,P02461,Q9NQC3,P08758,P04216,P13164,P08962,P60033,P04083,P05556,P07737,O00560,P23528,Q15063,P08133,P08195,Q15672,P62820,P07585,P51153,Q96S97,P04792,P06756,O14786,P26038,P04899,P61586,Q03135,P11021,Q6NZI2,P18206,P20908,P17813,P60953,P07093,P10301,P18085,P62070,P26006,P35222,Q07954,P07864,Q9UKX5,P35221,P23634,P07996,P21333,Q6UVK1,P36955,P63000,O43707,Q9H4G4,P35613,Q12884,…
GO:BP	leukocyte mediated immunity	GO:0002443	1.29861e-21	20.8865	874	478	84	17816	P07355,P08962,P68104,P60033,P15144,O00560,P26022,P14618,P27105,P61224,P61026,P07437,P13987,P11142,P06756,P31949,P11279,P24390,P61586,Q99536,P18206,P22392,P08238,P04075,P51149,P63000,P50395,P13473,P00387,P84095,P09211,Q14204,P49184,P16070,P27449,P51148,P0DMV8,P13639,P61160,Q08722,Q8IWA5,P62937,P78371,Q01518,P61106,P25787,P06396,Q06830,O14672,P61225,Q9Y3L5,P06744,O75083,P46940,Q13813,P46976,O43242,…
GO:BP	immune effector process	GO:0002252	1.46847e-21	20.8331	1266	478	103	17816	P60709,P07355,P13164,P08962,P68104,P60033,P04083,P15144,O00560,P26022,P14618,P27105,P61224,P61026,P07437,P13987,P11142,P06756,P31949,P11279,P24390,P61586,Q92743,Q99536,P18206,P60953,Q07954,P22392,P08238,P21333,P04075,P51149,P63000,P50395,P09382,P13473,O00159,P00387,P84095,P09211,Q14204,P49184,P16070,P27449,P51148,P0DMV8,P13639,P61160,Q08722,Q8IWA5,P62937,P78371,Q01518,P61106,P25787,P32119,P06396,…
GO:BP	intracellular transport	GO:0046907	2.87703e-21	20.5411	1733	478	123	17816	P07355,P0CG48,P08962,P60033,O00560,P27105,P62820,P61026,P61006,P51153,P07437,Q9BQE3,Q71U36,P13987,P11142,P04792,P11279,P26038,P24390,P15311,P11021,P60953,P61204,P18085,Q13492,Q02878,P23396,P08865,P21333,P51149,O43707,P63104,Q9NZN4,P62081,P31946,P62424,P49755,P13473,O00159,Q8WUJ3,Q9ULC3,Q9H4M9,P27797,Q14204,O75396,P05388,Q01082,P49257,P33947,P63241,P51148,P01112,P05387,O75340,Q9Y678,P62330,P62913,…
GO:BP	supramolecular fiber organization	GO:0097435	6.09473e-21	20.215	669	478	72	17816	P02452,P08123,P02458,P68032,P02461,P07355,P05556,P07737,P08670,P23528,P50454,Q96S97,P11142,O14786,P15311,P61586,P20908,P60953,P05997,P35221,P23396,P12814,Q9Y281,P60981,P08238,P21333,P04075,P63000,O43707,O00159,P84095,Q14204,P29966,Q01082,P16112,P0DMV8,P62330,P61160,Q08722,Q01518,P31431,P62491,Q02809,P06396,O15144,P09619,P47756,Q92633,P46821,O75083,Q13813,Q9UEY8,Q15942,P14625,O43795,O15145,Q14974,…
GO:BP	tissue development	GO:0009888	6.70712e-21	20.1735	2068	478	136	17816	P02452,P08123,P02751,P02458,P68032,P02461,Q9NQC3,P07355,P60033,P04083,P05556,P12111,P10124,P07737,O00560,P08670,P14618,P23528,Q15063,P08133,P12109,Q9P2B2,Q15672,P61224,P61026,P07585,P51153,Q13509,P50454,Q96S97,P06756,O14786,Q01995,P26038,P15311,P61586,Q15582,Q03135,P12110,P18206,P20908,P17813,P60953,P07093,P05997,P26006,P35222,P02462,P22392,Q9Y281,P21333,P63000,Q9H4G4,P35613,P62081,P09525,P48509,…
GO:BP	response to wounding	GO:0009611	8.71452e-21	20.0598	691	478	73	17816	P02452,P08123,P02751,P60709,P02461,P07355,P08758,P60033,P04083,P14618,Q15063,P08133,Q9P2B2,Q71DI3,P84243,P68431,P07585,P13987,P04792,O14786,P61586,Q03135,P18206,P20908,P60953,P07093,P18085,P62873,Q07954,P35221,P07996,P21333,P63000,P63104,Q9NZN4,P09382,Q12884,O14495,Q9NZM1,P48509,Q9H4M9,P49257,P16070,O00299,P01112,Q6YHK3,P35579,P17301,Q9Y490,P21926,P31431,P43121,P32119,P06396,P20339,P09619,P29992,…
GO:BP	response to organic substance	GO:0010033	1.23542e-20	19.9082	3321	478	182	17816	P02452,P08123,P02751,P02458,P60709,P68032,P02461,P07355,P08758,P04406,P13164,P0CG48,P08962,P68104,P60033,P04083,P05556,O00560,P08670,P14618,P23528,Q15063,P08195,P12109,Q15672,Q71DI3,P68431,P61224,Q9UBI6,P61026,P07585,P61006,P51153,P50454,P0DP25,P11142,P04792,O14786,P26038,P15311,Q15113,P04899,P61586,Q92743,Q13219,Q03135,P12110,P11021,P33240,P17813,P60953,P05997,P26006,P62873,P35222,P05023,P02462,…
GO:BP	cell-substrate adhesion	GO:0031589	3.70605e-20	19.4311	345	478	51	17816	P02452,P02751,P02461,O43854,P04216,P08962,P05556,Q7Z7G0,Q15063,P62820,Q96S97,P06756,O14786,P61586,P18206,P60953,P26006,P35222,Q07954,Q9UKX5,P07996,P12814,P21333,P63000,O43707,P09382,Q08629,P27797,P11047,P16070,P55290,P17301,Q96AC1,Q53GQ0,P31431,Q13683,Q15836,P50281,O15144,P46940,P13612,Q15942,P07942,Q13443,P08648,Q9ULV4,Q9Y6C2,P60903,P18084,Q76M96,P23142
GO:BP	regulation of biological quality	GO:0065008	4.43072e-20	19.3535	4067	478	206	17816	P02452,P08123,P02751,P02458,P60709,P02461,Q9NQC3,P07355,P08758,P04406,P04216,P0CG48,P60033,P04083,P10124,P07737,P26022,P08670,P23528,Q15063,P02768,P08133,Q71DI3,P84243,P68431,P61224,P62820,P07585,P61006,P07437,Q71U36,P0DP25,P13987,Q96S97,P11142,P04792,P06756,O14786,P11279,P26038,P24390,P15311,P04899,P61586,Q8WUM4,Q03135,P11021,P18206,P60953,P07093,P18085,P62873,Q13492,P35222,P05023,Q07954,P22392,…
GO:BP	wound healing	GO:0042060	5.57606e-20	19.2537	570	478	65	17816	P02452,P08123,P02751,P60709,P02461,P07355,P08758,P60033,P04083,P14618,Q15063,P08133,Q9P2B2,Q71DI3,P84243,P68431,P07585,P13987,P04792,P61586,Q03135,P18206,P20908,P60953,P07093,P62873,P07996,P21333,P63000,P63104,Q9NZN4,Q12884,O14495,Q9NZM1,P48509,Q9H4M9,P49257,P16070,O00299,P01112,Q6YHK3,P35579,P17301,Q9Y490,P21926,P31431,P43121,P32119,P06396,P20339,P09619,P29992,P61225,P47756,P41221,Q15149,P50148,…
GO:BP	system development	GO:0048731	1.02387e-19	18.9898	4939	478	233	17816	P02452,P08123,P13611,P02751,P02458,P60709,P68032,P02461,Q9NQC3,P07355,P04216,P60033,P04083,P16104,P05556,P12111,Q08431,P10124,P07737,P15144,O00560,P26022,P08670,P14618,P23528,Q15063,P08133,P12109,Q15672,Q71DI3,P84243,P68431,Q9UBI6,P61026,P07585,P61006,P51153,Q13509,P50454,P0DP25,P04792,P06756,O14786,Q01995,P26038,P24390,P15311,P61586,Q92743,Q15582,Q03135,P12110,P11021,P18206,P20908,P17813,P60953,…
GO:BP	cell migration	GO:0016477	1.3429e-19	18.872	1571	478	113	17816	P02452,P08123,P02751,P02461,Q9NQC3,P04216,P13164,P08962,P60033,P04083,P05556,P07737,O00560,P23528,Q15063,P08133,P08195,Q15672,P62820,P07585,P51153,Q96S97,P04792,P06756,O14786,P26038,P04899,P61586,Q03135,P11021,P18206,P20908,P17813,P60953,P07093,P10301,P18085,P62070,P26006,P35222,Q07954,Q9UKX5,P07996,P21333,Q6UVK1,P36955,P63000,O43707,Q9H4G4,P35613,Q12884,O14495,O00159,P48509,P84095,P09211,Q8WUJ3,…
GO:BP	protein transport	GO:0015031	1.66329e-19	18.779	2063	478	133	17816	P02452,P02751,P08758,P04406,P0CG48,P08962,P60033,P04083,P10124,O00560,Q15063,P27105,Q15672,P62820,P61026,P61006,P51153,P11142,P04792,P06756,P24390,P15311,Q8WUM4,P11021,Q6NZI2,P60953,P61204,P18085,Q07954,Q02878,P23396,P08865,P21333,P51149,P30626,O43707,P63104,P50395,P62081,P09525,P31946,P62424,P49755,P13473,O00159,Q8WUJ3,Q9ULC3,Q9H4M9,P27797,O75396,P05388,Q01082,P49257,P33947,P27449,P63241,P51148,…
GO:BP	establishment of localization in cell	GO:0051649	2.42869e-19	18.6146	2225	478	139	17816	P60709,P07355,P04216,P0CG48,P08962,P60033,O00560,P27105,P61224,P62820,P61026,P61006,P51153,P07437,Q9BQE3,Q71U36,P0DP25,P13987,P11142,P04792,P11279,P26038,P24390,P15311,Q03135,P11021,P60953,P61204,P18085,Q13492,P35222,Q07954,Q02878,P23634,P23396,P08865,P21333,P51149,P30626,O43707,P63104,Q9NZN4,P62081,P31946,P62424,P49755,P13473,O00159,Q8WUJ3,Q9ULC3,Q9H4M9,P27797,Q14204,O75396,P05388,Q01082,P49257,…
GO:BP	cell junction assembly	GO:0034329	4.85019e-19	18.3142	240	478	42	17816	P02751,P60709,P04216,P61224,P51153,O14786,P61586,Q8WUM4,Q03135,P18206,P60953,P35222,Q07954,P35221,P07996,P12814,P21333,P63000,O43707,O00159,P48509,Q9Y2J2,P11047,Q14315,P55290,P17301,Q96AC1,Q9Y490,P21926,P31431,O60716,P50281,Q9ULI3,O75083,P46940,Q15149,P08648,Q9ULV4,O75955,P19022,P29317,P60903
GO:BP	nitrogen compound transport	GO:0071705	8.27839e-19	18.0821	2438	478	146	17816	P02452,P02751,P60709,P08758,P04406,P0CG48,P08962,P60033,P04083,P10124,O00560,Q15063,P08195,P27105,Q15672,Q15758,P62820,P61026,P61006,P51153,P43007,P11142,P04792,P06756,P24390,P15311,Q8WUM4,P11021,Q6NZI2,P60953,P61204,P18085,Q07954,Q02878,P23396,P08865,P21333,P51149,P30626,O43707,P63104,P50395,P62081,Q8WWI5,P09525,P31946,P62424,P49755,P13473,O00159,Q8WUJ3,Q9ULC3,Q9H4M9,P27797,O75396,P05388,Q01082,…
GO:BP	peptide transport	GO:0015833	8.51006e-19	18.0701	2100	478	133	17816	P02452,P02751,P08758,P04406,P0CG48,P08962,P60033,P04083,P10124,O00560,Q15063,P27105,Q15672,P62820,P61026,P61006,P51153,P11142,P04792,P06756,P24390,P15311,Q8WUM4,P11021,Q6NZI2,P60953,P61204,P18085,Q07954,Q02878,P23396,P08865,P21333,P51149,P30626,O43707,P63104,P50395,P62081,P09525,P31946,P62424,P49755,P13473,O00159,Q8WUJ3,Q9ULC3,Q9H4M9,P27797,O75396,P05388,Q01082,P49257,P33947,P27449,P63241,P51148,…
GO:BP	establishment of protein localization to membrane	GO:0090150	1.43662e-18	17.8427	329	478	48	17816	O00560,P27105,P61026,P61006,P0DP25,P11021,Q02878,P23396,P08865,P63104,P62081,P31946,P62424,O00159,Q8WUJ3,P05388,Q01082,P01112,P05387,P62913,P18124,P62249,P62266,P62491,P62258,Q15836,P05026,P62277,P46782,P62888,Q14699,P46777,P62241,P05386,P51809,P62701,Q07020,P30050,P26373,P63244,Q9H444,P27348,P62829,Q9H9H4,P32969,P62269,P61247,P62854
GO:BP	multicellular organism development	GO:0007275	1.95074e-18	17.7098	5502	478	247	17816	P02452,P08123,P13611,P02751,P02458,P60709,P68032,P02461,Q9NQC3,P07355,O43854,P04216,P60033,P04083,P16104,P05556,P12111,Q08431,P10124,P07737,P15144,O00560,P26022,P08670,P14618,P23528,Q15063,P08133,P12109,Q15672,Q71DI3,P84243,P68431,Q9UBI6,P61026,P07585,P61006,P51153,Q13509,P50454,P0DP25,Q96S97,P04792,P06756,O14786,Q01995,P26038,P24390,P15311,Q15113,P61586,Q92743,Q15582,Q03135,P12110,P11021,P18206,…
GO:BP	cell morphogenesis involved in differentiation	GO:0000904	2.23149e-18	17.6514	739	478	72	17816	P02751,Q9NQC3,P04216,P05556,P12111,P23528,Q15063,P12109,P62820,P61026,P61006,Q13509,Q96S97,P06756,O14786,P15311,P61586,P12110,P18206,P60953,Q13492,P35222,Q07954,P12814,P06703,P08238,P21333,P63000,O43707,Q9Y4F1,P35613,P27797,P11047,Q01082,Q9NUM4,P09936,P35579,P61160,Q96AC1,P35052,P62491,Q15836,P52565,Q13740,O14672,Q9Y696,O15144,Q9ULI3,P41221,Q16555,P46821,O75083,P13612,Q13813,O15031,P07942,P29323,…
GO:BP	amide transport	GO:0042886	3.36512e-18	17.473	2132	478	133	17816	P02452,P02751,P08758,P04406,P0CG48,P08962,P60033,P04083,P10124,O00560,Q15063,P27105,Q15672,P62820,P61026,P61006,P51153,P11142,P04792,P06756,P24390,P15311,Q8WUM4,P11021,Q6NZI2,P60953,P61204,P18085,Q07954,Q02878,P23396,P08865,P21333,P51149,P30626,O43707,P63104,P50395,P62081,P09525,P31946,P62424,P49755,P13473,O00159,Q8WUJ3,Q9ULC3,Q9H4M9,P27797,O75396,P05388,Q01082,P49257,P33947,P27449,P63241,P51148,…
GO:BP	response to stimulus	GO:0050896	4.23886e-18	17.3728	9313	478	350	17816	P02452,P08123,P02751,P02458,P60709,P68032,P02461,Q9NQC3,P07355,P08758,P04406,P04216,P13164,P0CG48,P08962,P68104,P60033,P04083,P16104,O60814,P05556,P10124,P07737,P15144,O00560,P26022,P08670,P14618,P23528,Q15063,P02768,P08133,P08195,P27105,P12109,Q9P2B2,Q15672,Q71DI3,P84243,P68431,P61224,Q9UBI6,Q08380,Q15758,P62820,P61026,P07585,P61006,P51153,P07437,Q13509,P50454,P24522,P0DP25,P21589,P13987,Q96S97,…
GO:BP	cellular developmental process	GO:0048869	4.764e-18	17.322	4435	478	213	17816	P02452,P13611,P02751,P02458,P68032,P02461,Q9NQC3,P07355,P04216,P13164,P08962,P60033,P04083,P16104,P05556,P12111,P15144,O00560,P26022,P08670,P23528,Q15063,P08133,P12109,Q9P2B2,Q15672,Q71DI3,P84243,P68431,P61224,P62820,P61026,P61006,P51153,Q13509,P50454,Q96S97,P06756,O14786,Q01995,P26038,P24390,P15311,P61586,Q92743,Q15582,Q03135,P12110,P11021,P18206,P20908,P17813,P60953,P07093,P10301,P18085,P62070,…
GO:BP	cell morphogenesis	GO:0000902	4.77956e-18	17.3206	1031	478	86	17816	P02751,Q9NQC3,P04216,P04083,P05556,P12111,P23528,Q15063,P12109,P62820,P61026,P61006,Q13509,Q96S97,P06756,O14786,P26038,P15311,P61586,P12110,P18206,P60953,Q13492,P35222,Q07954,P12814,P06703,P08238,P21333,P04075,P63000,O43707,Q9Y4F1,P35613,Q9Y2J2,P84095,P27797,P11047,Q01082,P16070,Q9NUM4,P09936,P55290,P35579,P61160,Q96AC1,P35052,Q01518,P62491,Q13683,Q15836,P52565,Q13740,O14672,Q9Y696,O15144,Q9ULI3,…
GO:BP	protein localization to endoplasmic reticulum	GO:0070972	6.11484e-18	17.2136	137	478	32	17816	Q9NQC3,P61026,P24390,P11021,Q02878,P23396,P08865,P62081,P62424,P05388,P33947,P05387,P62913,P18124,P62249,P62266,P62277,P46782,P62888,P46777,P62241,P05386,P62701,Q07020,P30050,P26373,Q9H444,P62829,P32969,P62269,P61247,P62854
GO:BP	establishment of protein localization to organelle	GO:0072594	1.15602e-17	16.937	557	478	61	17816	P0CG48,P61026,P0DP25,P11142,P11279,P11021,Q02878,P23396,P08865,P21333,P51149,P63104,P62081,P31946,P62424,P13473,Q9ULC3,P05388,P49257,P05387,P62913,P78371,P18124,P62249,P62266,P62491,P62258,P17987,P40227,P49368,P62277,Q99816,P02545,P46782,P50991,P62888,P46777,P62241,O75367,Q14974,P05386,P51809,Q99832,P62701,P48643,Q07020,P30050,P26373,Q9H444,P50990,Q96CW1,P27348,O14964,P62829,Q9H9H4,P32969,P62269,…
GO:BP	cell junction organization	GO:0034330	1.46098e-17	16.8354	289	478	44	17816	P02751,P60709,P04216,P61224,P51153,O14786,P61586,Q8WUM4,Q03135,P18206,P60953,P35222,Q07954,P35221,P07996,P12814,P21333,P63000,O43707,O00159,P48509,Q9Y2J2,P11047,Q14315,P62330,P55290,P17301,Q96AC1,Q9Y490,P21926,P31431,O60716,P50281,Q9ULI3,O75083,P46940,Q15149,P08648,P35611,Q9ULV4,O75955,P19022,P29317,P60903
GO:BP	cellular component morphogenesis	GO:0032989	1.55795e-17	16.8074	1136	478	90	17816	P02751,P68032,Q9NQC3,P04216,P04083,P05556,P12111,P23528,Q15063,P12109,P62820,P61026,P61006,Q13509,Q96S97,P06756,O14786,P26038,P15311,P61586,P12110,P18206,P60953,Q13492,P35222,Q07954,P12814,Q9Y281,P06703,P08238,P21333,P04075,P63000,O43707,Q9Y4F1,P35613,Q9Y2J2,P84095,P27797,P11047,Q01082,P16070,Q9NUM4,P09936,P55290,P35579,P61160,Q96AC1,P35052,Q01518,P21926,P62491,Q13683,Q15836,P52565,Q13740,O14672,…
GO:BP	cell differentiation	GO:0030154	2.72408e-17	16.5648	4245	478	205	17816	P02452,P13611,P02751,P02458,P68032,P02461,Q9NQC3,P07355,P04216,P13164,P08962,P60033,P04083,P05556,P12111,P15144,O00560,P26022,P08670,P23528,Q15063,P08133,P12109,Q9P2B2,Q15672,Q71DI3,P84243,P68431,P61224,P62820,P61026,P61006,P51153,Q13509,P50454,Q96S97,P06756,O14786,Q01995,P26038,P24390,P15311,P61586,Q92743,Q15582,Q03135,P12110,P11021,P18206,P20908,P17813,P60953,P07093,P10301,P18085,P62070,P05997,…
GO:BP	establishment of protein localization to endoplasmic reticulum	GO:0072599	2.75895e-17	16.5593	113	478	29	17816	P61026,P11021,Q02878,P23396,P08865,P62081,P62424,P05388,P05387,P62913,P18124,P62249,P62266,P62277,P46782,P62888,P46777,P62241,P05386,P62701,Q07020,P30050,P26373,Q9H444,P62829,P32969,P62269,P61247,P62854
GO:BP	membrane organization	GO:0061024	3.54236e-17	16.4507	875	478	77	17816	P60709,Q9NQC3,P07355,P0CG48,P04083,Q08431,P08133,P62820,P61006,P0DP25,P13987,Q96S97,P11142,P61586,Q8WUM4,Q03135,P20908,P60953,Q13492,P08754,P07996,P51149,P63104,Q9NZN4,P31946,P49755,Q9NZM1,Q9Y2J2,P27797,O75396,Q01082,P49257,P0DMV8,O75340,Q15075,P35579,P61160,P62937,P17301,P21926,P62258,Q15836,P06396,P20339,O15144,P41221,P05026,P02545,Q86Y82,Q9NRY6,Q14699,P29323,O15145,P02786,O00468,Q9ULV4,O75955,…
GO:BP	animal organ development	GO:0048513	6.84445e-17	16.1647	3607	478	183	17816	P02452,P08123,P02751,P02458,P60709,P68032,P02461,Q9NQC3,P07355,P04216,P60033,P04083,P16104,P05556,P12111,P10124,P07737,O00560,P26022,P08670,P14618,P23528,P08133,P12109,Q15672,Q71DI3,P84243,P68431,Q9UBI6,P07585,P51153,Q13509,P50454,P0DP25,O14786,Q01995,P26038,P24390,P61586,Q92743,Q15582,Q03135,P12110,P11021,P20908,P17813,P60953,P07093,P10301,P18085,P05997,P26006,P62873,Q13492,P08754,P35222,P02462,…
GO:BP	protein-containing complex subunit organization	GO:0043933	9.06393e-17	16.0427	2212	478	133	17816	P02452,P08123,P02751,P02458,P02461,Q9NQC3,P07355,P08758,P0CG48,P16104,O60814,P07737,P14618,P23528,P02768,P08133,P27105,P12109,Q71DI3,P84243,P68431,Q15758,P62820,P50454,P13987,Q96S97,P11142,P26038,P61586,Q8WUM4,Q03135,P12110,O14817,P20908,P60953,P05997,P62873,Q13492,P35222,P22392,Q02878,P35221,P23396,P08865,Q9Y281,P60981,P08238,P04075,P63000,Q6DD88,Q09666,P31946,P49755,P13473,O00159,Q9H4M9,P27797,…
GO:BP	protein targeting to ER	GO:0045047	1.25801e-16	15.9003	109	478	28	17816	P11021,Q02878,P23396,P08865,P62081,P62424,P05388,P05387,P62913,P18124,P62249,P62266,P62277,P46782,P62888,P46777,P62241,P05386,P62701,Q07020,P30050,P26373,Q9H444,P62829,P32969,P62269,P61247,P62854
GO:BP	actin filament-based process	GO:0030029	1.42387e-16	15.8465	755	478	70	17816	P60709,P68032,P04083,P05556,P07737,O00560,P08670,P23528,P51153,Q96S97,O14786,P15311,P61586,Q8WUM4,Q03135,P60953,P05023,Q07954,P35221,P12814,Q9Y281,P60981,P21333,P04075,P63000,P30626,O43707,Q9NZN4,Q9Y4F1,O00159,Q9Y2J2,P84095,P27797,P29966,Q01082,P01112,P62330,P60660,P35579,P61160,Q08722,Q01518,Q9Y490,P31431,P52565,P06396,O15144,P09619,P47756,Q92633,O75083,Q13813,Q9UEY8,Q15942,P54289,P14625,O43795,…
GO:BP	cellular response to organic substance	GO:0071310	2.06534e-16	15.685	2720	478	151	17816	P02452,P08123,P02751,P02458,P60709,P02461,P07355,P08758,P04406,P13164,P0CG48,P08962,P68104,P04083,P05556,O00560,P08670,P14618,P23528,Q15063,P12109,Q15672,Q71DI3,P68431,P61224,P61026,P07585,P61006,P51153,P11142,P04792,O14786,P26038,P15311,Q15113,P04899,P61586,Q92743,Q03135,P11021,P33240,P17813,P60953,P05997,P26006,P62873,P35222,P05023,P02462,Q07954,P22392,P35221,P23634,P23396,P07996,P08238,P36955,…
GO:BP	intracellular protein transport	GO:0006886	2.23829e-16	15.6501	1160	478	89	17816	P0CG48,P60033,O00560,P27105,P62820,P61026,P61006,P51153,P11142,P04792,P24390,P11021,P60953,P61204,P18085,Q02878,P23396,P08865,P21333,P51149,P63104,P62081,P31946,P62424,P49755,P13473,O00159,Q8WUJ3,Q9ULC3,Q9H4M9,P27797,P05388,P49257,P33947,P63241,P51148,P01112,P05387,O75340,Q9Y678,P62330,P62913,P18124,P62249,P61106,P62266,P62491,P62258,P20339,P05026,P62277,P02545,P46782,Q86Y82,P62888,P14625,Q14699,…
GO:BP	protein localization to organelle	GO:0033365	3.68401e-16	15.4337	931	478	78	17816	P02452,Q9NQC3,P0CG48,P60033,P10124,P61026,P0DP25,P11142,O14786,P11279,P26038,P24390,P15311,P11021,P18085,Q02878,P23396,P08865,P21333,P51149,P63104,P62081,P31946,P62424,P13473,Q9ULC3,Q9H4M9,P27797,P05388,P49257,P33947,P01112,P05387,P62330,P62913,P78371,P18124,P62249,P62266,P62491,P62258,P17987,O14672,P40227,P49368,P62277,Q99816,P02545,P46782,P50991,P62888,P46777,P62241,O75367,Q14974,P05386,P51809,…
GO:BP	actin cytoskeleton organization	GO:0030036	5.82446e-16	15.2347	658	478	64	17816	P60709,P68032,P04083,P05556,P07737,O00560,P23528,P51153,Q96S97,O14786,P15311,P61586,Q8WUM4,P60953,Q07954,P35221,P12814,Q9Y281,P60981,P21333,P04075,P63000,O43707,Q9NZN4,Q9Y4F1,O00159,Q9Y2J2,P84095,P27797,P29966,Q01082,P01112,P62330,P35579,P61160,Q08722,Q01518,Q9Y490,P31431,P52565,P06396,O15144,P09619,P47756,Q92633,O75083,Q13813,Q9UEY8,Q15942,P14625,O43795,O15145,O75369,P35611,Q9ULV4,P47755,P13797,…
GO:BP	cytoskeleton organization	GO:0007010	6.30981e-16	15.2	1315	478	95	17816	P60709,P68032,P04406,P04216,P04083,P05556,P07737,O00560,P08670,P23528,P51153,P07437,Q13509,P24522,Q9BQE3,Q71U36,Q13885,Q9BUF5,Q96S97,O14786,P26038,P15311,P61586,Q9NY65,Q8WUM4,P60953,P35222,Q07954,P35221,P23396,P12814,Q9Y281,P60981,P21333,P04075,P63000,O43707,Q9NZN4,Q9Y4F1,O00159,Q9Y2J2,P84095,P27797,Q14204,P29966,Q01082,P01112,P0DMV8,P62330,P35579,P61160,Q08722,Q01518,Q9Y490,P31431,P62491,P52565,…
GO:BP	SRP-dependent cotranslational protein targeting to membrane	GO:0006614	6.42787e-16	15.1919	96	478	26	17816	Q02878,P23396,P08865,P62081,P62424,P05388,P05387,P62913,P18124,P62249,P62266,P62277,P46782,P62888,P46777,P62241,P05386,P62701,Q07020,P30050,P26373,P62829,P32969,P62269,P61247,P62854
GO:BP	regulation of locomotion	GO:0040012	7.08434e-16	15.1497	1070	478	84	17816	P02452,P02751,P02461,Q9NQC3,P08758,P04216,P13164,P60033,P04083,P07737,O00560,Q15063,Q15672,P07585,Q96S97,P04792,P06756,O14786,P26038,P04899,P61586,Q03135,P11021,Q6NZI2,P18206,P17813,P07093,P10301,P62070,P26006,Q07954,P35221,P07996,P21333,P36955,P63000,O43707,Q9H4G4,O14495,O00159,P48509,P09211,Q8WUJ3,P27797,P01112,O75340,P62330,P55290,P17301,P21926,P31431,P62491,P43121,P52565,O14672,P50281,Q9Y696,…
GO:BP	protein targeting to membrane	GO:0006612	7.54024e-16	15.1226	195	478	35	17816	O00560,P27105,P11021,Q02878,P23396,P08865,P62081,P62424,O00159,Q8WUJ3,P05388,P01112,P05387,P62913,P18124,P62249,P62266,P62277,P46782,P62888,P46777,P62241,P05386,P51809,P62701,Q07020,P30050,P26373,Q9H444,P62829,Q9H9H4,P32969,P62269,P61247,P62854
GO:BP	regulation of cellular component movement	GO:0051270	1.33906e-15	14.8732	1081	478	84	17816	P02452,P02751,P02461,Q9NQC3,P08758,P04216,P13164,P60033,P04083,P07737,O00560,Q15063,Q15672,P07585,Q96S97,P04792,P06756,O14786,P11279,P26038,P04899,P61586,Q03135,P11021,Q6NZI2,P18206,P17813,P07093,P10301,P62070,P26006,P05023,Q07954,P35221,P07996,P12814,P21333,P36955,P63000,P30626,O43707,Q9H4G4,O14495,O00159,P48509,P09211,Q8WUJ3,P27797,P01112,O75340,P62330,P55290,P17301,P21926,P31431,P62491,P43121,…
GO:BP	immune response	GO:0006955	1.58437e-15	14.8001	2259	478	132	17816	P02452,P08123,P02458,P60709,P02461,Q9NQC3,P07355,P04406,P04216,P13164,P0CG48,P08962,P68104,P60033,P04083,O60814,P05556,P15144,O00560,P26022,P08670,P14618,P27105,P61224,P61026,P07437,P13987,P11142,P06756,P31949,P11279,P24390,P15311,P61586,Q03135,Q99536,P18206,P60953,Q07954,P22392,P23396,P07996,P08238,P04075,P51149,P63000,P50395,P09382,P13473,O00159,P00387,P84095,P09211,Q14204,P49184,P16070,P27449,…
GO:BP	regulation of cell motility	GO:2000145	1.58826e-15	14.7991	997	478	80	17816	P02452,P02751,P02461,Q9NQC3,P08758,P04216,P13164,P60033,P04083,P07737,O00560,Q15063,Q15672,P07585,Q96S97,P04792,P06756,O14786,P26038,P04899,P61586,Q03135,P11021,Q6NZI2,P18206,P17813,P07093,P10301,P62070,P26006,Q07954,P35221,P07996,P21333,P36955,P63000,O43707,Q9H4G4,O14495,O00159,P48509,P09211,Q8WUJ3,P27797,P01112,O75340,P62330,P55290,P17301,P21926,P31431,P62491,P43121,P52565,O14672,P50281,Q9Y696,…
GO:BP	cotranslational protein targeting to membrane	GO:0006613	2.6059e-15	14.584	101	478	26	17816	Q02878,P23396,P08865,P62081,P62424,P05388,P05387,P62913,P18124,P62249,P62266,P62277,P46782,P62888,P46777,P62241,P05386,P62701,Q07020,P30050,P26373,P62829,P32969,P62269,P61247,P62854
GO:BP	regulation of anatomical structure morphogenesis	GO:0022603	2.82584e-15	14.5489	1161	478	87	17816	P02751,Q9NQC3,P04216,P04083,P05556,P07737,P14618,P23528,Q15063,Q15672,P07585,Q96S97,P04792,O14786,P26038,P15311,P61586,Q99536,P20908,P17813,P60953,P10301,P05997,P35222,Q07954,P07996,P21333,P04075,P36955,P63000,O43707,Q9NZN4,Q9Y2J2,P84095,Q9H4M9,P27797,P80723,P98160,P16070,O75340,P35579,P61160,Q96AC1,P00558,P60900,P62491,Q13683,P25787,P52565,O14672,O15144,O95980,P47756,Q92633,P41221,Q16555,P46821,…
GO:BP	organic substance transport	GO:0071702	4.98342e-15	14.3025	2869	478	153	17816	P02452,P02751,P60709,P07355,P08758,P04406,P0CG48,P08962,P60033,P04083,P10124,O00560,Q15063,P08195,P27105,Q15672,Q15758,P62820,P61026,P61006,P51153,P43007,P11142,P04792,P06756,P24390,P15311,Q8WUM4,Q03135,P11021,Q6NZI2,P60953,P61204,P18085,Q07954,Q02878,P23396,P08865,P07996,P21333,P51149,P30626,O43707,P63104,P50395,P62081,Q8WWI5,P09525,P31946,P62424,P49755,P13473,O00159,Q8WUJ3,Q9ULC3,Q9H4M9,P27797,…
GO:BP	cellular response to chemical stimulus	GO:0070887	9.10965e-15	14.0405	3292	478	167	17816	P02452,P08123,P02751,P02458,P60709,P02461,P07355,P08758,P04406,P13164,P0CG48,P08962,P68104,P04083,P05556,O00560,P08670,P14618,P23528,Q15063,P02768,P12109,Q15672,Q71DI3,P68431,P61224,P61026,P07585,P61006,P51153,P11142,P04792,O14786,P26038,P06733,P15311,Q15113,P04899,P61586,Q92743,Q03135,P11021,P33240,P17813,P60953,P05997,P26006,P62873,P35222,P05023,P02462,Q07954,P22392,P35221,P23634,P23396,P07996,…
GO:BP	multicellular organismal process	GO:0032501	9.21983e-15	14.0353	7718	478	300	17816	P02452,P08123,P13611,P02751,P02458,P60709,P68032,P02461,Q9NQC3,P07355,P08758,O43854,P04406,P04216,P13164,P21810,P60033,P04083,P16104,P05556,P12111,Q08431,P10124,P07737,P15144,O00560,P26022,P08670,P14618,P23528,Q15063,P02768,P08133,P12109,Q15672,Q71DI3,P84243,P68431,Q9UBI6,P62820,P61026,P07585,P61006,P51153,Q13509,P50454,P0DP25,P13987,Q96S97,P43007,P04792,P06756,O14786,Q01995,P26038,P24390,P06733,…
GO:BP	cell development	GO:0048468	1.17544e-14	13.9298	2179	478	127	17816	P02751,P68032,P02461,Q9NQC3,P07355,P04216,P05556,P12111,P26022,P08670,P23528,Q15063,P08133,P12109,Q15672,P84243,P61224,P62820,P61026,P61006,P51153,Q13509,P50454,Q96S97,P06756,O14786,P26038,P15311,P61586,P12110,P11021,P18206,P17813,P60953,P07093,P18085,P26006,Q13492,P35222,Q07954,P22392,P35221,P12814,Q9Y281,P06703,P08238,P21333,P36955,P63000,O43707,P63104,Q9Y4F1,P09382,P35613,Q9NZM1,Q9Y2J2,P09211,…
GO:BP	anatomical structure formation involved in morphogenesis	GO:0048646	1.26496e-14	13.8979	1189	478	87	17816	P02452,P02751,P02458,P68032,Q9NQC3,P07355,P04216,P60033,P04083,P05556,Q08431,P07737,P15144,P14618,P23528,P12109,Q9P2B2,Q15672,P07585,P04792,P06756,O14786,P61586,Q92743,Q15582,Q03135,P20908,P17813,P60953,P10301,P05997,P26006,P35222,P02462,P07996,P12814,Q9Y281,Q6UVK1,P36955,Q9NZN4,Q12884,P62081,Q9NZM1,Q9Y2J2,Q9H4M9,P98160,O75340,Q6YHK3,P55290,P35579,P17301,P00558,P35052,P21926,P31431,P43121,Q13683,…
GO:BP	positive regulation of biological process	GO:0048518	1.34504e-14	13.8713	6227	478	258	17816	P02452,P02751,P60709,P68032,P02461,Q9NQC3,P07355,P08758,O43854,P04406,P04216,P13164,P0CG48,P08962,P60033,P04083,P16104,P05556,Q08431,Q7Z7G0,P07737,O00560,P26022,P08670,P14618,P23528,Q15063,P27105,Q15672,P84243,P61224,P62820,P07585,P24522,P0DP25,P13987,Q96S97,P11142,P04792,P06756,O14786,P11279,P26038,P06733,P15311,Q9NVI1,Q15113,P04899,P61586,Q8WUM4,Q92743,Q03135,P11021,Q6NZI2,P17813,P60953,P07093,…
GO:BP	regulation of cell adhesion	GO:0030155	2.53338e-14	13.5963	689	478	63	17816	P02452,P02751,O43854,P04216,P60033,P04083,Q7Z7G0,Q15063,Q96S97,P06756,O14786,P61586,Q15582,Q03135,P60953,P07093,P26006,Q07954,P23396,P07996,P21333,P63000,O43707,P09382,O14495,Q08629,P27797,P16070,Q5ZPR3,P55290,Q08722,P17301,Q53GQ0,P21926,P31431,P32119,P52565,P06396,O14672,P50281,O15144,P27487,P41221,P46940,P13612,O15031,Q13443,P08648,P02786,Q9ULV4,P21980,O75955,P00491,Q14392,P98172,P29317,P17931,…
GO:BP	regulation of cell migration	GO:0030334	2.54944e-14	13.5936	936	478	75	17816	P02452,P02751,P02461,Q9NQC3,P04216,P13164,P60033,P04083,P07737,O00560,Q15063,P07585,Q96S97,P04792,P06756,O14786,P26038,P04899,P61586,Q03135,P11021,P18206,P17813,P07093,P10301,P62070,P26006,Q07954,P07996,P21333,P36955,P63000,O43707,Q9H4G4,O14495,O00159,P48509,P09211,Q8WUJ3,P27797,P01112,O75340,P62330,P55290,P17301,P21926,P31431,P62491,P43121,P52565,O14672,P50281,Q9Y696,P09619,O95980,P61225,Q92633,…
GO:BP	response to chemical	GO:0042221	5.43616e-14	13.2647	4777	478	213	17816	P02452,P08123,P02751,P02458,P60709,P68032,P02461,P07355,P08758,P04406,P13164,P0CG48,P08962,P68104,P60033,P04083,P05556,O00560,P08670,P14618,P23528,Q15063,P02768,P08195,P12109,Q15672,Q71DI3,P68431,P61224,Q9UBI6,Q15758,P61026,P07585,P61006,P51153,Q13509,P50454,P0DP25,P11142,P04792,P06756,O14786,P26038,P06733,P15311,Q15113,P04899,P61586,Q92743,Q13219,Q03135,P12110,P11021,P33240,P17813,P60953,P05997,…
GO:BP	regulation of cellular protein localization	GO:1903827	5.83851e-14	13.2337	529	478	54	17816	P60709,Q9NQC3,P60033,P05556,P27105,P26038,P15311,P60953,P26006,Q13492,P35222,Q07954,P08238,P21333,P63104,P31946,O00159,P84095,Q8WUJ3,Q9ULC3,Q01082,P49257,P01112,P11234,P62330,P78371,P62491,P62258,P06396,P17987,O14672,P50281,P40227,P41221,P49368,Q99816,P02545,P46940,P50991,P29323,O75367,P51809,P19022,Q99832,P48643,P29317,P33176,P17931,Q02818,P63244,P50990,Q96CW1,P27348,Q9UN37
GO:BP	regulation of developmental process	GO:0050793	6.3104e-14	13.1999	2720	478	145	17816	P02452,P02751,P02461,Q9NQC3,P07355,P04216,P13164,P04083,P05556,P10124,P07737,O00560,P08670,P14618,P23528,Q15063,Q15672,Q71DI3,P84243,P68431,P07585,Q96S97,P04792,P06756,O14786,P26038,P15311,P61586,Q03135,P11021,Q99536,P20908,P17813,P60953,P07093,P10301,P05997,P26006,P35222,Q07954,P22392,P35221,P07996,P08238,P21333,P04075,P36955,P63000,O43707,P63104,Q9NZN4,Q9Y4F1,Q9H4G4,P09382,Q9Y2J2,P84095,Q13641,…
GO:BP	hemostasis	GO:0007599	7.47483e-14	13.1264	343	478	43	17816	P02452,P08123,P60709,P02461,P07355,P08758,Q71DI3,P84243,P68431,P13987,P04792,Q03135,P18206,P60953,P07093,P62873,P07996,P21333,P63000,P63104,Q9NZN4,Q12884,Q9H4M9,P49257,O00299,P35579,P17301,Q9Y490,P21926,P32119,P20339,P29992,P61225,P47756,P06744,P50148,P04264,P47755,Q9C0E8,P20073,P21291,O00186,P23142
GO:BP	protein targeting	GO:0006605	7.75028e-14	13.1107	426	478	48	17816	P0CG48,O00560,P27105,P11142,P11021,Q02878,P23396,P08865,P51149,P63104,P62081,P31946,P62424,P13473,O00159,Q8WUJ3,P05388,P49257,P01112,P05387,P62913,P18124,P62249,P62266,P62258,P62277,P46782,P62888,P46777,P62241,P05386,P51809,P62701,Q07020,Q02818,P30050,P26373,Q9H444,P27348,O14964,P62829,Q9H9H4,P32969,P62269,P61247,O75874,Q9UN37,P62854
GO:BP	protein-containing complex assembly	GO:0065003	1.13381e-13	12.9455	1897	478	114	17816	P02452,P08123,P02751,Q9NQC3,P07355,P08758,P0CG48,P16104,O60814,P07737,P14618,P02768,P08133,P27105,P12109,Q71DI3,P84243,P68431,Q15758,P62820,P13987,Q96S97,P11142,P26038,P61586,Q8WUM4,Q03135,P12110,O14817,P60953,P62873,Q13492,P35222,P22392,Q02878,P35221,P23396,P08865,P08238,P04075,P63000,Q6DD88,Q09666,P31946,P49755,O00159,Q9H4M9,P27797,Q14204,P11047,P29966,O75396,P05388,Q01082,P49257,P01112,P0DMV8,…
GO:BP	organelle organization	GO:0006996	1.729e-13	12.7622	3875	478	183	17816	P60709,P68032,Q9NQC3,Q16777,P07355,P04406,P04216,P0CG48,P04083,P16104,O60814,P05556,P10124,P07737,O00560,P08670,P23528,Q9P2B2,Q15672,Q71DI3,P84243,P68431,P62820,P61026,P07585,P61006,P51153,P07437,Q13509,P24522,Q9BQE3,Q71U36,P0DP25,Q13885,P13987,Q9BUF5,Q96S97,O14786,P26038,P15311,P61586,Q9NY65,Q8WUM4,Q03135,Q99536,P60953,P07093,Q13492,P08754,P35222,Q07954,Q02878,P35221,P23396,P08865,P12814,Q9Y281,…
GO:BP	positive regulation of locomotion	GO:0040017	1.76584e-13	12.753	580	478	56	17816	P02452,P02751,Q9NQC3,P04216,P04083,P07737,O00560,Q15063,Q15672,Q96S97,P04792,P06756,O14786,P04899,P61586,Q03135,P11021,Q6NZI2,P62070,P26006,Q07954,P07996,P21333,P63000,O43707,Q9H4G4,O14495,O00159,P48509,Q8WUJ3,P27797,P01112,O75340,P62330,P55290,P17301,P62491,P43121,O14672,P50281,P09619,Q92633,P41221,Q99816,P06744,P46940,P13612,P07942,Q13443,P08648,P05067,P17931,P63244,Q9H444,Q9H9H4,Q9UN37
GO:BP	positive regulation of organelle organization	GO:0010638	2.33522e-13	12.6317	622	478	58	17816	P07355,P04083,P07737,O00560,P23528,P07585,O14786,P26038,P61586,Q8WUM4,P60953,P35222,P23396,Q9Y281,P60981,P21333,P63000,P63104,Q6DD88,P31946,O00159,Q14204,P49257,P01112,P0DMV8,P11234,P62330,P61160,Q08722,P78371,P31431,P62258,P06396,P17987,O15144,P09619,Q92633,P40227,P41221,P49368,P46821,P02545,P30086,O75083,P50991,O15145,O75367,Q9C0E8,Q99832,P48643,P33176,Q00839,P50990,P60903,P27348,P61158,O15143,…
GO:BP	nuclear-transcribed mRNA catabolic process, nonsense-mediated decay	GO:0000184	4.05668e-13	12.3918	122	478	26	17816	Q02878,P23396,P08865,P62081,P62424,P05388,P05387,P62913,P18124,P62249,P62266,P62277,P46782,P62888,P46777,P62241,P05386,P62701,Q07020,P30050,P26373,P62829,P32969,P62269,P61247,P62854
GO:BP	regulation of transport	GO:0051049	4.56914e-13	12.3402	1881	478	112	17816	P02751,P60709,P07355,P08758,P04406,P04216,P08962,P60033,P04083,Q08431,P10124,O00560,P26022,Q15063,P27105,Q15672,P61224,P61026,P61006,P0DP25,P11142,P06756,O14786,P11279,P26038,P15311,P04899,P61586,Q8WUM4,Q03135,P60953,P07093,Q13492,P35222,P05023,Q07954,P23634,P07996,P21333,P51149,P63000,P30626,O43707,P63104,Q09666,Q9NZN4,P09525,P31946,O00159,P48509,Q8WUJ3,Q9ULC3,Q9H4M9,P27797,Q14204,Q01082,P49257,…
GO:BP	coagulation	GO:0050817	5.18406e-13	12.2853	345	478	42	17816	P02452,P08123,P60709,P02461,P07355,P08758,Q71DI3,P84243,P68431,P13987,P04792,Q03135,P18206,P60953,P07093,P62873,P07996,P21333,P63000,P63104,Q9NZN4,Q12884,P09525,Q9H4M9,P49257,O00299,P35579,P17301,Q9Y490,P21926,P32119,P20339,P29992,P61225,P47756,P50148,P04264,P47755,Q9C0E8,P21291,O00186,P23142
GO:BP	viral life cycle	GO:0019058	5.83715e-13	12.2338	330	478	41	17816	P07355,P13164,P0CG48,P60033,P05556,P15144,P26022,P27105,Q15758,P62820,P11142,P06756,P11279,Q8WUM4,Q03135,P60953,P08865,P08238,P51149,P09382,P0DMV8,Q15075,P62937,P17301,P06396,P20339,P27487,Q99816,P07237,Q15365,P08648,Q14974,P02786,O75531,P29317,Q15366,Q9H444,Q9H9H4,P18084,Q9UN37,P55072
GO:BP	regulation of protein localization	GO:0032880	6.91379e-13	12.1603	1016	478	76	17816	P02751,P60709,Q9NQC3,P08758,P04406,P60033,P04083,P05556,P10124,Q15063,P27105,Q15672,P61006,P11142,P26038,P15311,P60953,P26006,Q13492,P35222,Q07954,P08238,P21333,P30626,P63104,P09525,P31946,O00159,P84095,Q8WUJ3,Q9ULC3,Q01082,P49257,P01112,P11234,P62330,P62937,P78371,P61106,P62491,P62258,P52565,P06396,P17987,O14672,P50281,P27487,P40227,P41221,P49368,Q99816,P02545,P06744,P46940,P50991,Q13443,P29323,…
GO:BP	regulation of vesicle-mediated transport	GO:0060627	8.07509e-13	12.0929	543	478	53	17816	P07355,P08962,P04083,Q08431,O00560,P26022,P61224,P61026,P61006,P0DP25,P06756,O14786,P11279,P26038,P15311,P04899,Q8WUM4,Q03135,Q13492,Q07954,P51149,P63000,O43707,Q9NZN4,P48509,Q9H4M9,P27797,P51148,P11234,P62330,P55290,Q08722,P17301,P31431,P62491,P20339,P41221,Q99816,O75955,P51809,P19022,P33176,P17931,P63244,Q96CW1,P01024,O14964,P61978,O00186,P61020,Q9UN37,Q07960,P61769
GO:BP	response to stress	GO:0006950	9.81135e-13	12.0083	4033	478	186	17816	P02452,P08123,P02751,P60709,P02461,Q9NQC3,P07355,P08758,P04406,P04216,P13164,P0CG48,P60033,P04083,P16104,O60814,P05556,O00560,P26022,P08670,P14618,Q15063,P02768,P08133,Q9P2B2,Q15672,Q71DI3,P84243,P68431,Q08380,P62820,P07585,P07437,P50454,P24522,P21589,P13987,P11142,P04792,O14786,P11279,P06733,P15311,Q9NVI1,P61586,Q92743,Q03135,P11021,P18206,P20908,P60953,P07093,P18085,P62873,P35222,Q07954,P22392,…
GO:BP	integrin-mediated signaling pathway	GO:0007229	1.10082e-12	11.9583	105	478	24	17816	P02461,P04216,P08962,P05556,P06756,O14786,P60953,P26006,P22392,Q9UKX5,P35221,P21333,P35579,Q08722,P17301,Q96AC1,Q9Y490,Q13683,O14672,P13612,Q15942,Q13443,P08648,P18084
GO:BP	regulation of protein localization to membrane	GO:1905475	1.24071e-12	11.9063	189	478	31	17816	P60709,P60033,P05556,P27105,P15311,P26006,Q13492,Q07954,P63104,P31946,O00159,P84095,Q8WUJ3,Q01082,P01112,P62330,P62491,P62258,P06396,O14672,P50281,P29323,P51809,P19022,P29317,P33176,P17931,P63244,Q96CW1,P27348,Q9UN37
GO:BP	blood coagulation	GO:0007596	1.36511e-12	11.8648	338	478	41	17816	P02452,P08123,P60709,P02461,P07355,P08758,Q71DI3,P84243,P68431,P13987,P04792,Q03135,P18206,P60953,P07093,P62873,P07996,P21333,P63000,P63104,Q9NZN4,Q12884,Q9H4M9,P49257,O00299,P35579,P17301,Q9Y490,P21926,P32119,P20339,P29992,P61225,P47756,P50148,P04264,P47755,Q9C0E8,P21291,O00186,P23142
GO:BP	regulation of cellular localization	GO:0060341	1.51893e-12	11.8185	898	478	70	17816	P60709,Q9NQC3,P07355,P04216,P60033,P05556,P27105,P61224,P0DP25,P11279,P26038,P15311,Q03135,P60953,P26006,Q13492,P35222,Q07954,P08238,P21333,P30626,P63104,Q9NZN4,P31946,O00159,P84095,Q8WUJ3,Q9ULC3,Q9H4M9,Q14204,Q01082,P49257,P01112,P11234,P62330,P78371,P62491,P62258,P06396,P17987,O14672,P50281,P20339,P40227,P41221,P49368,P46821,Q99816,P02545,P46940,P50991,P29323,O75367,P02511,P51809,P19022,Q99832,…
GO:BP	vesicle organization	GO:0016050	1.54059e-12	11.8123	323	478	40	17816	P07355,P04083,P10124,O00560,P62820,P61006,P13987,Q8WUM4,Q03135,P07093,Q13492,P08754,P51149,P49755,P27797,O75396,P49257,O75340,Q15075,P31431,P61106,P62491,Q15836,Q99816,Q86Y82,Q9ULV4,P51809,O94979,P33176,Q13637,Q15436,Q9H444,P60903,Q96CW1,Q15363,O14964,Q9H9H4,P61020,Q9UN37,Q9UPN7
GO:BP	protein localization to plasma membrane	GO:0072659	1.72623e-12	11.7629	262	478	36	17816	P60709,P07355,P60033,P05556,P61026,P61006,P51153,Q96S97,P15311,P26006,Q13492,Q07954,P21333,Q9NZN4,P35613,Q9Y2J2,P84095,Q01082,P62330,P62491,Q15836,P50281,P05026,P29323,O75955,P51809,P19022,P29317,P33176,P17931,Q15436,P63244,P60903,Q96CW1,Q15363,Q9UN37
GO:BP	import into cell	GO:0098657	2.7624e-12	11.5587	801	478	65	17816	P60709,P07355,P08962,P60033,P05556,Q08431,O00560,P02768,P08195,Q08380,Q15758,P62820,P0DP25,P15311,Q03135,P60953,Q13492,P05023,Q07954,P23634,P07996,P51149,P63000,O43707,Q9NZN4,P48509,Q9H4M9,P27797,P98160,P51148,P01112,P62330,Q15075,P55290,P35579,P17301,Q01518,P21926,P06396,P20339,O75915,P41221,P27824,Q16555,P05026,Q99816,P13612,P55011,P54289,P14625,P02786,A1L4H1,P05067,O75955,P51809,Q9Y4L1,P17931,…
GO:BP	regulation of cellular component biogenesis	GO:0044087	3.74543e-12	11.4265	936	478	71	17816	P04216,P07737,O00560,P02768,P84243,P61224,Q96S97,P11142,O14786,P26038,P15311,P61586,Q8WUM4,Q03135,P60953,Q07954,P23396,P07996,P21333,P51149,P63000,Q9Y4F1,O00159,P84095,Q13641,Q14204,O75396,Q01082,P01112,P0DMV8,P11234,P62330,P61160,Q08722,P31431,P06396,P50281,P20339,O15144,P47756,Q92633,P41221,P46821,Q99816,P46940,Q13813,Q9UEY8,P29323,O15145,O00468,P35611,P05067,Q9ULV4,P02511,O75955,P47755,P29317,…
GO:BP	regulation of multicellular organismal process	GO:0051239	5.19007e-12	11.2848	3272	478	159	17816	P02452,P02751,P02461,Q9NQC3,P07355,P08758,P04406,P04216,P13164,P60033,P04083,P05556,P10124,P07737,O00560,P08670,P14618,P23528,Q15063,P08133,Q15672,Q71DI3,P84243,P68431,P07585,P0DP25,Q96S97,P04792,P06756,O14786,P06733,P15311,P04899,P61586,Q03135,P11021,P20908,P17813,P60953,P07093,P10301,P05997,P26006,P35222,P05023,Q07954,P22392,P35221,P23634,P23396,P07996,P08238,P21333,P36955,P63000,P30626,P63104,…
GO:BP	mRNA catabolic process	GO:0006402	5.24969e-12	11.2799	368	478	42	17816	P0CG48,P08670,P11142,P04792,Q02878,P23396,P08865,P63104,P62081,P31946,P62424,P05388,P0DMV8,P05387,P62913,P18124,P62249,P60900,P62266,P25787,P07910,P62277,P46782,P49721,P62888,O43242,P46777,P62241,P20618,P05386,P62701,Q00839,Q07020,P30050,P26373,Q08211,P62829,P32969,P62269,P61247,Q99460,P62854
GO:BP	positive regulation of cell motility	GO:2000147	5.89e-12	11.2299	550	478	52	17816	P02452,P02751,Q9NQC3,P04216,P04083,P07737,O00560,Q15063,Q15672,Q96S97,P04792,P06756,O14786,P04899,P61586,Q03135,P11021,Q6NZI2,P62070,P26006,Q07954,P07996,P21333,P63000,O43707,Q9H4G4,O14495,O00159,P48509,Q8WUJ3,P27797,P01112,O75340,P62330,P55290,P17301,P62491,P43121,O14672,P50281,P09619,Q92633,P41221,P06744,P46940,P13612,P07942,Q13443,P08648,P05067,P17931,P63244
GO:BP	positive regulation of cellular process	GO:0048522	6.41212e-12	11.193	5439	478	227	17816	P02452,P02751,P02461,Q9NQC3,P07355,P08758,P04406,P04216,P13164,P0CG48,P08962,P60033,P04083,P16104,P05556,P07737,O00560,P26022,P08670,P23528,Q15063,Q15672,P84243,P61224,P62820,P07585,P24522,P0DP25,Q96S97,P11142,P04792,P06756,O14786,P11279,P26038,P06733,P15311,Q9NVI1,Q15113,P04899,P61586,Q8WUM4,Q92743,Q03135,P11021,Q6NZI2,P17813,P60953,P07093,P18085,P62070,P26006,Q13492,P08754,P35222,Q07954,P22392,…
GO:BP	protein localization to cell periphery	GO:1990778	6.88827e-12	11.1619	321	478	39	17816	P60709,P07355,P60033,P05556,P61026,P61006,P51153,Q96S97,P15311,Q03135,P26006,Q13492,Q07954,P21333,Q9NZN4,P35613,Q9Y2J2,P84095,Q01082,P01112,P62330,P62491,Q15836,O14672,P50281,P05026,P29323,O75955,P51809,P19022,P29317,P33176,P17931,Q15436,P63244,P60903,Q96CW1,Q15363,Q9UN37
GO:BP	actin filament organization	GO:0007015	7.33793e-12	11.1344	406	478	44	17816	P68032,P07737,P23528,Q96S97,O14786,P15311,P61586,P60953,P35221,P12814,Q9Y281,P60981,P21333,P04075,P63000,O43707,O00159,P84095,P29966,Q01082,P62330,P61160,Q08722,Q01518,P31431,P06396,O15144,P47756,Q92633,O75083,Q13813,Q9UEY8,Q15942,P14625,O43795,O15145,P35611,P47755,P13797,P60903,Q14195,P18084,P61158,O15143
GO:BP	positive regulation of cellular component movement	GO:0051272	1.90556e-11	10.72	566	478	52	17816	P02452,P02751,Q9NQC3,P04216,P04083,P07737,O00560,Q15063,Q15672,Q96S97,P04792,P06756,O14786,P04899,P61586,Q03135,P11021,Q6NZI2,P62070,P26006,Q07954,P07996,P21333,P63000,O43707,Q9H4G4,O14495,O00159,P48509,Q8WUJ3,P27797,P01112,O75340,P62330,P55290,P17301,P62491,P43121,O14672,P50281,P09619,Q92633,P41221,P06744,P46940,P13612,P07942,Q13443,P08648,P05067,P17931,P63244
GO:BP	positive regulation of cell migration	GO:0030335	1.98507e-11	10.7022	528	478	50	17816	P02452,P02751,Q9NQC3,P04216,P04083,P07737,O00560,Q15063,Q96S97,P04792,P06756,O14786,P04899,P61586,Q03135,P11021,P62070,P26006,Q07954,P07996,P21333,P63000,O43707,Q9H4G4,O14495,O00159,P48509,Q8WUJ3,P27797,P01112,O75340,P62330,P55290,P17301,P62491,P43121,O14672,P50281,P09619,Q92633,P41221,P06744,P46940,P13612,P07942,Q13443,P08648,P05067,P17931,P63244
GO:BP	response to endogenous stimulus	GO:0009719	2.70927e-11	10.5671	1677	478	100	17816	P02452,P08123,P02458,P60709,P02461,P07355,P08758,P0CG48,P68104,P60033,P04083,P05556,O00560,P08670,P14618,Q15063,P12109,P61224,P61026,P61006,P51153,P0DP25,P26038,P15311,P04899,P61586,Q92743,Q13219,Q03135,P11021,P33240,P17813,P05997,P26006,P62873,P35222,P05023,P02462,Q07954,P22392,P35221,P23634,P07996,P08238,P36955,P35613,O00159,P05186,P09211,Q9H4M9,P27797,P16070,P27449,P0DMV8,Q6YHK3,P62330,P13639,…
GO:BP	plasma membrane bounded cell projection organization	GO:0120036	2.94232e-11	10.5313	1501	478	93	17816	P02751,Q9NQC3,P04216,P05556,P07737,O00560,P08670,P23528,Q15063,P61026,P61006,P51153,P07437,Q13509,Q71U36,O14786,P15311,P61586,Q03135,P11021,P18206,P60953,P18085,P26006,Q13492,P35222,Q07954,P22392,P35221,P06703,P08238,P21333,P36955,P63000,Q9Y4F1,P09382,P35613,Q9Y2J2,P84095,Q08629,Q9ULC3,Q9H4M9,Q14204,Q01082,P16070,P01112,Q9NUM4,P62330,P09936,P55290,P35579,P61160,P35052,P31431,P62491,P62258,P52565,…
GO:BP	regulation of cell-substrate adhesion	GO:0010810	3.79524e-11	10.4208	213	478	31	17816	P02452,P02751,O43854,P04216,Q7Z7G0,Q15063,Q96S97,O14786,P61586,P60953,P26006,Q07954,P07996,P21333,P63000,O43707,P09382,Q08629,P27797,P55290,Q53GQ0,P31431,P50281,O15144,P46940,P08648,Q9ULV4,Q9Y6C2,P60903,Q76M96,P23142
GO:BP	response to external stimulus	GO:0009605	3.79556e-11	10.4207	2842	478	142	17816	P02452,P02461,Q9NQC3,P07355,P08758,P04406,P13164,P0CG48,P08962,P60033,P04083,O60814,P26022,P08670,P14618,P23528,Q15063,P02768,Q9UBI6,P62820,P07585,P51153,P07437,Q13509,P24522,P21589,P11142,P04792,P06756,O14786,P11279,P06733,P15311,P04899,P61586,Q92743,Q03135,P11021,P17813,P60953,P07093,P62873,P05023,Q07954,P07996,P08238,P21333,P36955,P63000,P35613,Q12884,P13473,O00159,P05186,P84095,P09211,P27797,…
GO:BP	cell-matrix adhesion	GO:0007160	4.03095e-11	10.3946	228	478	32	17816	P02751,P02461,P04216,P08962,P05556,Q15063,P06756,O14786,P61586,P18206,P26006,P35222,Q07954,Q9UKX5,P07996,P12814,P63000,P16070,P55290,P17301,Q96AC1,P31431,Q13683,P50281,P46940,P13612,Q15942,Q13443,Q9ULV4,Q9Y6C2,P60903,P18084
GO:BP	cell projection organization	GO:0030030	4.53277e-11	10.3436	1537	478	94	17816	P02751,Q9NQC3,P04216,P05556,P07737,O00560,P08670,P23528,Q15063,P61026,P61006,P51153,P07437,Q13509,Q71U36,O14786,P15311,P61586,Q03135,P11021,P18206,P60953,P18085,P26006,Q13492,P35222,Q07954,P22392,P35221,P06703,P08238,P21333,P36955,P63000,Q9Y4F1,P09382,P35613,Q9Y2J2,P84095,Q08629,Q9ULC3,Q9H4M9,Q14204,Q01082,P16070,P01112,Q9NUM4,P62330,P09936,P55290,P35579,P61160,P17301,P35052,P31431,P62491,P62258,…
GO:BP	endocytosis	GO:0006897	5.29171e-11	10.2764	661	478	56	17816	P60709,P07355,P08962,P60033,P05556,Q08431,O00560,P02768,Q08380,P62820,P0DP25,P15311,Q03135,P60953,Q13492,Q07954,P07996,P51149,P63000,O43707,Q9NZN4,P48509,Q9H4M9,P27797,P98160,P51148,P01112,P62330,Q15075,P55290,P35579,P17301,Q01518,P21926,P06396,P20339,P41221,P27824,Q16555,Q99816,P13612,P14625,P02786,A1L4H1,P05067,O75955,P51809,Q9Y4L1,P17931,Q96CW1,P01024,P61978,P61020,P11717,P61769,P01857
GO:BP	interaction with host	GO:0051701	5.62126e-11	10.2502	216	478	31	17816	P04406,P13164,P60033,P05556,P15144,P26022,Q15758,P06756,P11279,Q03135,P35222,P08865,P51149,P09382,P0DMV8,P62937,P17301,P06396,O60716,P17987,P27487,Q99816,P07237,P08648,Q14974,P02786,P29317,Q9H444,Q9H9H4,P18084,Q9UN37
GO:BP	regulation of body fluid levels	GO:0050878	6.17765e-11	10.2092	505	478	48	17816	P02452,P08123,P60709,P02461,P07355,P08758,Q71DI3,P84243,P68431,P13987,P04792,P04899,Q03135,P18206,P60953,P07093,P62873,P07996,P21333,P63000,P63104,Q9NZN4,Q12884,Q9H4M9,P49257,O00299,P35579,P17301,Q9Y490,P21926,P62491,P32119,P20339,Q9ULI3,P29992,P61225,P47756,P06744,P50148,P29323,P04264,P47755,Q9C0E8,P20073,P21291,P53621,O00186,P23142
GO:BP	negative regulation of biological process	GO:0048519	7.70105e-11	10.1134	5519	478	226	17816	P02452,P02751,P02458,P68032,P02461,Q9NQC3,P07355,P08758,P04406,P04216,P13164,P0CG48,P04083,P16104,P05556,P12111,P10124,P07737,O00560,P26022,P08670,P23528,Q15063,P02768,P08133,Q15672,Q71DI3,P84243,P68431,P61224,P07585,P50454,P24522,P0DP25,P21589,P13987,Q96S97,P11142,P04792,P06756,O14786,P31949,P06733,P15311,P04899,P61586,Q92743,Q15582,Q03135,P11021,Q99536,P18206,P20908,P17813,P60953,P07093,P10301,…
GO:BP	positive regulation of transport	GO:0051050	1.10721e-10	9.95577	978	478	70	17816	P60709,P07355,P04406,P04216,P08962,P60033,P04083,Q08431,O00560,P26022,Q15063,P27105,Q15672,P0DP25,P06756,P11279,P26038,P15311,P04899,Q8WUM4,Q03135,P60953,Q07954,P21333,P51149,P30626,O43707,P63104,Q9NZN4,P31946,O00159,P48509,Q8WUJ3,Q9H4M9,P27797,Q14204,Q01082,P01112,P62330,Q08722,P62937,P17301,P31431,P20020,P62258,P20339,P09619,P41221,Q16555,P05026,Q99816,P06744,P54289,Q13443,P29323,Q13642,O75955,…
GO:BP	RNA catabolic process	GO:0006401	1.15287e-10	9.93822	402	478	42	17816	P0CG48,P08670,P11142,P04792,Q02878,P23396,P08865,P63104,P62081,P31946,P62424,P05388,P0DMV8,P05387,P62913,P18124,P62249,P60900,P62266,P25787,P07910,P62277,P46782,P49721,P62888,O43242,P46777,P62241,P20618,P05386,P62701,Q00839,Q07020,P30050,P26373,Q08211,P62829,P32969,P62269,P61247,Q99460,P62854
GO:BP	nucleobase-containing compound catabolic process	GO:0034655	1.46054e-10	9.83549	536	478	49	17816	P0CG48,P08670,P21589,P11142,P04792,Q02878,P23396,P08865,P63104,P62081,P31946,P62424,P05388,P49184,P0DMV8,P05387,P62913,P18124,P62249,P60900,P62266,P25787,P07910,P62277,P46782,P49721,P62888,O43242,P46777,P62241,P20618,Q14974,P05386,P00491,P62701,Q00839,Q07020,P30050,P26373,P24752,Q08211,P62829,P32969,P62269,P61247,Q99460,P55072,P09543,P62854
GO:BP	neuron projection development	GO:0031175	1.57063e-10	9.80393	985	478	70	17816	P02751,Q9NQC3,P04216,P05556,P08670,P23528,Q15063,P61026,P61006,P51153,Q13509,O14786,P15311,P61586,P11021,P18206,P60953,P18085,P26006,Q13492,P35222,Q07954,P22392,P35221,P06703,P08238,P36955,P63000,Q9Y4F1,P09382,P35613,Q9Y2J2,Q08629,Q9H4M9,Q01082,Q9NUM4,P62330,P09936,P61160,P35052,P31431,P62491,P52565,Q13740,O14672,Q92633,P41221,Q16555,P46821,Q15019,P46940,P13612,Q13813,O15031,O43175,P07942,P29323,…
GO:BP	regulation of organelle organization	GO:0033043	2.03612e-10	9.6912	1275	478	82	17816	P07355,P04083,P07737,O00560,P23528,Q15672,P84243,P07585,Q96S97,O14786,P26038,P15311,P61586,Q8WUM4,Q99536,P60953,P35222,Q07954,P23396,Q9Y281,P60981,P21333,P51149,P63000,P63104,Q6DD88,P31946,O00159,P84095,P27797,Q14204,O75396,Q01082,P49257,P01112,P0DMV8,P11234,P62330,P61160,Q08722,P78371,P31431,P62258,P07910,P52565,P06396,P17987,Q9Y696,P20339,O15144,P09619,P47756,Q92633,P40227,P41221,P49368,P46821,…
GO:BP	Ras protein signal transduction	GO:0007265	2.51677e-10	9.59916	448	478	44	17816	P08123,P02461,P05556,O00560,P23528,P61224,P62820,P61026,P61006,P51153,O14786,P61586,P60953,P10301,P62070,P26006,P62873,P51149,P63000,Q9Y4F1,P84095,Q9ULC3,P51148,P01112,P11234,P62330,P55290,P61106,P62491,P52565,P20339,P09619,Q9ULI3,P61225,Q92633,Q9Y3L5,P29323,Q14974,O75955,Q04721,Q13637,P61019,P61020,Q07960
GO:BP	regulation of multicellular organismal development	GO:2000026	2.67696e-10	9.57236	2170	478	116	17816	P02452,P02751,P02461,Q9NQC3,P07355,P04216,P04083,P05556,P10124,P07737,O00560,P08670,P14618,P23528,Q15672,Q71DI3,P84243,P68431,P07585,Q96S97,P04792,O14786,P61586,Q03135,P11021,P20908,P17813,P60953,P07093,P10301,P05997,P26006,P35222,Q07954,P22392,P35221,P07996,P21333,P36955,P63000,P63104,Q9Y4F1,Q9H4G4,P09382,Q13641,Q9HCJ1,Q08629,Q9H4M9,P27797,P80723,P98160,Q9NUM4,P0DMV8,O75340,Q6YHK3,P62330,P61160,…
GO:BP	substrate adhesion-dependent cell spreading	GO:0034446	2.84262e-10	9.54628	87	478	20	17816	P02751,Q15063,P62820,Q96S97,P06756,O14786,P60953,P21333,P63000,O43707,P27797,P11047,Q96AC1,Q15836,O15144,P13612,P07942,Q9ULV4,P60903,P23142
GO:BP	positive regulation of cellular protein localization	GO:1903829	3.13025e-10	9.50442	326	478	37	17816	Q9NQC3,P60033,P05556,P27105,P26038,P15311,P60953,P26006,Q07954,P08238,P21333,P63104,P31946,O00159,P84095,Q8WUJ3,Q01082,P01112,P62330,P78371,P62491,P62258,P17987,P40227,P49368,Q99816,P46940,P50991,P29323,Q99832,P48643,P29317,P33176,P17931,P63244,P50990,P27348
GO:BP	macromolecule catabolic process	GO:0009057	3.36796e-10	9.47263	1411	478	87	17816	P13611,P07355,P0CG48,P21810,P68104,P60033,O00560,P08670,P07585,P11142,P04792,P26038,P15311,Q8WUM4,Q03135,P11021,P07093,P35222,Q07954,Q02878,P23396,P08865,P08238,P21333,Q6UVK1,P51149,P63104,Q12884,P62081,P31946,P62424,P13473,Q8WUJ3,O75396,P05388,P98160,P49184,P16070,P16112,P0DMV8,P05387,P62913,P09936,P35052,P18124,P62249,P60900,P31431,P62266,P25787,P07910,P41221,P62277,Q99816,P46782,P49721,P62888,…
GO:BP	cell surface receptor signaling pathway	GO:0007166	3.73137e-10	9.42813	3131	478	149	17816	P02452,P08123,P02751,P02458,P60709,P02461,Q9NQC3,P07355,P04216,P13164,P0CG48,P08962,P60033,P04083,P05556,P07737,O00560,P08670,P23528,Q15063,Q15672,Q71DI3,P68431,P61224,P07585,Q13509,P13987,P11142,P04792,P06756,O14786,P26038,P15311,P04899,P61586,Q92743,Q03135,P11021,O14817,P17813,P60953,P07093,P18085,P26006,P62873,P35222,P02462,Q07954,P22392,Q9UKX5,P35221,P23396,P07996,P08238,P21333,Q6UVK1,P51149,…
GO:BP	protein stabilization	GO:0050821	5.35714e-10	9.27107	176	478	27	17816	Q9NQC3,P04406,P07737,P11279,P08238,P21333,P62081,O14495,P13473,P27797,P0DMV8,P62913,P78371,P17987,P40227,P49368,P05026,Q86Y82,P50991,P50148,P46777,P02511,O75955,Q99832,P48643,P50990,P62829
GO:BP	response to growth factor	GO:0070848	5.58826e-10	9.25272	742	478	58	17816	P02452,P08123,P02458,P02461,P0CG48,P08962,P68104,P04083,O00560,Q15063,Q15672,P07585,P04792,O14786,P61586,Q92743,Q03135,P11021,P33240,P17813,P26006,P35222,P07996,P08238,Q9NZM1,O00159,P09211,Q9H4M9,P16070,P0DMV8,O75340,Q6YHK3,P62330,P13639,Q96AC1,P35052,P61106,P09619,P41221,P46821,P46940,Q15942,Q13443,P08648,O15145,Q96TA1,P05067,Q14392,P29317,Q9BXN1,Q9Y6C2,P35555,P63244,Q9UKP4,P08572,O14964,P18084,…
GO:BP	positive regulation of cell adhesion	GO:0045785	5.70451e-10	9.24378	403	478	41	17816	P02751,O43854,P04216,P60033,P04083,Q7Z7G0,Q96S97,P06756,O14786,P61586,Q03135,P60953,P26006,P23396,P21333,P63000,P09382,O14495,P27797,P16070,Q5ZPR3,P55290,Q08722,P17301,Q53GQ0,P31431,O15144,P27487,P41221,P46940,P13612,Q13443,P08648,P02786,P21980,O75955,P00491,P98172,Q9Y6C2,P60903,Q76M96
GO:BP	viral gene expression	GO:0019080	6.10084e-10	9.21461	191	478	28	17816	Q02878,P23396,P08865,P62081,P62424,P05388,P05387,P62913,P18124,P62249,P62266,P62277,P46782,P62888,P46777,P62241,P05386,P62701,Q07020,P30050,P26373,Q15366,Q08211,P62829,P32969,P62269,P61247,P62854
GO:BP	viral transcription	GO:0019083	6.16649e-10	9.20996	177	478	27	17816	Q02878,P23396,P08865,P62081,P62424,P05388,P05387,P62913,P18124,P62249,P62266,P62277,P46782,P62888,P46777,P62241,P05386,P62701,Q07020,P30050,P26373,Q08211,P62829,P32969,P62269,P61247,P62854
GO:BP	regulation of biological process	GO:0050789	6.20199e-10	9.20747	11737	478	386	17816	P02452,P08123,P02751,P02458,P60709,P68032,P02461,Q9NQC3,P07355,P08758,O43854,P04406,P04216,P13164,P0CG48,P08962,P68104,P60033,P04083,P16104,P05556,P12111,Q08431,Q7Z7G0,P10124,P07737,O00560,P26022,P08670,P14618,P23528,Q15063,P02768,P08133,P27105,Q15672,Q71DI3,P84243,P68431,P61224,Q9UBI6,Q08380,P62820,P61026,P07585,P61006,P51153,P07437,Q13509,P50454,P24522,Q71U36,P0DP25,P21589,P13987,Q96S97,P11142,…
GO:BP	cell communication	GO:0007154	1.06665e-09	8.97198	6689	478	256	17816	P02452,P08123,P02751,P02458,P60709,P02461,Q9NQC3,P07355,P08758,P04216,P13164,P0CG48,P08962,P60033,P04083,P05556,P10124,P07737,O00560,P08670,P23528,Q15063,P02768,P08133,Q15672,Q71DI3,P68431,P61224,Q9UBI6,Q08380,P62820,P61026,P07585,P61006,P51153,Q13509,P24522,P0DP25,P13987,Q96S97,P43007,P11142,P04792,P06756,O14786,P31949,P11279,P26038,P06733,P15311,P04899,P61586,Q92743,Q03135,P11021,O14817,P17813,…
GO:BP	cellular response to growth factor stimulus	GO:0071363	1.24207e-09	8.90585	713	478	56	17816	P02452,P08123,P02458,P02461,P0CG48,P08962,P68104,P04083,O00560,Q15063,Q15672,P07585,P04792,O14786,P61586,Q92743,Q03135,P11021,P33240,P17813,P26006,P35222,P07996,P08238,Q9NZM1,O00159,P09211,Q9H4M9,P16070,P0DMV8,O75340,Q6YHK3,P62330,P13639,Q96AC1,P35052,P61106,P09619,P41221,P46821,P46940,Q15942,Q13443,P08648,O15145,Q96TA1,P05067,Q14392,Q9BXN1,Q9Y6C2,P35555,P63244,Q9UKP4,P08572,O14964,P18084
GO:BP	negative regulation of cellular component organization	GO:0051129	1.31536e-09	8.88096	714	478	56	17816	Q9NQC3,P04216,P07737,O00560,P08670,Q15063,P02768,Q15672,P84243,Q96S97,P11142,O14786,P61586,Q03135,Q99536,P60953,P26006,Q13492,Q07954,P07996,P51149,P63000,O43707,P09382,Q12884,Q08629,O75396,Q01082,P49257,P0DMV8,P62330,P07910,P52565,P06396,P50281,P47756,P27487,Q92633,P41221,P46821,P02545,Q13813,Q9UEY8,P29323,O75367,P35611,Q9ULV4,P02511,P47755,Q00839,P17931,Q9Y6C2,Q9H444,Q14195,P23142,P61769
GO:BP	regulation of cellular component size	GO:0032535	1.32813e-09	8.87676	377	478	39	17816	P02751,Q9NQC3,P07737,P23528,Q96S97,O14786,P26038,P15311,P61586,Q13492,Q07954,Q9Y281,P60981,P08238,P63000,O00159,Q01082,P62330,P61160,P62491,P06396,P20339,O15144,P47756,P41221,Q16555,P46821,O75083,Q13813,Q9UEY8,P55011,O15145,P35611,P47755,P20073,Q96CW1,P61158,O15143,P29373
GO:BP	translational initiation	GO:0006413	1.51792e-09	8.81875	198	478	28	17816	P04792,Q02878,P23396,P08865,P62081,P62424,P05388,P05387,P62913,P18124,P62249,P62266,P62277,P46782,P62888,P46777,P62241,P05386,P60842,P62701,Q07020,P30050,P26373,P62829,P32969,P62269,P61247,P62854
GO:BP	signaling	GO:0023052	2.45711e-09	8.60958	6662	478	254	17816	P02452,P08123,P02751,P02458,P60709,P02461,Q9NQC3,P07355,P08758,P04216,P13164,P0CG48,P08962,P60033,P04083,P05556,P10124,P07737,O00560,P08670,P23528,Q15063,P08133,Q15672,Q71DI3,P68431,P61224,Q9UBI6,Q08380,P62820,P61026,P07585,P61006,P51153,Q13509,P24522,P0DP25,P13987,Q96S97,P43007,P11142,P04792,P06756,O14786,P31949,P11279,P26038,P06733,P15311,P04899,P61586,Q92743,Q03135,P11021,O14817,P17813,P60953,…
GO:BP	cell-substrate junction assembly	GO:0007044	2.54311e-09	8.59463	97	478	20	17816	P02751,P04216,O14786,P61586,Q07954,P07996,P12814,P63000,P48509,P11047,P17301,Q96AC1,Q9Y490,P31431,P50281,P46940,Q15149,P08648,Q9ULV4,P60903
GO:BP	nervous system development	GO:0007399	2.54552e-09	8.59422	2384	478	121	17816	P13611,P02751,P02458,P60709,P02461,Q9NQC3,P04216,P04083,P16104,P05556,P07737,O00560,P08670,P23528,Q15063,Q15672,Q9UBI6,P61026,P61006,P51153,Q13509,P0DP25,O14786,P15311,P61586,P11021,P18206,P17813,P60953,P07093,P18085,P26006,Q13492,P08754,P35222,P02462,Q07954,P22392,P35221,P23634,P06703,P08238,P21333,Q6UVK1,P36955,P63000,P63104,Q9Y4F1,P09382,P35613,P62081,P10915,Q9Y2J2,P09211,Q13641,Q08629,Q9H4M9,…
GO:BP	neuron development	GO:0048666	2.8607e-09	8.54353	1118	478	73	17816	P02751,Q9NQC3,P04216,P05556,P08670,P23528,Q15063,P61026,P61006,P51153,Q13509,O14786,P15311,P61586,P11021,P18206,P60953,P18085,P26006,Q13492,P35222,Q07954,P22392,P35221,P06703,P08238,P36955,P63000,P63104,Q9Y4F1,P09382,P35613,Q9Y2J2,Q08629,Q9H4M9,Q01082,Q9NUM4,P62330,P09936,P61160,P35052,P31431,P62491,P52565,Q13740,O14672,Q92633,P41221,Q16555,P46821,Q15019,P46940,P13612,Q13813,O15031,O43175,P07942,…
GO:BP	protein folding	GO:0006457	3.17746e-09	8.49792	219	478	29	17816	Q14697,P11142,P04792,P04899,P11021,P62873,P62879,P08754,P08238,P27797,Q9HAV0,P49257,P0DMV8,P62937,P78371,P17987,P40227,P27824,P49368,P07237,P50991,P14625,O14558,P02511,Q99832,P48643,P50990,P61769,P55072
GO:BP	entry into host cell	GO:0030260	3.49394e-09	8.45668	135	478	23	17816	P13164,P60033,P05556,P15144,P26022,Q15758,P06756,P11279,Q03135,P35222,P08865,P09382,P0DMV8,P62937,P17301,P06396,O60716,P27487,P07237,P08648,P02786,P29317,P18084
GO:BP	entry into cell of other organism involved in symbiotic interaction	GO:0051806	3.49394e-09	8.45668	135	478	23	17816	P13164,P60033,P05556,P15144,P26022,Q15758,P06756,P11279,Q03135,P35222,P08865,P09382,P0DMV8,P62937,P17301,P06396,O60716,P27487,P07237,P08648,P02786,P29317,P18084
GO:BP	entry into other organism involved in symbiotic interaction	GO:0051828	3.49394e-09	8.45668	135	478	23	17816	P13164,P60033,P05556,P15144,P26022,Q15758,P06756,P11279,Q03135,P35222,P08865,P09382,P0DMV8,P62937,P17301,P06396,O60716,P27487,P07237,P08648,P02786,P29317,P18084
GO:BP	entry into host	GO:0044409	3.49394e-09	8.45668	135	478	23	17816	P13164,P60033,P05556,P15144,P26022,Q15758,P06756,P11279,Q03135,P35222,P08865,P09382,P0DMV8,P62937,P17301,P06396,O60716,P27487,P07237,P08648,P02786,P29317,P18084
GO:BP	enzyme linked receptor protein signaling pathway	GO:0007167	3.86759e-09	8.41256	1053	478	70	17816	P02452,P08123,P60709,P02461,Q9NQC3,P0CG48,P08962,O00560,P08670,P07585,P04792,P06756,O14786,P04899,P61586,Q92743,Q03135,P11021,P17813,P60953,P18085,P26006,P35222,P02462,Q07954,P07996,P08238,Q6UVK1,P51149,P63000,Q9NZM1,O00159,Q01082,P27449,P01112,P0DMV8,O75340,Q6YHK3,P55290,P61160,Q96AC1,P35052,P61106,O15144,P09619,P41221,Q99816,P46940,Q15942,Q13443,P08648,Q12805,P29323,O15145,Q92542,Q96TA1,P05067,…
GO:BP	heterocycle catabolic process	GO:0046700	3.88951e-09	8.4101	585	478	49	17816	P0CG48,P08670,P21589,P11142,P04792,Q02878,P23396,P08865,P63104,P62081,P31946,P62424,P05388,P49184,P0DMV8,P05387,P62913,P18124,P62249,P60900,P62266,P25787,P07910,P62277,P46782,P49721,P62888,O43242,P46777,P62241,P20618,Q14974,P05386,P00491,P62701,Q00839,Q07020,P30050,P26373,P24752,Q08211,P62829,P32969,P62269,P61247,Q99460,P55072,P09543,P62854
GO:BP	positive regulation of cellular component biogenesis	GO:0044089	4.09225e-09	8.38804	525	478	46	17816	P04216,P07737,O00560,O14786,P26038,P61586,Q8WUM4,Q03135,P60953,P23396,P21333,P51149,P63000,O00159,Q13641,Q14204,P01112,P0DMV8,P11234,P62330,P61160,Q08722,P31431,P06396,O15144,Q92633,P46821,Q99816,P46940,P29323,O15145,O00468,O75955,P29317,Q9Y6C2,P63244,P23381,Q86VP6,P60903,O14964,Q14195,P61158,O15143,Q9UHD8,Q9UN37,P55072
GO:BP	cellular nitrogen compound catabolic process	GO:0044270	4.14168e-09	8.38282	586	478	49	17816	P0CG48,P08670,P21589,P11142,P04792,Q02878,P23396,P08865,P63104,P62081,P31946,P62424,P05388,P49184,P0DMV8,P05387,P62913,P18124,P62249,P60900,P62266,P25787,P07910,P62277,P46782,P49721,P62888,O43242,P46777,P62241,P20618,Q14974,P05386,P00491,P62701,Q00839,Q07020,P30050,P26373,P24752,Q08211,P62829,P32969,P62269,P61247,Q99460,P55072,P09543,P62854
GO:BP	regulation of cell morphogenesis	GO:0022604	4.24112e-09	8.37252	486	478	44	17816	P02751,Q9NQC3,P04216,P04083,P23528,Q15063,Q96S97,O14786,P26038,P15311,P61586,P60953,Q07954,P21333,P04075,P63000,O43707,Q9Y2J2,P84095,P27797,P16070,P35579,P61160,Q96AC1,P62491,Q13683,P52565,O14672,O15144,P47756,Q92633,P41221,Q16555,P46821,O75083,O15031,P29323,Q9ULV4,P51809,P19022,P20073,P60903,P29373,P23142
GO:BP	positive regulation of protein localization to membrane	GO:1905477	5.47022e-09	8.262	125	478	22	17816	P60033,P05556,P27105,P15311,P26006,Q07954,P63104,P31946,O00159,P84095,Q8WUJ3,Q01082,P01112,P62330,P62491,P62258,P29323,P29317,P33176,P17931,P63244,P27348
GO:BP	regulation of protein localization to Cajal body	GO:1904869	5.57087e-09	8.25408	9	478	8	17816	P78371,P17987,P40227,P49368,P50991,Q99832,P48643,P50990
GO:BP	positive regulation of protein localization to Cajal body	GO:1904871	5.57087e-09	8.25408	9	478	8	17816	P78371,P17987,P40227,P49368,P50991,Q99832,P48643,P50990
GO:BP	angiogenesis	GO:0001525	5.65682e-09	8.24743	591	478	49	17816	P02751,P07355,P04216,P04083,P05556,Q08431,P15144,P14618,Q15672,P07585,P04792,P06756,O14786,P61586,Q15582,Q03135,P17813,P60953,P10301,P35222,P02462,P07996,Q6UVK1,P36955,Q12884,P98160,O75340,P55290,P35579,P00558,P43121,P50281,Q9Y696,P09619,O95980,P41221,O14558,P08648,P29323,P04264,Q96TA1,P29317,Q9Y6C2,P23381,Q16647,P01024,P08572,O14964,Q8N3E9
GO:BP	signal transduction	GO:0007165	7.54123e-09	8.12256	6194	478	239	17816	P02452,P08123,P02751,P02458,P60709,P02461,Q9NQC3,P07355,P08758,P04216,P13164,P0CG48,P08962,P60033,P04083,P05556,P10124,P07737,O00560,P08670,P23528,Q15063,P08133,Q15672,Q71DI3,P68431,P61224,Q9UBI6,Q08380,P62820,P61026,P07585,P61006,P51153,Q13509,P24522,P0DP25,P13987,Q96S97,P11142,P04792,P06756,O14786,P31949,P11279,P26038,P06733,P15311,P04899,P61586,Q92743,Q03135,P11021,O14817,P17813,P60953,P07093,…
GO:BP	blood vessel development	GO:0001568	9.02346e-09	8.04463	771	478	57	17816	P02452,P08123,P02751,P02461,P07355,P04216,P04083,P05556,Q08431,P15144,P14618,Q15672,P07585,P04792,P06756,O14786,P61586,Q15582,Q03135,P20908,P17813,P60953,P10301,P35222,P02462,Q07954,P07996,Q6UVK1,P36955,Q12884,P98160,O75340,P55290,P35579,P00558,P43121,P50281,Q9Y696,P09619,Q9ULI3,O95980,P41221,O14558,P08648,P29323,P04264,Q96TA1,P19022,P29317,Q9Y6C2,P23381,Q16647,P01024,Q15363,P08572,O14964,Q8N3E9
GO:BP	aromatic compound catabolic process	GO:0019439	9.81976e-09	8.0079	600	478	49	17816	P0CG48,P08670,P21589,P11142,P04792,Q02878,P23396,P08865,P63104,P62081,P31946,P62424,P05388,P49184,P0DMV8,P05387,P62913,P18124,P62249,P60900,P62266,P25787,P07910,P62277,P46782,P49721,P62888,O43242,P46777,P62241,P20618,Q14974,P05386,P00491,P62701,Q00839,Q07020,P30050,P26373,P24752,Q08211,P62829,P32969,P62269,P61247,Q99460,P55072,P09543,P62854
GO:BP	adherens junction organization	GO:0034332	1.04203e-08	7.98212	142	478	23	17816	P04216,O14786,P61586,P18206,P60953,P35222,Q07954,P35221,P07996,P12814,P63000,P62330,P55290,P17301,Q96AC1,P31431,O60716,P50281,P46940,P35611,Q9ULV4,P19022,P60903
GO:BP	blood vessel morphogenesis	GO:0048514	1.10297e-08	7.95744	687	478	53	17816	P02751,P02461,P07355,P04216,P04083,P05556,Q08431,P15144,P14618,Q15672,P07585,P04792,P06756,O14786,P61586,Q15582,Q03135,P17813,P60953,P10301,P35222,P02462,Q07954,P07996,Q6UVK1,P36955,Q12884,P98160,O75340,P55290,P35579,P00558,P43121,P50281,Q9Y696,P09619,Q9ULI3,O95980,P41221,O14558,P08648,P29323,P04264,Q96TA1,P19022,P29317,Q9Y6C2,P23381,Q16647,P01024,P08572,O14964,Q8N3E9
GO:BP	plasma membrane bounded cell projection morphogenesis	GO:0120039	1.27368e-08	7.89494	668	478	52	17816	P02751,Q9NQC3,P04216,P05556,P23528,Q15063,P61026,P61006,Q13509,O14786,P15311,P61586,P18206,P60953,Q13492,P35222,Q07954,P06703,P08238,P63000,Q9Y4F1,P35613,Q9Y2J2,Q01082,P16070,Q9NUM4,P09936,P61160,P35052,P62491,P52565,Q13740,O14672,P41221,Q16555,P46821,P46940,P13612,Q13813,O15031,P29323,Q96TA1,P05067,Q9ULV4,O75955,P51809,P19022,P98172,P29317,P24043,P29373,P09543
GO:BP	cell projection morphogenesis	GO:0048858	1.42572e-08	7.84596	670	478	52	17816	P02751,Q9NQC3,P04216,P05556,P23528,Q15063,P61026,P61006,Q13509,O14786,P15311,P61586,P18206,P60953,Q13492,P35222,Q07954,P06703,P08238,P63000,Q9Y4F1,P35613,Q9Y2J2,Q01082,P16070,Q9NUM4,P09936,P61160,P35052,P62491,P52565,Q13740,O14672,P41221,Q16555,P46821,P46940,P13612,Q13813,O15031,P29323,Q96TA1,P05067,Q9ULV4,O75955,P51809,P19022,P98172,P29317,P24043,P29373,P09543
GO:BP	cellular response to stimulus	GO:0051716	1.52157e-08	7.81771	7629	478	278	17816	P02452,P08123,P02751,P02458,P60709,P02461,Q9NQC3,P07355,P08758,P04406,P04216,P13164,P0CG48,P08962,P68104,P60033,P04083,P16104,P05556,P10124,P07737,O00560,P08670,P14618,P23528,Q15063,P02768,P08133,P12109,Q15672,Q71DI3,P68431,P61224,Q9UBI6,Q08380,P62820,P61026,P07585,P61006,P51153,Q13509,P24522,P0DP25,P13987,Q96S97,P11142,P04792,P06756,O14786,P31949,P11279,P26038,P06733,P15311,Q9NVI1,Q15113,P04899,…
GO:BP	endodermal cell differentiation	GO:0035987	1.61609e-08	7.79153	45	478	14	17816	P02751,P12109,P06756,P20908,P05997,P35222,Q13683,P50281,P13612,P07942,P08648,Q99715,P08572,P18084
GO:BP	regulation of actin filament-based process	GO:0032970	2.11034e-08	7.67565	393	478	38	17816	P07737,P23528,Q96S97,O14786,P61586,Q03135,P60953,P05023,Q07954,Q9Y281,P60981,P21333,P63000,P30626,O00159,P84095,Q01082,P01112,P62330,P35579,P61160,Q08722,P31431,P52565,P06396,O15144,P09619,P47756,Q92633,O75083,Q13813,Q9UEY8,O15145,P35611,P47755,P60903,P61158,O15143
GO:BP	regulation of supramolecular fiber organization	GO:1902903	2.46635e-08	7.60795	358	478	36	17816	P07737,P23528,Q96S97,P11142,O14786,P61586,P60953,P23396,Q9Y281,P60981,P21333,P63000,O00159,Q01082,P0DMV8,P62330,P61160,Q08722,P31431,P06396,O15144,P47756,Q92633,P46821,O75083,Q13813,Q9UEY8,O15145,P35611,P05067,P02511,P47755,Q9Y6C2,P60903,P61158,O15143
GO:BP	formation of primary germ layer	GO:0001704	2.71502e-08	7.56623	122	478	21	17816	P02751,P05556,P12109,P06756,P20908,P05997,P26006,P35222,P17301,Q13683,Q16881,P50281,P41221,P06744,P13612,P07942,P08648,P29317,Q99715,P08572,P18084
GO:BP	viral entry into host cell	GO:0046718	2.71502e-08	7.56623	122	478	21	17816	P13164,P60033,P05556,P15144,P26022,Q15758,P06756,P11279,Q03135,P08865,P09382,P0DMV8,P62937,P17301,P06396,P27487,P07237,P08648,P02786,P29317,P18084
GO:BP	positive regulation of establishment of protein localization to telomere	GO:1904851	2.7201e-08	7.56541	10	478	8	17816	P78371,P17987,P40227,P49368,P50991,Q99832,P48643,P50990
GO:BP	protein localization to Cajal body	GO:1904867	2.7201e-08	7.56541	10	478	8	17816	P78371,P17987,P40227,P49368,P50991,Q99832,P48643,P50990
GO:BP	protein localization to nuclear body	GO:1903405	2.7201e-08	7.56541	10	478	8	17816	P78371,P17987,P40227,P49368,P50991,Q99832,P48643,P50990
GO:BP	regulation of protein localization to chromosome, telomeric region	GO:1904814	2.97074e-08	7.52714	14	478	9	17816	P78371,P17987,P40227,P49368,P50991,O75367,Q99832,P48643,P50990
GO:BP	cell part morphogenesis	GO:0032990	4.06024e-08	7.39145	689	478	52	17816	P02751,Q9NQC3,P04216,P05556,P23528,Q15063,P61026,P61006,Q13509,O14786,P15311,P61586,P18206,P60953,Q13492,P35222,Q07954,P06703,P08238,P63000,Q9Y4F1,P35613,Q9Y2J2,Q01082,P16070,Q9NUM4,P09936,P61160,P35052,P62491,P52565,Q13740,O14672,P41221,Q16555,P46821,P46940,P13612,Q13813,O15031,P29323,Q96TA1,P05067,Q9ULV4,O75955,P51809,P19022,P98172,P29317,P24043,P29373,P09543
GO:BP	vasculature development	GO:0001944	5.05265e-08	7.29648	805	478	57	17816	P02452,P08123,P02751,P02461,P07355,P04216,P04083,P05556,Q08431,P15144,P14618,Q15672,P07585,P04792,P06756,O14786,P61586,Q15582,Q03135,P20908,P17813,P60953,P10301,P35222,P02462,Q07954,P07996,Q6UVK1,P36955,Q12884,P98160,O75340,P55290,P35579,P00558,P43121,P50281,Q9Y696,P09619,Q9ULI3,O95980,P41221,O14558,P08648,P29323,P04264,Q96TA1,P19022,P29317,Q9Y6C2,P23381,Q16647,P01024,Q15363,P08572,O14964,Q8N3E9
GO:BP	Golgi vesicle transport	GO:0048193	5.90743e-08	7.2286	369	478	36	17816	P62820,P61026,P61006,P13987,P11279,P24390,P61204,P18085,P49755,Q14204,O75396,Q01082,P49257,P33947,O75340,Q9Y678,P61106,Q15836,O14828,P47756,Q13813,O43795,P61163,P47755,P51809,O94979,Q9Y4L1,P53621,Q15436,P63244,Q15363,P61019,P11717,P55072,Q9Y5U9,Q9UPN7
GO:BP	neuron projection morphogenesis	GO:0048812	6.48375e-08	7.18817	654	478	50	17816	P02751,Q9NQC3,P04216,P05556,P23528,Q15063,P61026,P61006,Q13509,O14786,P15311,P61586,P18206,P60953,Q13492,P35222,Q07954,P06703,P08238,P63000,Q9Y4F1,P35613,Q9Y2J2,Q01082,Q9NUM4,P09936,P61160,P35052,P62491,P52565,Q13740,O14672,P41221,Q16555,P46821,P46940,P13612,Q13813,O15031,P29323,Q96TA1,P05067,O75955,P51809,P19022,P98172,P29317,P24043,P29373,P09543
GO:BP	organic cyclic compound catabolic process	GO:1901361	6.71036e-08	7.17325	633	478	49	17816	P0CG48,P08670,P21589,P11142,P04792,Q02878,P23396,P08865,P63104,P62081,P31946,P62424,P05388,P49184,P0DMV8,P05387,P62913,P18124,P62249,P60900,P62266,P25787,P07910,P62277,P46782,P49721,P62888,O43242,P46777,P62241,P20618,Q14974,P05386,P00491,P62701,Q00839,Q07020,P30050,P26373,P24752,Q08211,P62829,P32969,P62269,P61247,Q99460,P55072,P09543,P62854
GO:BP	regulation of protein stability	GO:0031647	6.73175e-08	7.17187	281	478	31	17816	Q9NQC3,P04406,P60033,P07737,P11142,P11279,P08238,P21333,P62081,O14495,P13473,P27797,P0DMV8,P62913,P78371,P06396,P17987,P40227,P49368,P05026,P02545,Q86Y82,P50991,P50148,P46777,P02511,O75955,Q99832,P48643,P50990,P62829
GO:BP	cell-cell adhesion	GO:0098609	6.78064e-08	7.16873	834	478	58	17816	P60709,P07355,P04216,P60033,P04083,P05556,P61026,P21589,Q96S97,P04792,P06756,P31949,P26038,P15311,P61586,Q03135,P18206,P60953,P07093,P35222,P35221,P23396,P21333,P63000,P09382,P35613,O14495,P16070,O00299,Q5ZPR3,P55290,P35579,Q08722,Q9Y490,P21926,P31431,Q13683,P32119,O60716,Q13740,P61225,P27487,P41221,P13612,O15031,P07942,Q13443,P08648,P02786,O75955,P00491,Q14392,P19022,P98172,P21291,P17931,P18084,…
GO:BP	organelle localization	GO:0051640	6.8814e-08	7.16232	612	478	48	17816	P02768,P62820,P61026,P61006,P07437,Q71U36,P13987,P11279,P15311,P60953,Q13492,P35222,O43707,P63104,P49755,O00159,Q14204,O75396,P49257,Q9BSJ8,Q9NUM4,O75340,P11234,Q9Y678,P09936,P35579,P61160,P62491,P62258,Q15836,Q16555,P46821,P13612,Q86Y82,P61163,Q14974,P51809,P19022,O94979,P33176,Q00839,Q15436,Q9H444,Q15363,O00186,P61158,Q9UN37,Q9UPN7
GO:BP	small GTPase mediated signal transduction	GO:0007264	7.01668e-08	7.15387	570	478	46	17816	P08123,P02461,P05556,O00560,P23528,P61224,P62820,P61026,P61006,P51153,O14786,P61586,P60953,P10301,P62070,P26006,P62873,P51149,P63000,P50395,Q9Y4F1,P84095,Q9ULC3,P51148,P01112,P11234,P62330,P55290,P61106,P62491,P52565,P20339,P09619,Q9ULI3,P61225,Q92633,Q9Y3L5,P29323,Q14974,O75955,Q04721,Q13637,P27348,P61019,P61020,Q07960
GO:BP	positive regulation of telomerase RNA localization to Cajal body	GO:1904874	7.25098e-08	7.1396	15	478	9	17816	P78371,P17987,P40227,P49368,P50991,Q99832,P48643,Q9Y265,P50990
GO:BP	cardiovascular system development	GO:0072358	7.8226e-08	7.10665	814	478	57	17816	P02452,P08123,P02751,P02461,P07355,P04216,P04083,P05556,Q08431,P15144,P14618,Q15672,P07585,P04792,P06756,O14786,P61586,Q15582,Q03135,P20908,P17813,P60953,P10301,P35222,P02462,Q07954,P07996,Q6UVK1,P36955,Q12884,P98160,O75340,P55290,P35579,P00558,P43121,P50281,Q9Y696,P09619,Q9ULI3,O95980,P41221,O14558,P08648,P29323,P04264,Q96TA1,P19022,P29317,Q9Y6C2,P23381,Q16647,P01024,Q15363,P08572,O14964,Q8N3E9
GO:BP	endoderm formation	GO:0001706	8.03253e-08	7.09515	50	478	14	17816	P02751,P12109,P06756,P20908,P05997,P35222,Q13683,P50281,P13612,P07942,P08648,Q99715,P08572,P18084
GO:BP	circulatory system development	GO:0072359	8.24812e-08	7.08364	1175	478	72	17816	P02452,P08123,P02751,P02458,P68032,P02461,Q9NQC3,P07355,P04216,P04083,P05556,Q08431,P15144,P14618,Q15672,P07585,P04792,P06756,O14786,P61586,Q15582,Q03135,P20908,P17813,P60953,P10301,P26006,P35222,P02462,Q07954,P07996,Q6UVK1,P36955,P30626,Q12884,P27797,P80723,P98160,P16112,O75340,P55290,P35579,P00558,P43121,P50281,Q9Y696,P09619,Q9ULI3,O95980,P29992,P41221,P02545,O14558,P08648,P29323,P04264,Q96TA1,…
GO:BP	organic substance catabolic process	GO:1901575	8.86422e-08	7.05236	2196	478	110	17816	P13611,P07355,P04406,P0CG48,P21810,P68104,P60033,P15144,O00560,P08670,P14618,P00338,Q15672,P07585,P21589,P11142,P04792,P26038,P06733,P15311,Q8WUM4,Q03135,P11021,P07093,P35222,Q07954,Q02878,P23634,P23396,P08865,P08238,P21333,P04075,Q6UVK1,P51149,P63104,Q12884,P62081,Q8WWI5,P31946,P62424,P13473,P60174,Q8WUJ3,O75396,P05388,P98160,P49184,P16070,P16112,P0DMV8,P05387,O95865,P62913,P09936,P00558,P35052,…
GO:BP	biological regulation	GO:0065007	9.62704e-08	7.01651	12416	478	395	17816	P02452,P08123,P02751,P02458,P60709,P68032,P02461,Q9NQC3,P07355,P08758,O43854,P04406,P04216,P13164,P0CG48,P08962,P68104,P60033,P04083,P16104,P05556,P12111,Q08431,Q7Z7G0,P10124,P07737,O00560,P26022,P08670,P14618,P23528,Q15063,P02768,P08133,P27105,Q15672,Q71DI3,P84243,P68431,P61224,Q9UBI6,Q08380,P62820,P61026,P07585,P61006,P51153,P07437,Q13509,P50454,P24522,Q71U36,P0DP25,P21589,P13987,Q96S97,P11142,…
GO:BP	regulation of protein localization to cell periphery	GO:1904375	9.64748e-08	7.01559	117	478	20	17816	P60709,P05556,P15311,P26006,Q13492,Q07954,P84095,Q01082,P01112,P62330,P62491,O14672,P50281,P29323,P29317,P33176,P17931,P63244,Q96CW1,Q9UN37
GO:BP	regulation of establishment of protein localization to telomere	GO:0070203	9.73984e-08	7.01145	11	478	8	17816	P78371,P17987,P40227,P49368,P50991,Q99832,P48643,P50990
GO:BP	positive regulation of cell-substrate adhesion	GO:0010811	1.32877e-07	6.87655	119	478	20	17816	P02751,O43854,P04216,Q7Z7G0,Q96S97,O14786,P60953,P26006,P21333,P63000,P27797,P55290,Q53GQ0,P31431,O15144,P46940,P08648,Q9Y6C2,P60903,Q76M96
GO:BP	endoplasmic reticulum to Golgi vesicle-mediated transport	GO:0006888	1.57478e-07	6.80278	207	478	26	17816	P62820,P13987,P24390,P18085,P49755,Q14204,O75396,Q01082,P49257,P33947,O75340,Q9Y678,P47756,Q13813,P61163,P47755,P51809,O94979,Q9Y4L1,P53621,Q15436,Q15363,P61019,P55072,Q9Y5U9,Q9UPN7
GO:BP	positive regulation of supramolecular fiber organization	GO:1902905	1.75561e-07	6.75557	208	478	26	17816	P07737,P23528,O14786,P61586,P60953,P23396,Q9Y281,P60981,P21333,P63000,O00159,P0DMV8,P62330,P61160,Q08722,P31431,P06396,O15144,Q92633,P46821,O75083,O15145,P05067,P60903,P61158,O15143
GO:BP	tube morphogenesis	GO:0035239	1.99511e-07	6.70003	928	478	61	17816	P02751,P02461,P07355,P04216,P04083,P05556,Q08431,P07737,P15144,P14618,P23528,Q15672,P07585,P04792,P06756,O14786,P61586,Q15582,Q03135,P17813,P60953,P10301,P35222,P02462,Q07954,P07996,Q6UVK1,P36955,Q12884,P62081,P98160,O75340,P55290,P35579,P00558,P31431,P43121,P50281,Q9Y696,P09619,Q9ULI3,O95980,P41221,O15031,O14558,P08648,P29323,P04264,Q96TA1,P21980,P19022,P29317,Q9Y6C2,P23381,Q16647,P01024,Q15363,…
GO:BP	catabolic process	GO:0009056	2.02142e-07	6.69434	2633	478	124	17816	P13611,P07355,P04406,P0CG48,P21810,P68104,P60033,P05556,P15144,O00560,P08670,P14618,P00338,Q15672,P62820,P07585,P61006,P21589,P11142,P04792,P26038,P06733,P15311,Q8WUM4,Q03135,P11021,P07093,P08754,P35222,Q07954,Q02878,P23634,P23396,P08865,P08238,P21333,P04075,Q6UVK1,P51149,P63104,Q12884,P62081,Q8WWI5,P31946,P62424,P13473,P60174,Q8WUJ3,Q9ULC3,O75396,P05388,P98160,P49184,P16070,P16112,P27449,P0DMV8,…
GO:BP	regulation of actin cytoskeleton organization	GO:0032956	2.07739e-07	6.68248	348	478	34	17816	P07737,P23528,Q96S97,O14786,P61586,P60953,Q07954,Q9Y281,P60981,P21333,P63000,O00159,P84095,Q01082,P01112,P62330,P61160,Q08722,P31431,P52565,P06396,O15144,P09619,P47756,Q92633,O75083,Q13813,Q9UEY8,O15145,P35611,P47755,P60903,P61158,O15143
GO:BP	cell morphogenesis involved in neuron differentiation	GO:0048667	2.11352e-07	6.67499	589	478	46	17816	P02751,Q9NQC3,P04216,P05556,P23528,P61026,P61006,Q13509,O14786,P15311,P61586,P18206,P60953,Q13492,Q07954,P06703,P08238,P63000,Q9Y4F1,P35613,Q01082,Q9NUM4,P09936,P61160,P35052,P62491,P52565,Q13740,O14672,P41221,Q16555,P46821,P13612,Q13813,O15031,P29323,Q96TA1,P05067,O75955,P51809,P19022,P98172,P29317,P24043,P29373,P09543
GO:BP	nuclear-transcribed mRNA catabolic process	GO:0000956	2.1775e-07	6.66204	210	478	26	17816	Q02878,P23396,P08865,P62081,P62424,P05388,P05387,P62913,P18124,P62249,P62266,P62277,P46782,P62888,P46777,P62241,P05386,P62701,Q07020,P30050,P26373,P62829,P32969,P62269,P61247,P62854
GO:BP	cellular response to endogenous stimulus	GO:0071495	2.19958e-07	6.65766	1406	478	80	17816	P02452,P08123,P02458,P60709,P02461,P08758,P0CG48,P68104,P04083,O00560,P08670,P14618,Q15063,P12109,P61224,P61026,P61006,P51153,P26038,P15311,P04899,P61586,Q92743,Q03135,P11021,P33240,P17813,P05997,P26006,P62873,P35222,P05023,P02462,Q07954,P35221,P23634,P07996,P08238,P36955,O00159,P09211,Q9H4M9,P27797,P16070,P27449,P0DMV8,Q6YHK3,P62330,P13639,P61160,P17301,Q96AC1,P35052,P20020,P61106,O15173,P09619,…
GO:BP	negative regulation of cellular process	GO:0048523	2.47533e-07	6.60637	4847	478	194	17816	P02452,P02751,P02458,P68032,P02461,Q9NQC3,P07355,P08758,P04406,P04216,P13164,P0CG48,P04083,P16104,P05556,P12111,P10124,P07737,O00560,P26022,P08670,P23528,Q15063,P02768,P08133,Q15672,Q71DI3,P84243,P68431,P61224,P07585,P50454,P24522,P0DP25,Q96S97,P11142,P04792,P06756,O14786,P31949,P06733,P15311,P04899,P61586,Q92743,Q15582,Q03135,P11021,Q99536,P18206,P20908,P17813,P60953,P07093,P10301,P18085,P05997,…
GO:BP	response to cytokine	GO:0034097	2.79941e-07	6.55293	1207	478	72	17816	P02452,P08123,P02751,P02461,P07355,P04406,P13164,P0CG48,P04083,P05556,P08670,P23528,Q15063,Q15672,Q71DI3,P68431,P61224,P11142,P26038,Q15113,P61586,Q03135,P11021,P60953,P23396,P07996,P08238,O43707,P63104,O00159,P09211,P05388,P16070,P0DMV8,P61160,Q08722,P62937,P41162,P62249,P60900,P25787,Q15836,P06396,Q92626,P17987,O14672,P41221,P27824,P49721,P13612,P07237,Q15942,O43242,P55011,P14625,Q13443,O75369,…
GO:BP	regulation of establishment of protein localization to chromosome	GO:0070202	2.85346e-07	6.54463	12	478	8	17816	P78371,P17987,P40227,P49368,P50991,Q99832,P48643,P50990
GO:BP	positive regulation of protein localization to chromosome, telomeric region	GO:1904816	2.85346e-07	6.54463	12	478	8	17816	P78371,P17987,P40227,P49368,P50991,Q99832,P48643,P50990
GO:BP	protein localization to nucleoplasm	GO:1990173	2.85346e-07	6.54463	12	478	8	17816	P78371,P17987,P40227,P49368,P50991,Q99832,P48643,P50990
GO:BP	positive regulation of cytoskeleton organization	GO:0051495	2.91427e-07	6.53547	229	478	27	17816	P07737,P23528,O14786,P61586,P60953,P23396,Q9Y281,P60981,P21333,P63000,O00159,Q14204,P01112,P0DMV8,P62330,P61160,Q08722,P31431,P06396,O15144,Q92633,P46821,O75083,O15145,P60903,P61158,O15143
GO:BP	regulation of protein localization to plasma membrane	GO:1903076	3.2003e-07	6.49481	99	478	18	17816	P60709,P05556,P15311,P26006,Q13492,Q07954,P84095,Q01082,P62330,P62491,P50281,P29323,P29317,P33176,P17931,P63244,Q96CW1,Q9UN37
GO:BP	neurogenesis	GO:0022008	3.33713e-07	6.47663	1631	478	88	17816	P02751,P02461,Q9NQC3,P04216,P04083,P05556,P08670,P23528,Q15063,Q15672,P61026,P61006,P51153,Q13509,O14786,P15311,P61586,P11021,P18206,P60953,P07093,P18085,P26006,Q13492,P35222,Q07954,P22392,P35221,P06703,P08238,P21333,Q6UVK1,P36955,P63000,P63104,Q9Y4F1,P09382,P35613,Q9Y2J2,P09211,Q08629,Q9H4M9,P27797,Q01082,Q9NUM4,P62330,P13639,P09936,P61160,P35052,P21926,P31431,P62491,P62258,P52565,P06396,Q13740,…
GO:BP	cellular response to cytokine stimulus	GO:0071345	3.72523e-07	6.42885	1114	478	68	17816	P02452,P08123,P02751,P07355,P04406,P13164,P0CG48,P04083,P05556,P08670,P23528,Q15063,Q15672,Q71DI3,P68431,P61224,P11142,P26038,Q15113,P61586,Q03135,P11021,P60953,P23396,P07996,P08238,O43707,P63104,O00159,P09211,P05388,P16070,P0DMV8,P61160,Q08722,P62937,P41162,P62249,P60900,P25787,Q15836,P06396,Q92626,P17987,P41221,P27824,P49721,P13612,P07237,Q15942,O43242,P55011,P14625,O75369,P20618,P02786,P33176,…
GO:BP	regulation of cytoskeleton organization	GO:0051493	3.89919e-07	6.40903	536	478	43	17816	P07737,P23528,Q96S97,O14786,P61586,Q8WUM4,P60953,P35222,Q07954,P23396,Q9Y281,P60981,P21333,P63000,O00159,P84095,Q14204,Q01082,P01112,P0DMV8,P62330,P61160,Q08722,P31431,P52565,P06396,Q9Y696,O15144,P09619,P47756,Q92633,P46821,O75083,Q13813,Q9UEY8,O15145,P35611,P47755,Q00839,Q9H444,P60903,P61158,O15143
GO:BP	endomembrane system organization	GO:0010256	3.98089e-07	6.40002	434	478	38	17816	Q9NQC3,P10124,P08133,P62820,P61026,Q8WUM4,Q03135,P20908,P60953,P07093,P51149,P63104,Q6DD88,Q9NZN4,P49755,Q9NZM1,Q9Y2J2,Q01082,P49257,P35579,P62491,P06396,Q99816,P02545,Q9NRY6,Q9ULV4,P57088,O75955,Q9C0E8,O75531,O94979,Q9H444,Q15363,O14964,P61019,Q9H9H4,P61020,Q9UN37
GO:BP	cellular macromolecule catabolic process	GO:0044265	4.312e-07	6.36532	1168	478	70	17816	P07355,P0CG48,P60033,O00560,P08670,P11142,P04792,P26038,P15311,Q8WUM4,Q03135,P11021,P35222,Q07954,Q02878,P23396,P08865,P08238,P51149,P63104,Q12884,P62081,P31946,P62424,P13473,P05388,P49184,P0DMV8,P05387,P62913,P09936,P35052,P18124,P62249,P60900,P62266,P25787,P07910,P62277,Q99816,P46782,P49721,P62888,O43242,P14625,P46777,P62241,P20618,Q14974,P05386,P62701,Q00839,Q07020,P30050,P26373,P63244,Q15366,…
GO:BP	gastrulation	GO:0007369	4.39813e-07	6.35673	185	478	24	17816	P02751,P05556,P12109,Q96S97,P06756,P20908,P05997,P26006,P35222,P17301,Q13683,Q16881,P50281,P41221,P06744,P13612,P07942,P08648,P29317,P63244,Q99715,O60701,P08572,P18084
GO:BP	response to nitrogen compound	GO:1901698	4.87105e-07	6.31238	1096	478	67	17816	P02452,P08123,P60709,P02461,P08758,P60033,P04083,P05556,P08670,P14618,P23528,P08195,P12109,P61224,P61026,P61006,P51153,P0DP25,P15311,P04899,P61586,Q03135,P11021,P05997,P62873,P35222,P02462,Q07954,P22392,P35221,P23634,P08238,P35613,P49755,O00159,P09211,P27449,P11234,P13639,P55290,P61160,P17301,P21926,P20020,P06396,P29992,Q16555,P46821,P30086,P06744,P49721,P46940,P13612,P54289,P14625,Q14699,P50148,…
GO:BP	actin filament bundle assembly	GO:0051017	4.99771e-07	6.30123	156	478	22	17816	P07737,O14786,P15311,P61586,P60953,P12814,P21333,P63000,O43707,P29966,Q08722,P31431,Q92633,Q9UEY8,Q15942,P14625,O43795,P35611,P13797,P60903,Q14195,P18084
GO:BP	tube development	GO:0035295	5.06779e-07	6.29518	1122	478	68	17816	P02751,P02458,P02461,P07355,P04216,P04083,P05556,Q08431,P07737,P15144,P14618,P23528,Q15672,P07585,P04792,P06756,O14786,P61586,Q15582,Q03135,P17813,P60953,P07093,P10301,P26006,P35222,P02462,Q07954,P07996,Q6UVK1,P36955,Q12884,P62081,P80723,P98160,O75340,P55290,P35579,P00558,P31431,P43121,P50281,Q9Y696,P09619,Q9ULI3,O95980,Q9H6B4,P41221,O15031,O14558,O43175,P08648,P29323,P04264,Q96TA1,P21980,P19022,…
GO:BP	positive regulation of developmental process	GO:0051094	5.14709e-07	6.28844	1431	478	80	17816	P02452,P02751,Q9NQC3,P07355,P13164,P04083,P05556,O00560,P14618,Q15672,P07585,Q96S97,P04792,O14786,P15311,P61586,P11021,P17813,P60953,P07093,P10301,P26006,P35222,Q07954,P22392,P35221,P07996,P08238,P21333,P36955,P63000,Q9NZN4,Q9H4G4,Q13641,Q9H4M9,P27797,P80723,O00299,Q9NUM4,P0DMV8,O75340,P61160,P13645,P35052,P20020,P62491,P52565,Q4V9L6,P50281,O15144,P09619,Q92633,P41221,P46821,P02545,P46940,O15031,…
GO:BP	regulation of actin filament organization	GO:0110053	5.19693e-07	6.28425	269	478	29	17816	P07737,P23528,Q96S97,O14786,P61586,P60953,Q9Y281,P60981,P21333,P63000,O00159,Q01082,P62330,P61160,Q08722,P31431,P06396,O15144,P47756,Q92633,O75083,Q13813,Q9UEY8,O15145,P35611,P47755,P60903,P61158,O15143
GO:BP	regulation of telomerase RNA localization to Cajal body	GO:1904872	6.55534e-07	6.1834	18	478	9	17816	P78371,P17987,P40227,P49368,P50991,Q99832,P48643,Q9Y265,P50990
GO:BP	actin filament bundle organization	GO:0061572	7.27451e-07	6.1382	159	478	22	17816	P07737,O14786,P15311,P61586,P60953,P12814,P21333,P63000,O43707,P29966,Q08722,P31431,Q92633,Q9UEY8,Q15942,P14625,O43795,P35611,P13797,P60903,Q14195,P18084
GO:BP	protein metabolic process	GO:0019538	8.06571e-07	6.09336	5897	478	223	17816	P13611,P02751,P02458,P60709,P02461,P07355,P04406,P04216,P0CG48,P21810,P68104,P60033,P04083,O60814,P12111,Q08431,P10124,P15144,O00560,P26022,P08670,P23528,P02768,Q15672,Q71DI3,P84243,P68431,P61224,P62820,P07585,P61006,P51153,P50454,P24522,P0DP25,Q14697,Q96S97,P11142,P04792,P06756,O14786,P26038,P06733,P15311,Q9NVI1,Q15113,P04899,P61586,Q8WUM4,Q92743,Q15582,Q13219,Q03135,Q8NCQ5,P11021,P17813,P60953,…
GO:BP	antigen processing and presentation	GO:0019882	8.28998e-07	6.08145	223	478	26	17816	P61026,P06756,P07996,P51149,P27797,Q14204,O75396,P60900,P25787,Q15836,P47756,P27824,P49721,O43242,Q14699,P20618,P61163,P47755,O94979,Q13637,Q15436,Q96CW1,P18084,P61020,Q99460,P61769
GO:BP	regulation of catalytic activity	GO:0050790	8.743e-07	6.05834	2310	478	111	17816	P02751,P60709,P07355,P08758,P04406,P04216,P0CG48,P60033,P04083,P05556,P12111,P07737,P26022,P62820,P50454,P24522,P0DP25,P04792,O14786,Q15113,P04899,P61586,Q03135,P60953,P07093,P18085,Q13492,P08754,P35222,Q07954,P23634,P23396,P07996,P08238,Q6UVK1,P36955,P50395,Q9Y4F1,P62081,P09525,P31946,P19823,P84095,P09211,Q8WUJ3,Q08629,P16070,P01112,P0DMV8,O75340,Q6YHK3,O95865,P11234,P62913,P09936,P78371,P17301,…
GO:BP	axonogenesis	GO:0007409	9.10257e-07	6.04084	467	478	39	17816	P02751,Q9NQC3,P04216,P05556,P61026,P61006,Q13509,O14786,P15311,P61586,P18206,Q13492,Q07954,P06703,P08238,P63000,P35613,Q01082,P09936,P35052,P62491,P52565,Q13740,P41221,Q16555,P46821,P13612,Q13813,O15031,P29323,Q96TA1,P05067,O75955,P19022,P98172,P29317,P24043,P29373,P09543
GO:BP	regulation of anatomical structure size	GO:0090066	9.42809e-07	6.02558	509	478	41	17816	P02751,Q9NQC3,P07737,P23528,Q96S97,O14786,P26038,P15311,P61586,Q03135,Q13492,Q07954,Q9Y281,P60981,P08238,P63000,O00159,Q01082,P62330,P61160,P20020,P62491,P06396,P20339,O15144,P47756,P41221,Q16555,P46821,O75083,Q13813,Q9UEY8,P55011,O15145,P35611,P47755,P20073,Q96CW1,P61158,O15143,P29373
GO:BP	regulation of cell projection organization	GO:0031344	9.88141e-07	6.00518	684	478	49	17816	P02751,Q9NQC3,P04216,P07737,P08670,P23528,O14786,P15311,P61586,Q03135,P11021,P60953,P26006,Q07954,P22392,P36955,P63000,P09382,P84095,Q08629,Q9H4M9,P16070,P01112,Q9NUM4,P62330,P61160,P17301,P62491,P52565,O14672,P20339,O15144,P47756,Q92633,P41221,Q16555,P46821,P46940,O15031,P29323,O00468,Q9ULV4,P51809,P19022,P29317,Q14195,Q9UHD8,P29373,P61769
GO:BP	cellular catabolic process	GO:0044248	9.9334e-07	6.0029	2257	478	109	17816	P13611,P07355,P04406,P0CG48,P21810,P68104,P60033,P15144,O00560,P08670,Q15672,P62820,P07585,P61006,P21589,P11142,P04792,P26038,P15311,Q8WUM4,Q03135,P11021,P08754,P35222,Q07954,Q02878,P23634,P23396,P08865,P08238,Q6UVK1,P51149,P63104,Q12884,P62081,Q8WWI5,P31946,P62424,P13473,P60174,Q8WUJ3,Q9ULC3,O75396,P05388,P49184,P16070,P16112,P27449,P0DMV8,P05387,O95865,P11234,P62913,P09936,P35052,P18124,P62249,…
GO:BP	regulation of establishment of protein localization	GO:0070201	1.06681e-06	5.97191	754	478	52	17816	P02751,P08758,P04406,P60033,P04083,P10124,Q15063,P27105,Q15672,P61006,P11142,P15311,P60953,Q07954,P21333,P30626,P63104,P09525,P31946,O00159,Q8WUJ3,Q9ULC3,Q01082,P49257,P01112,P62330,P62937,P78371,P62491,P62258,P17987,P27487,P40227,P41221,P49368,Q99816,P06744,P50991,Q13443,A1L4H1,Q14392,P51809,Q99832,P48643,P33176,Q02818,P63244,Q08211,P50990,P27348,P17858,P11166
GO:BP	axon development	GO:0061564	1.12512e-06	5.9488	512	478	41	17816	P02751,Q9NQC3,P04216,P05556,P61026,P61006,Q13509,O14786,P15311,P61586,P18206,Q13492,Q07954,P35221,P06703,P08238,P63000,P35613,Q01082,P09936,P35052,P62491,P52565,Q13740,P41221,Q16555,P46821,P13612,Q13813,O15031,P29323,Q96TA1,P05067,O75955,P19022,P98172,P29317,P24043,P29373,P09543,P24821
GO:BP	epithelium development	GO:0060429	1.16311e-06	5.93438	1298	478	74	17816	P02458,Q9NQC3,P07355,P04083,P07737,P08670,P23528,Q15672,P61224,P61026,P51153,Q96S97,O14786,Q01995,P26038,P15311,P61586,Q03135,P18206,P20908,P17813,P60953,P07093,P35222,P02462,P22392,P21333,P63000,P62081,P09525,P48509,P80723,P16070,Q6YHK3,P13645,P17301,P00558,P60900,P31431,P25787,P50281,Q9Y696,Q9ULI3,P41221,Q9Y3L5,Q99816,P37802,O75083,P49721,P46940,O15031,O43242,O43175,Q13443,P08648,O75367,O75369,…
GO:BP	RNA localization to nucleus	GO:0090685	1.21604e-06	5.91505	19	478	9	17816	P78371,P17987,P40227,P49368,P50991,Q99832,P48643,Q9Y265,P50990
GO:BP	telomerase RNA localization	GO:0090672	1.21604e-06	5.91505	19	478	9	17816	P78371,P17987,P40227,P49368,P50991,Q99832,P48643,Q9Y265,P50990
GO:BP	telomerase RNA localization to Cajal body	GO:0090671	1.21604e-06	5.91505	19	478	9	17816	P78371,P17987,P40227,P49368,P50991,Q99832,P48643,Q9Y265,P50990
GO:BP	RNA localization to Cajal body	GO:0090670	1.21604e-06	5.91505	19	478	9	17816	P78371,P17987,P40227,P49368,P50991,Q99832,P48643,Q9Y265,P50990
GO:BP	regulation of cell differentiation	GO:0045595	1.34683e-06	5.87069	1898	478	96	17816	P02452,P02751,P02461,Q9NQC3,P07355,P04216,P13164,P04083,P05556,O00560,P08670,P23528,Q15063,Q15672,Q71DI3,P84243,P68431,Q96S97,P06756,O14786,P61586,Q03135,P11021,P20908,P17813,P60953,P07093,P05997,P26006,P35222,Q07954,P22392,P35221,P07996,P08238,P21333,P36955,P63000,O43707,Q9NZN4,Q9H4G4,P09382,Q08629,Q9H4M9,P27797,O00299,Q9NUM4,P0DMV8,Q6YHK3,P62330,P61160,P35052,P60900,P62491,P25787,P32119,P52565,…
GO:BP	muscle structure development	GO:0061061	1.83916e-06	5.73538	674	478	48	17816	P68032,P02461,P60033,P05556,P12111,Q9P2B2,Q15672,P84243,P07585,Q01995,P61586,Q03135,P17813,P60953,P35222,Q9UKX5,P35221,Q9Y281,P30626,Q9NZN4,P09382,Q9NZM1,Q9H4M9,P27797,Q14315,P80723,P13639,P60660,P09936,P35579,P35052,P21926,Q13683,P50281,P09619,Q9ULI3,P41221,P02545,Q969P0,O75083,Q13642,O75369,Q96TA1,P02511,O75955,P19022,Q00839,P24043
GO:BP	regulation of plasma membrane bounded cell projection organization	GO:0120035	1.83916e-06	5.73538	674	478	48	17816	P02751,Q9NQC3,P04216,P07737,P08670,P23528,O14786,P15311,P61586,Q03135,P11021,P60953,P26006,Q07954,P22392,P36955,P63000,P09382,P84095,Q08629,Q9H4M9,P16070,P01112,Q9NUM4,P62330,P61160,P62491,P52565,O14672,P20339,O15144,P47756,Q92633,P41221,Q16555,P46821,P46940,O15031,P29323,O00468,Q9ULV4,P51809,P19022,P29317,Q14195,Q9UHD8,P29373,P61769
GO:BP	collagen fibril organization	GO:0030199	1.94064e-06	5.71206	52	478	13	17816	P02452,P08123,P02458,P02461,P07355,P50454,P20908,P05997,P16112,Q02809,Q9Y6C2,Q99715,O00469
GO:BP	regulation of cell morphogenesis involved in differentiation	GO:0010769	2.00807e-06	5.69722	303	478	30	17816	P02751,Q9NQC3,P04216,P23528,Q15063,Q96S97,O14786,P61586,P60953,Q07954,P21333,P63000,O43707,P27797,P61160,P62491,P52565,O14672,O15144,P41221,Q16555,P46821,O15031,P29323,Q9ULV4,P51809,P19022,P60903,P29373,P23142
GO:BP	tissue morphogenesis	GO:0048729	2.13061e-06	5.6715	677	478	48	17816	P68032,P02461,P05556,P12111,P07737,P23528,P12109,Q15672,P61026,O14786,P26038,P61586,P12110,P18206,P20908,P17813,P60953,P26006,P35222,P02462,P21333,P63000,P62081,P48509,P16070,P17301,P60900,P31431,P25787,Q16881,P50281,Q9Y696,Q9ULI3,P41221,P06744,O75083,P49721,O15031,O43242,P08648,P20618,P21980,P29317,Q99715,Q96CW1,Q15363,Q99460,P24821
GO:BP	transmembrane receptor protein tyrosine kinase signaling pathway	GO:0007169	2.16503e-06	5.66454	723	478	50	17816	P02452,P60709,Q9NQC3,P08962,O00560,P07585,P04792,P06756,O14786,P04899,P61586,P60953,P18085,P35222,P02462,Q07954,P07996,Q6UVK1,P51149,P63000,Q9NZM1,O00159,P27449,P01112,O75340,P55290,P61160,P35052,P61106,O15144,P09619,P41221,Q99816,P46940,P08648,Q12805,P29323,O15145,Q92542,Q96TA1,P05067,P98172,P29317,Q9Y6C2,Q96CW1,P08572,O14964,P61158,O15143,P11717
GO:BP	cellular protein metabolic process	GO:0044267	2.31336e-06	5.63576	5306	478	204	17816	P13611,P02751,P60709,P02461,P07355,P04406,P04216,P0CG48,P21810,P68104,P60033,P04083,O60814,P12111,Q08431,O00560,P08670,P23528,P02768,Q15672,Q71DI3,P84243,P68431,P61224,P62820,P07585,P61006,P51153,P50454,P24522,P0DP25,Q96S97,P04792,P06756,O14786,P26038,P06733,P15311,Q9NVI1,Q15113,P04899,P61586,Q8WUM4,Q15582,Q13219,Q03135,Q8NCQ5,P11021,P17813,P60953,P07093,P10301,P18085,Q13492,P35222,Q07954,P22392,…
GO:BP	platelet degranulation	GO:0002576	2.74165e-06	5.56199	126	478	19	17816	P02751,P08758,P08962,P10124,P02768,Q08380,P18206,P07996,P12814,P21333,P04075,O43707,P13473,Q6YHK3,Q9Y490,P21926,P37802,O75083,P05067
GO:BP	endoderm development	GO:0007492	2.81211e-06	5.55097	75	478	15	17816	P02751,P12109,P06756,P20908,P05997,P35222,P11047,Q13683,P50281,P13612,P07942,P08648,Q99715,P08572,P18084
GO:BP	ephrin receptor signaling pathway	GO:0048013	2.8876e-06	5.53946	87	478	16	17816	P60709,O00560,P61586,P60953,P63000,P01112,P61160,O15144,P29323,O15145,Q92542,P98172,P29317,Q96CW1,P61158,O15143
GO:BP	regulation of endocytosis	GO:0030100	3.6848e-06	5.43359	205	478	24	17816	P07355,P08962,O00560,P0DP25,Q03135,Q13492,Q07954,P63000,O43707,P48509,P51148,P62330,P55290,P17301,P20339,P41221,Q99816,O75955,P17931,Q96CW1,P01024,P61978,P61020,P61769
GO:BP	organonitrogen compound metabolic process	GO:1901564	3.96606e-06	5.40164	6839	478	247	17816	P13611,P02751,P02458,P60709,P02461,P07355,P04406,P04216,P0CG48,P21810,P68104,P60033,P04083,O60814,P12111,Q08431,P10124,P15144,O00560,P26022,P08670,P14618,P23528,P02768,P00338,Q15672,Q71DI3,P84243,P68431,P61224,P62820,P07585,P61006,P51153,P50454,P24522,P0DP25,P21589,Q14697,Q96S97,P11142,P04792,P06756,O14786,P26038,P06733,P15311,Q9NVI1,Q15113,P04899,P61586,Q8WUM4,Q92743,Q15582,Q13219,Q03135,Q8NCQ5,…
GO:BP	regulation of cell junction assembly	GO:1901888	4.86009e-06	5.31336	90	478	16	17816	P04216,P61224,O14786,P61586,Q03135,Q07954,P07996,P63000,O00159,P31431,P50281,P46940,Q9ULV4,O75955,P29317,P60903
GO:BP	adherens junction assembly	GO:0034333	4.86009e-06	5.31336	90	478	16	17816	P04216,O14786,P61586,P18206,P35222,Q07954,P07996,P12814,P63000,P17301,Q96AC1,P31431,P50281,P46940,Q9ULV4,P60903
GO:BP	establishment of organelle localization	GO:0051656	5.17677e-06	5.28594	393	478	34	17816	P62820,P13987,P11279,P15311,P60953,Q13492,P35222,O43707,P63104,P49755,O00159,Q14204,O75396,P49257,O75340,Q9Y678,P09936,P35579,P61160,P62491,Q16555,P46821,P13612,Q14974,P51809,O94979,P33176,Q00839,Q15436,Q9H444,Q15363,P61158,Q9UN37,Q9UPN7
GO:BP	response to oxygen-containing compound	GO:1901700	5.96097e-06	5.22468	1672	478	86	17816	P02452,P08123,P60709,P68032,P02461,P08758,P04083,P08670,P14618,P23528,Q15063,P12109,P61224,Q9UBI6,P61026,P07585,P61006,P51153,P0DP25,P26038,P15311,P04899,P61586,Q03135,P12110,P11021,P05997,P62873,P35222,P05023,P02462,Q07954,P22392,P35221,P23634,P23396,P07996,P08238,P36955,P30626,P09382,P35613,O00159,P05186,P09211,P27797,P27449,P13639,P61160,P17301,P21926,P20020,P32119,P06396,Q06830,P09619,P29992,…
GO:BP	establishment or maintenance of cell polarity	GO:0007163	6.00825e-06	5.22125	210	478	24	17816	P23528,P61224,P61026,P26038,P15311,P61586,Q8WUM4,P60953,P18085,P35221,P08238,P84095,P62330,P35579,P61160,Q01518,P06396,Q9Y696,P41221,P46821,P02545,O75083,P63244,P61158
GO:BP	ameboidal-type cell migration	GO:0001667	6.51504e-06	5.18608	458	478	37	17816	P02751,Q9NQC3,P04083,P05556,P07737,P23528,P08133,Q15672,P07585,P51153,P04792,O14786,P61586,P26006,P07996,P36955,Q9H4G4,Q12884,O14495,P27797,O75340,P62330,P55290,P35579,P17301,Q01518,P31431,P62491,P27487,P41221,P06744,P13612,Q13443,Q9ULV4,P98172,P29317,P35908
GO:BP	cellular response to transforming growth factor beta stimulus	GO:0071560	8.27163e-06	5.08241	248	478	26	17816	P02452,P08123,P02461,P0CG48,O00560,Q15063,P61586,Q92743,Q03135,P11021,P17813,P26006,P07996,P08238,P0DMV8,Q6YHK3,Q96AC1,P41221,Q15942,Q13443,Q14392,Q9BXN1,Q9Y6C2,P35555,P08572,P18084
GO:BP	positive regulation of protein localization to plasma membrane	GO:1903078	8.32699e-06	5.07951	58	478	13	17816	P05556,P15311,P26006,Q07954,P84095,Q01082,P62330,P62491,P29323,P29317,P33176,P17931,P63244
GO:BP	post-translational protein modification	GO:0043687	9.24692e-06	5.034	362	478	32	17816	P13611,P02751,Q08431,P02768,P62820,P61006,P51153,Q8NCQ5,P09382,P19823,P11047,P60900,P62491,P25787,O14672,P20339,P49721,P07237,O43242,P14625,P07942,P20618,P05067,P19022,Q07065,Q02818,P35555,Q86VP6,P01024,P61019,Q99460,P24821
GO:BP	protein complex oligomerization	GO:0051259	9.7807e-06	5.00963	573	478	42	17816	P02452,P08123,P07355,P08758,P14618,P02768,P08133,P27105,P12109,P68431,Q15758,Q8WUM4,Q03135,P12110,P62873,P22392,P35221,P04075,Q6DD88,Q09666,P31946,P49755,Q9H4M9,P29966,P01112,P13645,P04264,P02511,P21980,O75955,Q9Y6C2,P10620,P63244,P24752,Q9H444,P60903,O60701,Q14195,O00186,P17858,Q9UHD8,P55072
GO:BP	regulation of protein metabolic process	GO:0051246	1.09385e-05	4.96104	2834	478	125	17816	P02751,P60709,P07355,P04406,P04216,P0CG48,P68104,P60033,P12111,O00560,P26022,P08670,Q15672,P61224,P62820,P50454,P24522,P0DP25,Q96S97,P04792,P06756,O14786,P26038,P06733,P15311,Q9NVI1,Q15113,P04899,P61586,Q03135,P11021,P17813,P60953,P07093,P10301,Q13492,P35222,Q07954,P23634,P23396,P07996,P08238,P21333,Q6UVK1,P36955,P51149,P63000,Q9H4G4,P62081,P31946,P19823,O14495,P49755,P09211,Q8WUJ3,Q08629,P27797,…
GO:BP	programmed cell death	GO:0012501	1.105e-05	4.95664	2149	478	102	17816	P02458,P68032,Q9NQC3,P08758,P04406,P0CG48,P04083,P05556,P10124,P14618,P23528,P02768,P08133,Q15672,P24522,P04792,P06756,O14786,P11279,P24390,P06733,P04899,P61586,Q8WUM4,Q03135,P11021,P60953,P18085,P62873,P08754,P35222,Q07954,P22392,P35221,P23396,P07996,P12814,P08238,P21333,O43707,P63104,P09382,Q12884,P62081,P09525,P31946,Q9Y2J2,P09211,P27797,P16070,P63241,P01112,P0DMV8,O75340,O95865,P11234,P62330,…
GO:BP	negative regulation of catalytic activity	GO:0043086	1.11982e-05	4.95085	807	478	52	17816	P07355,P08758,P04406,P04216,P04083,P12111,P26022,P50454,P24522,P04792,P04899,Q03135,P07093,Q13492,P08754,P23634,P07996,P36955,Q9Y4F1,P62081,P09525,P19823,P09211,Q08629,P16070,P01112,Q6YHK3,P62913,P09936,P62258,Q9ULI3,O95980,Q99816,P30086,P06744,P46940,P50148,P46777,P29323,O75367,P04080,P05067,Q9ULV4,P02511,Q00839,P17931,P63244,P23381,Q86VP6,P01024,Q15363,P62829
GO:BP	cellular process	GO:0009987	1.21119e-05	4.91679	16083	478	464	17816	P02452,P08123,P13611,P02751,P02458,P60709,P68032,P02461,Q9NQC3,Q16777,P07355,P08758,P04406,P04216,P13164,P0CG48,P21810,P08962,P68104,P60033,P04083,P16104,O60814,P05556,P12111,Q08431,Q7Z7G0,P10124,P07737,P15144,O00560,P26022,P08670,P14618,P23528,Q15063,P02768,P08133,P08195,P00338,P27105,P12109,Q9P2B2,Q15672,Q71DI3,P84243,P68431,P61224,Q9UBI6,Q96IC2,Q08380,Q15758,P62820,P61026,P07585,P61006,P51153,…
GO:BP	phagocytosis	GO:0006909	1.29225e-05	4.88865	367	478	32	17816	P60709,P04083,P05556,Q08431,P26022,P06756,P60953,Q07954,P07996,P08238,P51149,P63000,O00159,P27797,P35579,P61160,Q08722,P17301,P50995,P61106,P06396,P20339,O15144,O15145,Q9ULV4,P21980,P51809,P63244,P01024,P61158,O15143,P01857
GO:BP	generation of neurons	GO:0048699	1.3038e-05	4.88479	1534	478	80	17816	P02751,P02461,Q9NQC3,P04216,P05556,P08670,P23528,Q15063,Q15672,P61026,P61006,P51153,Q13509,O14786,P15311,P61586,P11021,P18206,P60953,P07093,P18085,P26006,Q13492,P35222,Q07954,P22392,P35221,P06703,P08238,P21333,P36955,P63000,P63104,Q9Y4F1,P09382,P35613,Q9Y2J2,Q08629,Q9H4M9,P27797,Q01082,Q9NUM4,P62330,P09936,P61160,P35052,P31431,P62491,P62258,P52565,Q13740,O14672,Q92633,P41221,Q16555,P46821,Q15019,…
GO:BP	NADH metabolic process	GO:0006734	1.3235e-05	4.87828	40	478	11	17816	P04406,P14618,P06733,P04075,P60174,P40926,P00558,P06744,P18669,P17858,P55072
GO:BP	neuron differentiation	GO:0030182	1.44678e-05	4.8396	1375	478	74	17816	P02751,Q9NQC3,P04216,P05556,P08670,P23528,Q15063,P61026,P61006,P51153,Q13509,O14786,P15311,P61586,P11021,P18206,P60953,P18085,P26006,Q13492,P35222,Q07954,P22392,P35221,P06703,P08238,P36955,P63000,P63104,Q9Y4F1,P09382,P35613,Q9Y2J2,Q08629,Q9H4M9,P27797,Q01082,Q9NUM4,P62330,P09936,P61160,P35052,P31431,P62491,P52565,Q13740,O14672,Q92633,P41221,Q16555,P46821,Q15019,P46940,P13612,Q13813,O15031,O43175,…
GO:BP	regulation of substrate adhesion-dependent cell spreading	GO:1900024	1.45838e-05	4.83613	50	478	12	17816	Q15063,Q96S97,O14786,P60953,P21333,P63000,O43707,P27797,O15144,Q9ULV4,P60903,P23142
GO:BP	response to transforming growth factor beta	GO:0071559	1.48993e-05	4.82683	255	478	26	17816	P02452,P08123,P02461,P0CG48,O00560,Q15063,P61586,Q92743,Q03135,P11021,P17813,P26006,P07996,P08238,P0DMV8,Q6YHK3,Q96AC1,P41221,Q15942,Q13443,Q14392,Q9BXN1,Q9Y6C2,P35555,P08572,P18084
GO:BP	regulation of signaling	GO:0023051	1.50832e-05	4.82151	3758	478	154	17816	P02452,P02751,P02458,P02461,Q9NQC3,P07355,P08758,P04216,P0CG48,P08962,P60033,P04083,P05556,O00560,Q15063,Q15672,P61224,P07585,P61006,P24522,P0DP25,Q96S97,P04792,P06756,O14786,P06733,P15311,P04899,P61586,Q92743,Q03135,P11021,P17813,P60953,P07093,P10301,P26006,P08754,P35222,P05023,Q07954,P35221,P23634,P23396,P07996,P08238,P21333,Q6UVK1,P51149,P63000,P30626,O43707,P63104,P50395,Q9Y4F1,Q9H4G4,P09382,…
GO:BP	leukocyte migration	GO:0050900	1.60769e-05	4.7938	495	478	38	17816	P02452,P08123,P02751,P04216,P60033,P04083,P05556,P08195,P06756,P26038,P61586,Q03135,P60953,P26006,P07996,P63000,P35613,P27797,P16070,P35579,Q08722,P62937,Q01650,P17301,P35052,P21926,P31431,O14672,P50281,P41221,P05026,O75083,P13612,P55011,P08648,P05067,P17931,Q9Y6C2
GO:BP	cell death	GO:0008219	1.63168e-05	4.78737	2282	478	106	17816	P02458,P68032,Q9NQC3,P08758,P04406,P0CG48,P04083,P05556,P10124,P14618,P23528,P02768,P08133,Q15672,P24522,P04792,P06756,O14786,P11279,P24390,P06733,P04899,P61586,Q8WUM4,Q03135,P11021,P60953,P18085,P62070,P62873,Q13492,P08754,P35222,Q07954,P22392,P35221,P23396,P07996,P12814,P08238,P21333,P36955,O43707,P63104,P09382,Q12884,P62081,P09525,P31946,Q9Y2J2,P09211,P27797,P16070,P63241,P01112,P0DMV8,O75340,…
GO:BP	antigen processing and presentation of exogenous peptide antigen	GO:0002478	1.66998e-05	4.77729	171	478	21	17816	P06756,P51149,P27797,Q14204,O75396,P60900,P25787,Q15836,P47756,P27824,P49721,O43242,P20618,P61163,P47755,O94979,Q15436,Q96CW1,P18084,Q99460,P61769
GO:BP	regulation of cellular process	GO:0050794	1.90238e-05	4.7207	10981	478	353	17816	P02452,P08123,P02751,P02458,P60709,P68032,P02461,Q9NQC3,P07355,P08758,P04406,P04216,P13164,P0CG48,P08962,P68104,P60033,P04083,P16104,P05556,P12111,Q08431,P10124,P07737,O00560,P26022,P08670,P23528,Q15063,P02768,P08133,Q15672,Q71DI3,P84243,P68431,P61224,Q9UBI6,Q08380,P62820,P61026,P07585,P61006,P51153,P07437,Q13509,P50454,P24522,Q71U36,P0DP25,P13987,Q96S97,P11142,P04792,P06756,O14786,P31949,P11279,…
GO:BP	establishment of protein localization to telomere	GO:0070200	2.1881e-05	4.65993	18	478	8	17816	P78371,P17987,P40227,P49368,P50991,Q99832,P48643,P50990
GO:BP	glucose catabolic process to pyruvate	GO:0061718	2.32965e-05	4.63271	25	478	9	17816	P04406,P14618,P06733,P04075,P60174,P00558,P06744,P18669,P17858
GO:BP	canonical glycolysis	GO:0061621	2.32965e-05	4.63271	25	478	9	17816	P04406,P14618,P06733,P04075,P60174,P00558,P06744,P18669,P17858
GO:BP	NADH regeneration	GO:0006735	2.32965e-05	4.63271	25	478	9	17816	P04406,P14618,P06733,P04075,P60174,P00558,P06744,P18669,P17858
GO:BP	vesicle budding from membrane	GO:0006900	2.38148e-05	4.62315	100	478	16	17816	P07355,P62820,P13987,Q13492,P51149,P49755,O75396,P49257,O75340,O94979,Q15436,P60903,Q96CW1,Q15363,Q9UN37,Q9UPN7
GO:BP	response to oxygen levels	GO:0070482	2.42307e-05	4.61563	397	478	33	17816	P02452,P0CG48,P14618,Q15063,Q15672,P06733,P61586,Q03135,P62873,P07996,O43707,P17301,P00558,P60900,Q02809,P25787,P50281,P09619,P27487,Q92633,P05026,P02545,P49721,P07237,O43242,P14625,P20618,P02511,Q9Y4L1,Q16647,O00469,P11166,Q99460
GO:BP	response to organonitrogen compound	GO:0010243	2.57383e-05	4.58942	1001	478	59	17816	P02452,P08123,P60709,P02461,P08758,P60033,P04083,P05556,P08670,P14618,P23528,P12109,P61224,P61026,P61006,P51153,P0DP25,P15311,P04899,P61586,Q03135,P11021,P05997,P62873,P35222,P02462,Q07954,P22392,P35221,P23634,P08238,P35613,P49755,O00159,P09211,P27449,P13639,P55290,P61160,P17301,P21926,P20020,P06396,Q16555,P46821,P30086,P06744,P49721,P46940,P13612,P54289,P14625,P05067,P35555,P10620,P62829,O00186,…
GO:BP	antigen processing and presentation of exogenous antigen	GO:0019884	3.43587e-05	4.46396	178	478	21	17816	P06756,P51149,P27797,Q14204,O75396,P60900,P25787,Q15836,P47756,P27824,P49721,O43242,P20618,P61163,P47755,O94979,Q15436,Q96CW1,P18084,Q99460,P61769
GO:BP	glycolytic process through glucose-6-phosphate	GO:0061620	3.47881e-05	4.45857	26	478	9	17816	P04406,P14618,P06733,P04075,P60174,P00558,P06744,P18669,P17858
GO:BP	glycolytic process through fructose-6-phosphate	GO:0061615	3.47881e-05	4.45857	26	478	9	17816	P04406,P14618,P06733,P04075,P60174,P00558,P06744,P18669,P17858
GO:BP	positive regulation of protein localization to cell periphery	GO:1904377	3.65155e-05	4.43752	65	478	13	17816	P05556,P15311,P26006,Q07954,P84095,Q01082,P62330,P62491,P29323,P29317,P33176,P17931,P63244
GO:BP	exosomal secretion	GO:1990182	3.691e-05	4.43286	19	478	8	17816	O00560,Q8WUM4,P51149,P31431,P62491,Q99816,O14964,Q9UN37
GO:BP	actin polymerization or depolymerization	GO:0008154	3.85348e-05	4.41415	213	478	23	17816	P07737,P23528,Q96S97,P61586,Q9Y281,P60981,P63000,O00159,Q01082,P62330,P61160,Q01518,P06396,O15144,P47756,O75083,Q13813,Q9UEY8,O15145,P35611,P47755,P61158,O15143
GO:BP	regulation of response to stimulus	GO:0048583	4.08989e-05	4.38829	4466	478	174	17816	P02452,P08123,P02751,P02458,P60709,P02461,Q9NQC3,P07355,P08758,P04216,P13164,P0CG48,P08962,P60033,P04083,P16104,P05556,O00560,Q15063,Q15672,P61224,P07585,P24522,P0DP25,P21589,P13987,Q96S97,P11142,P04792,P06756,O14786,P11279,P06733,P15311,P04899,P61586,Q92743,Q03135,P11021,P17813,P60953,P07093,P10301,P26006,P08754,P35222,Q07954,P35221,P23634,P23396,P07996,P08238,P21333,Q6UVK1,P36955,P51149,P63000,…
GO:BP	apoptotic process	GO:0006915	4.63425e-05	4.33402	2004	478	95	17816	P02458,P68032,Q9NQC3,P08758,P04406,P0CG48,P04083,P05556,P10124,P23528,P02768,P08133,Q15672,P24522,P04792,P06756,O14786,P11279,P24390,P06733,P04899,P61586,Q8WUM4,Q03135,P11021,P60953,P18085,P62873,P08754,P35222,Q07954,P22392,P35221,P23396,P07996,P12814,P08238,P21333,O43707,P63104,P09382,Q12884,P62081,P09525,P31946,Q9Y2J2,P09211,P27797,P16070,P63241,P01112,P0DMV8,O75340,O95865,P11234,P62330,P62913,…
GO:BP	transforming growth factor beta receptor signaling pathway	GO:0007179	4.70929e-05	4.32704	198	478	22	17816	P08123,P02461,P0CG48,O00560,P61586,Q92743,Q03135,P11021,P17813,P26006,P07996,P08238,P0DMV8,Q6YHK3,Q96AC1,Q15942,Q13443,Q14392,Q9BXN1,Q9Y6C2,P35555,P18084
GO:BP	response to organic cyclic compound	GO:0014070	4.7243e-05	4.32566	942	478	56	17816	P02452,P60709,P04083,Q15063,P08195,P61224,P0DP25,P26038,P15311,P61586,Q13219,Q03135,P11021,P17813,P62873,P35222,P05023,P35221,P23634,P07996,P08238,P36955,P09382,P35613,P05186,P09211,P27797,P11234,P13639,P61160,P17301,P20020,P52565,P06396,O15173,P50281,P09619,Q16555,P46821,P30086,P06744,P49721,P14625,Q14699,Q13443,P05067,P02511,O75955,P20073,Q00839,P24752,Q08211,O94993,O15143,O75874,P24821
GO:BP	establishment of protein localization to chromosome	GO:0070199	5.09494e-05	4.29286	27	478	9	17816	P78371,P17987,P40227,P49368,P50991,O75367,Q99832,P48643,P50990
GO:BP	homotypic cell-cell adhesion	GO:0034109	5.23008e-05	4.28149	79	478	14	17816	P60709,P04792,P18206,P07093,P21333,P09382,O14495,O00299,P35579,Q9Y490,P21926,P61225,P21291,O00186
GO:BP	intracellular signal transduction	GO:0035556	5.29119e-05	4.27645	2878	478	124	17816	P08123,P02751,P02461,Q9NQC3,P0CG48,P60033,P05556,O00560,P23528,Q15672,P61224,P62820,P61026,P07585,P61006,P51153,P24522,P0DP25,Q96S97,P04792,P06756,O14786,P06733,P15311,P04899,P61586,Q03135,P17813,P60953,P07093,P10301,P62070,P26006,P62873,P35222,Q07954,P22392,P23634,P23396,P07996,P08238,P21333,Q6UVK1,P51149,P63000,P30626,O43707,P50395,Q9Y4F1,Q9H4G4,P09382,P62081,P31946,P84095,P09211,Q9ULC3,P27797,…
GO:BP	regulation of adherens junction organization	GO:1903391	5.37277e-05	4.2698	67	478	13	17816	P04216,O14786,P61586,Q07954,P07996,P63000,P62330,P31431,P50281,P46940,P35611,Q9ULV4,P60903
GO:BP	negative regulation of transport	GO:0051051	5.45783e-05	4.26298	518	478	38	17816	P02751,P08758,P04083,P10124,O00560,Q15672,P61224,P0DP25,P06756,P15311,P04899,Q03135,P07093,Q13492,P07996,P51149,P63000,P30626,P09525,Q9ULC3,P49257,P0DMV8,P62330,Q08722,P62258,Q15836,O75915,P46821,P29323,A1L4H1,P02511,Q14392,P17931,P63244,P27348,O00186,P17858,Q07960
GO:BP	positive regulation of binding	GO:0051099	5.62382e-05	4.24997	183	478	21	17816	P07355,Q15672,P0DP25,O14786,Q03135,P35222,Q07954,P08238,P11234,P62330,P62913,P17301,P41221,P35611,Q96TA1,P05067,O75955,P17931,Q08211,P60903,P61769
GO:BP	positive regulation of establishment of protein localization	GO:1904951	5.85203e-05	4.23269	454	478	35	17816	P04406,P60033,Q15063,P27105,Q15672,P15311,P60953,Q07954,P21333,P30626,P63104,P31946,O00159,Q8WUJ3,Q01082,P01112,P62330,P62937,P78371,P62258,P17987,P40227,P41221,P49368,Q99816,P06744,P50991,Q13443,Q99832,P48643,P33176,P63244,Q08211,P50990,P27348
GO:BP	extracellular exosome biogenesis	GO:0097734	6.00775e-05	4.22129	20	478	8	17816	O00560,Q8WUM4,P51149,P31431,P62491,Q99816,O14964,Q9UN37
GO:BP	regulation of actin polymerization or depolymerization	GO:0008064	6.19297e-05	4.2081	184	478	21	17816	P07737,P23528,Q96S97,P61586,Q9Y281,P60981,O00159,Q01082,P62330,P61160,P06396,O15144,P47756,O75083,Q13813,Q9UEY8,O15145,P35611,P47755,P61158,O15143
GO:BP	cortical cytoskeleton organization	GO:0030865	6.60393e-05	4.1802	46	478	11	17816	P51153,P15311,Q8WUM4,Q9NZN4,Q9Y2J2,P27797,P62330,Q9Y490,O75083,Q969G5,Q9UN37
GO:BP	antigen processing and presentation of peptide antigen	GO:0048002	6.81498e-05	4.16654	185	478	21	17816	P06756,P51149,P27797,Q14204,O75396,P60900,P25787,Q15836,P47756,P27824,P49721,O43242,P20618,P61163,P47755,O94979,Q15436,Q96CW1,P18084,Q99460,P61769
GO:BP	regulation of actin filament length	GO:0030832	6.81498e-05	4.16654	185	478	21	17816	P07737,P23528,Q96S97,P61586,Q9Y281,P60981,O00159,Q01082,P62330,P61160,P06396,O15144,P47756,O75083,Q13813,Q9UEY8,O15145,P35611,P47755,P61158,O15143
GO:BP	regulation of apoptotic process	GO:0042981	7.12367e-05	4.1473	1594	478	80	17816	P02458,P68032,Q9NQC3,P08758,P04406,P0CG48,P04083,P05556,P23528,P02768,Q15672,P24522,P04792,P06756,O14786,P06733,P04899,P61586,Q03135,P11021,P60953,P18085,P08754,P35222,Q07954,P22392,P35221,P23396,P07996,P12814,P08238,P21333,O43707,P63104,P09382,Q12884,P62081,P09525,P31946,P09211,P27797,P16070,P01112,P0DMV8,O75340,O95865,P62913,P62258,P32119,P52565,P06396,P17987,O14672,P09619,O75915,Q92633,P41221,…
GO:BP	focal adhesion assembly	GO:0048041	7.29748e-05	4.13683	81	478	14	17816	P04216,O14786,P61586,Q07954,P07996,P12814,P63000,P17301,Q96AC1,P31431,P50281,P46940,Q9ULV4,P60903
GO:BP	cell-substrate adherens junction assembly	GO:0007045	7.29748e-05	4.13683	81	478	14	17816	P04216,O14786,P61586,Q07954,P07996,P12814,P63000,P17301,Q96AC1,P31431,P50281,P46940,Q9ULV4,P60903
GO:BP	receptor-mediated endocytosis	GO:0006898	7.50355e-05	4.12473	354	478	30	17816	P07355,P08962,P60033,P05556,O00560,P02768,Q08380,P15311,Q03135,Q13492,Q07954,P63000,P27797,P98160,P62330,Q01518,P21926,P20339,P27824,P13612,P14625,P02786,A1L4H1,O75955,Q9Y4L1,Q96CW1,P01024,P61978,P11717,P61769
GO:BP	cell-cell junction assembly	GO:0007043	7.91932e-05	4.10131	123	478	17	17816	P51153,P61586,Q8WUM4,Q03135,P18206,P35221,O43707,O00159,Q9Y2J2,P55290,Q9Y490,P21926,O60716,Q9ULI3,O75083,P19022,P29317
GO:BP	antigen processing and presentation of peptide antigen via MHC class I	GO:0002474	8.32499e-05	4.07962	95	478	15	17816	P06756,P27797,O75396,P60900,P25787,Q15836,P27824,P49721,O43242,P20618,O94979,Q15436,P18084,Q99460,P61769
GO:BP	response to abiotic stimulus	GO:0009628	8.51024e-05	4.07006	1245	478	67	17816	P02452,P02461,P0CG48,P04083,P16104,P05556,P14618,Q15063,Q15672,P07585,P24522,P11142,P06733,P61586,Q03135,P11021,P17813,P07093,P62873,P05023,P23634,P07996,P08238,P36955,P63000,O43707,Q9NZM1,P01112,P0DMV8,O75340,P17301,P00558,P60900,P21926,P20020,Q02809,P62258,P25787,P52565,P50281,P09619,P29992,P27487,Q92633,P05026,P46821,P02545,P30086,P06744,P49721,P07237,O43242,P55011,P14625,P50148,P20618,P05067,…
GO:BP	platelet activation	GO:0030168	9.05239e-05	4.04324	155	478	19	17816	P02452,P08123,P60709,P02461,P04792,P18206,P07093,P62873,P21333,P63104,O00299,P35579,Q9Y490,P21926,P29992,P61225,P50148,P21291,O00186
GO:BP	tissue migration	GO:0090130	9.06997e-05	4.04239	357	478	30	17816	P68032,Q9NQC3,P04083,P05556,P07737,P07585,P51153,P04792,O14786,P61586,P26006,P07996,P36955,Q9H4G4,Q12884,O14495,P27797,O75340,P62330,P55290,P35579,P17301,P62491,P27487,P41221,P06744,Q13443,Q9ULV4,P29317,P35908
GO:BP	protein localization to chromosome, telomeric region	GO:0070198	0.00010379	3.98385	29	478	9	17816	P78371,P17987,P40227,P49368,P50991,O75367,Q99832,P48643,P50990
GO:BP	organelle assembly	GO:0070925	0.000106552	3.97244	839	478	51	17816	P68032,P05556,O00560,P62820,P61006,P07437,Q71U36,P26038,P15311,P61586,Q8WUM4,Q02878,P23396,P08865,Q9Y281,P21333,P51149,Q9ULC3,Q9H4M9,Q14204,O75396,P05388,P0DMV8,P11234,P62913,P61160,P31431,P61106,P62266,P62491,P62258,P06396,P20339,P09619,Q99816,Q15019,P46782,O75083,Q86Y82,P46777,P61163,Q14974,Q00839,Q13637,P30050,Q9H444,O14964,Q9H9H4,P61158,Q9UHD8,Q9UN37
GO:BP	head development	GO:0060322	0.000111826	3.95146	791	478	49	17816	P02452,P02458,P60709,P02461,Q9NQC3,P16104,P05556,Q9UBI6,P0DP25,O14786,P61586,P11021,P60953,P07093,P10301,P18085,P08754,P35222,P02462,Q07954,P23634,P21333,Q9HAV0,P80723,P98160,P21926,P20020,P62258,O60716,P50281,Q92633,P41221,Q16555,P30086,O15031,O43175,P07942,P29323,Q92542,P05067,P19022,P33176,Q96QD8,P24752,P27348,O00186,P68402,P11166,P09543
GO:BP	response to hypoxia	GO:0001666	0.000123771	3.90738	362	478	30	17816	P0CG48,P14618,Q15063,Q15672,P06733,P61586,Q03135,P62873,P07996,O43707,P17301,P00558,P60900,Q02809,P25787,P50281,P27487,P05026,P02545,P49721,P07237,O43242,P14625,P20618,P02511,Q9Y4L1,Q16647,O00469,P11166,Q99460
GO:BP	growth	GO:0040007	0.00012698	3.89626	1021	478	58	17816	P02751,Q9NQC3,P07355,P60033,P04083,P05556,P12111,O00560,P26022,P14618,Q15063,P08133,P12109,Q9P2B2,P84243,O14786,P06733,P15311,P61586,P12110,P18206,P60953,P07093,P35222,Q07954,P08238,Q9Y2J2,Q08629,P80723,P0DMV8,P21926,P62491,P06396,Q13740,O14672,P50281,Q9Y696,P09619,Q9ULI3,P41221,Q16555,P46821,Q99816,P46940,P13612,Q14699,Q13642,O00468,P35611,P05067,P02511,Q04721,Q9Y265,P63244,Q99715,Q15363,P29373,…
GO:BP	positive regulation of exosomal secretion	GO:1903543	0.00012791	3.89309	15	478	7	17816	O00560,Q8WUM4,P51149,P31431,Q99816,O14964,Q9UN37
GO:BP	platelet aggregation	GO:0070527	0.000131781	3.88015	60	478	12	17816	P60709,P04792,P18206,P07093,P21333,O00299,P35579,Q9Y490,P21926,P61225,P21291,O00186
GO:BP	RNA-dependent DNA biosynthetic process	GO:0006278	0.000132888	3.87651	72	478	13	17816	P35222,P08238,P62937,P78371,P07910,P17987,P40227,P49368,P50991,Q99832,P48643,Q00839,P50990
GO:BP	negative regulation of molecular function	GO:0044092	0.000137168	3.86275	1154	478	63	17816	P60709,P07355,P08758,P04406,P04216,P04083,P12111,P26022,Q15672,P50454,P24522,P0DP25,P04792,P04899,Q03135,P11021,P07093,Q13492,P08754,P23634,P07996,P21333,P36955,P30626,Q9Y4F1,P62081,P09525,P19823,P09211,Q08629,P16070,P01112,Q6YHK3,P11234,P62913,P09936,P62258,P32119,Q9ULI3,O95980,Q99816,P30086,P06744,P46940,P13612,P50148,P46777,P29323,O75367,P04080,P05067,Q9ULV4,P02511,Q00839,P17931,P63244,P23381,…
GO:BP	regulation of cell communication	GO:0010646	0.000138247	3.85934	3718	478	149	17816	P02452,P02751,P02458,P02461,Q9NQC3,P08758,P04216,P0CG48,P08962,P60033,P04083,P05556,O00560,Q15063,Q15672,P61224,P07585,P61006,P24522,P0DP25,Q96S97,P04792,P06756,O14786,P06733,P15311,P04899,P61586,Q92743,Q03135,P11021,P17813,P60953,P07093,P10301,P26006,P08754,P35222,Q07954,P35221,P23634,P23396,P07996,P08238,P21333,Q6UVK1,P51149,P63000,P30626,O43707,P63104,P50395,Q9Y4F1,Q9H4G4,P09382,P62081,P31946,…
GO:BP	negative regulation of response to stimulus	GO:0048585	0.000145133	3.83823	1677	478	82	17816	P02458,P02461,P07355,P08758,P04216,P0CG48,P04083,P05556,Q15672,P07585,P0DP25,P21589,P13987,Q96S97,P04792,P06756,O14786,P06733,P15311,P04899,P61586,Q92743,Q03135,P11021,P60953,P07093,P26006,P08754,P35222,Q07954,P35221,P23634,P23396,P07996,P36955,P51149,P30626,Q12884,P31946,P09211,P27797,P16070,P0DMV8,O75340,Q6YHK3,P09936,Q08722,P35052,P60900,P21926,P25787,P32119,Q92626,O60716,P50281,Q9ULI3,O75915,…
GO:BP	extracellular vesicle biogenesis	GO:0140112	0.000145455	3.83727	22	478	8	17816	O00560,Q8WUM4,P51149,P31431,P62491,Q99816,O14964,Q9UN37
GO:BP	regulation of programmed cell death	GO:0043067	0.000154774	3.8103	1623	478	80	17816	P02458,P68032,Q9NQC3,P08758,P04406,P0CG48,P04083,P05556,P23528,P02768,Q15672,P24522,P04792,P06756,O14786,P06733,P04899,P61586,Q03135,P11021,P60953,P18085,P08754,P35222,Q07954,P22392,P35221,P23396,P07996,P12814,P08238,P21333,O43707,P63104,P09382,Q12884,P62081,P09525,P31946,P09211,P27797,P16070,P01112,P0DMV8,O75340,O95865,P62913,P62258,P32119,P52565,P06396,P17987,O14672,P09619,O75915,Q92633,P41221,…
GO:BP	central nervous system development	GO:0007417	0.000165381	3.78151	1003	478	57	17816	P13611,P02458,P60709,P02461,Q9NQC3,P16104,P05556,P08670,Q9UBI6,P0DP25,O14786,P61586,P11021,P17813,P60953,P07093,P18085,P08754,P35222,P02462,Q07954,P23634,P08238,P21333,P10915,P09211,Q08629,Q9HAV0,P80723,P98160,P16112,P21926,P20020,P62258,P06396,O60716,Q92633,P41221,Q16555,P30086,O75083,O15031,O43175,P07942,P29323,Q92542,P05067,P19022,P33176,Q96QD8,P24752,P01024,P27348,O00186,P68402,P11166,P09543
GO:BP	regulation of actin filament depolymerization	GO:0030834	0.000167835	3.77512	50	478	11	17816	P23528,Q9Y281,P60981,Q01082,P06396,P47756,O75083,Q13813,Q9UEY8,P35611,P47755
GO:BP	mRNA metabolic process	GO:0016071	0.000173535	3.76061	852	478	51	17816	P0CG48,P08670,P11142,P04792,P33240,Q02878,P23396,P08865,P21333,P63104,P62081,P31946,P62424,P05388,P0DMV8,P05387,P62913,P18124,P62249,P60900,P62266,P25787,P07910,P62277,P46782,P49721,Q9H361,P62888,Q15365,O43242,P46777,P62241,P20618,P05067,P05386,P62701,Q00839,Q07020,P17931,P30050,P26373,Q15366,Q08211,P62829,P32969,P61978,P62269,P61247,Q99460,P62854,Q8IWZ8
GO:BP	animal organ morphogenesis	GO:0009887	0.000183559	3.73623	1058	478	59	17816	P02452,P08123,P02458,P68032,P02461,Q9NQC3,P07355,P04216,P12111,P07737,P08133,P12109,Q15672,P07585,P50454,O14786,P26038,P61586,Q92743,Q03135,P12110,P20908,P17813,P60953,P05997,P35222,P35221,P63000,P35613,P05186,Q9ULC3,P80723,P16112,P01112,P17301,P60900,P25787,P50281,P09619,Q9ULI3,P41221,P49721,O43242,P07942,Q12805,P29323,Q13642,P20618,P21980,P19022,Q04721,P29317,Q9BXN1,P35555,Q99715,Q96CW1,Q15363,…
GO:BP	epithelial cell migration	GO:0010631	0.000184323	3.73442	348	478	29	17816	Q9NQC3,P04083,P05556,P07737,P07585,P51153,P04792,O14786,P61586,P26006,P07996,P36955,Q9H4G4,Q12884,O14495,P27797,O75340,P62330,P55290,P35579,P17301,P62491,P27487,P41221,P06744,Q13443,Q9ULV4,P29317,P35908
GO:BP	regulation of hydrolase activity	GO:0051336	0.000192572	3.71541	1272	478	67	17816	P02751,P04406,P04216,P04083,P05556,P12111,P07737,P26022,P50454,P0DP25,O14786,Q15113,P04899,P61586,Q03135,P07093,P18085,Q13492,Q07954,P23396,P07996,P08238,P36955,P50395,Q9Y4F1,P19823,P84095,Q08629,P16070,P01112,P0DMV8,O75340,Q6YHK3,P17301,P62258,P52565,P06396,P09619,O95980,O75915,Q92633,P41221,P05026,P30086,P06744,P46940,O15031,P14625,P50148,P04080,O00468,P05067,Q9ULV4,P02511,P29317,Q00839,P17931,…
GO:BP	regulation of cell death	GO:0010941	0.000207796	3.68236	1748	478	84	17816	P02458,P68032,Q9NQC3,P08758,P04406,P0CG48,P04083,P05556,P23528,P02768,Q15672,P24522,P04792,P06756,O14786,P06733,P04899,P61586,Q03135,P11021,P60953,P18085,P62070,Q13492,P08754,P35222,Q07954,P22392,P35221,P23396,P07996,P12814,P08238,P21333,P36955,O43707,P63104,P09382,Q12884,P62081,P09525,P31946,P09211,P27797,P16070,P01112,P0DMV8,O75340,O95865,P62913,P62258,P32119,P52565,P06396,P17987,O14672,P09619,…
GO:BP	negative regulation of signal transduction	GO:0009968	0.000216059	3.66543	1303	478	68	17816	P02458,P04216,P0CG48,P05556,Q15672,P07585,P0DP25,Q96S97,P04792,P06756,O14786,P06733,P15311,P04899,P61586,Q92743,Q03135,P11021,P60953,P07093,P26006,P08754,P35222,Q07954,P35221,P23634,P07996,P51149,P30626,P31946,P09211,P27797,P16070,P0DMV8,O75340,Q6YHK3,P09936,Q08722,P35052,P60900,P25787,P32119,Q92626,O60716,P50281,Q9ULI3,Q92633,P41221,Q99816,P02545,P30086,P49721,O43242,P29323,P20618,Q96TA1,P19022,…
GO:BP	Rab protein signal transduction	GO:0032482	0.000220502	3.65659	75	478	13	17816	P62820,P61026,P61006,P51153,P51149,Q9ULC3,P51148,P61106,P62491,P20339,Q13637,P61019,P61020
GO:BP	epithelium migration	GO:0090132	0.000221772	3.65409	351	478	29	17816	Q9NQC3,P04083,P05556,P07737,P07585,P51153,P04792,O14786,P61586,P26006,P07996,P36955,Q9H4G4,Q12884,O14495,P27797,O75340,P62330,P55290,P35579,P17301,P62491,P27487,P41221,P06744,Q13443,Q9ULV4,P29317,P35908
GO:BP	regulation of exosomal secretion	GO:1903541	0.000222148	3.65336	16	478	7	17816	O00560,Q8WUM4,P51149,P31431,Q99816,O14964,Q9UN37
GO:BP	cortical actin cytoskeleton organization	GO:0030866	0.000233829	3.6311	41	478	10	17816	P51153,P15311,Q8WUM4,Q9NZN4,Q9Y2J2,P27797,P62330,Q9Y490,Q969G5,Q9UN37
GO:BP	response to decreased oxygen levels	GO:0036293	0.000240013	3.61977	373	478	30	17816	P0CG48,P14618,Q15063,Q15672,P06733,P61586,Q03135,P62873,P07996,O43707,P17301,P00558,P60900,Q02809,P25787,P50281,P27487,P05026,P02545,P49721,P07237,O43242,P14625,P20618,P02511,Q9Y4L1,Q16647,O00469,P11166,Q99460
GO:BP	regulation of cell development	GO:0060284	0.000244386	3.61192	963	478	55	17816	P02751,P02461,Q9NQC3,P04216,P08670,P23528,Q15063,Q96S97,O14786,P61586,P11021,P60953,P07093,P26006,P35222,Q07954,P22392,P35221,P21333,P36955,P63000,O43707,P09382,Q08629,Q9H4M9,P27797,Q9NUM4,P62330,P61160,P62491,P52565,O14672,O15144,O95980,Q92633,P41221,Q16555,P46821,O75083,P46940,O15031,P29323,P35611,Q96TA1,P05067,Q9ULV4,P51809,P19022,Q04721,P35555,P60903,Q14195,P29373,P23142,P61769
GO:BP	establishment of vesicle localization	GO:0051650	0.000275361	3.5601	183	478	20	17816	P62820,P13987,Q13492,P35222,O43707,P49755,O00159,Q14204,O75396,P49257,O75340,P62491,Q16555,P13612,P51809,O94979,P33176,Q15436,Q15363,Q9UPN7
GO:BP	positive regulation of signaling	GO:0023056	0.000297848	3.52601	1849	478	87	17816	P02452,P02461,Q9NQC3,P07355,P0CG48,P08962,P60033,P05556,O00560,P61224,P07585,P24522,P0DP25,O14786,P04899,P61586,Q03135,P17813,P60953,P07093,P35222,Q07954,P35221,P23396,P07996,P08238,P21333,Q6UVK1,P63000,P30626,O43707,P63104,Q9H4G4,P09382,P62081,P31946,O00159,P84095,P27797,P16070,P27449,P01112,P0DMV8,P62913,P55290,Q8IWA5,P17301,P60900,P62258,P25787,Q15836,P32119,P06396,P09619,O95980,O75915,Q92633,…
GO:BP	positive regulation of multicellular organismal process	GO:0051240	0.000304442	3.5165	1821	478	86	17816	P02452,P02751,Q9NQC3,P07355,P04406,P13164,P60033,P04083,P05556,P07737,O00560,P14618,Q15063,Q15672,P04792,O14786,P06733,P15311,P04899,P61586,Q03135,P11021,P17813,P60953,P07093,P10301,P26006,P35222,P05023,Q07954,P22392,P23396,P07996,P21333,P36955,Q9H4G4,O14495,Q13641,Q9H4M9,P27797,Q14204,Q01082,P80723,O00299,P01112,Q9NUM4,P0DMV8,O75340,P62330,Q5ZPR3,P61160,P17301,P35052,P20020,P62491,P32119,P52565,…
GO:BP	vesicle localization	GO:0051648	0.000314048	3.503	202	478	21	17816	P62820,P13987,Q13492,P35222,O43707,P49755,O00159,Q14204,O75396,P49257,O75340,P62491,Q16555,P13612,P51809,P19022,O94979,P33176,Q15436,Q15363,Q9UPN7
GO:BP	positive regulation of response to stimulus	GO:0048584	0.000342555	3.46527	2479	478	108	17816	P02452,P60709,P02461,Q9NQC3,P04216,P0CG48,P08962,P60033,P04083,P16104,P05556,O00560,P61224,P07585,P24522,P0DP25,P13987,P04792,O14786,P11279,P15311,P04899,P61586,Q03135,P17813,P60953,P35222,Q07954,P35221,P23396,P07996,P08238,P21333,Q6UVK1,P63000,P30626,O43707,P63104,Q9H4G4,P09382,P62081,P31946,O14495,O00159,P84095,P27797,P16070,P27449,P01112,P0DMV8,Q5ZPR3,P62913,P55290,P61160,Q08722,Q8IWA5,P17301,…
GO:BP	positive regulation of cell morphogenesis involved in differentiation	GO:0010770	0.000352925	3.45232	152	478	18	17816	P02751,Q96S97,O14786,P61586,P60953,Q07954,P21333,P63000,P27797,P61160,P62491,P52565,O15144,P46821,O15031,P51809,P60903,P29373
GO:BP	regulation of molecular function	GO:0065009	0.000359834	3.4439	3259	478	133	17816	P02751,P60709,P07355,P08758,P04406,P04216,P0CG48,P60033,P04083,P05556,P12111,P07737,P26022,P27105,Q15672,P62820,P50454,P24522,P0DP25,P04792,O14786,Q15113,P04899,P61586,Q03135,P11021,P60953,P07093,P18085,Q13492,P08754,P35222,Q07954,P23634,P23396,P07996,P08238,P21333,Q6UVK1,P36955,P30626,O43707,P50395,Q09666,Q9Y4F1,P62081,P09525,P31946,P19823,O14495,P84095,P09211,Q8WUJ3,Q08629,P16070,P01112,P0DMV8,…
GO:BP	positive regulation of cell junction assembly	GO:1901890	0.000363271	3.43977	33	478	9	17816	P04216,O14786,Q03135,P63000,P31431,P46940,O75955,P29317,P60903
GO:BP	glucose catabolic process	GO:0006007	0.000363271	3.43977	33	478	9	17816	P04406,P14618,P06733,P04075,P60174,P00558,P06744,P18669,P17858
GO:BP	negative regulation of cell communication	GO:0010648	0.000388062	3.4111	1406	478	71	17816	P02458,P08758,P04216,P0CG48,P05556,Q15672,P61224,P07585,P0DP25,Q96S97,P04792,P06756,O14786,P06733,P15311,P04899,P61586,Q92743,Q03135,P11021,P60953,P07093,P26006,P08754,P35222,Q07954,P35221,P23634,P07996,P51149,P30626,P31946,P09211,P27797,P16070,P0DMV8,O75340,Q6YHK3,P09936,Q08722,P35052,P60900,P25787,P32119,Q92626,O60716,P50281,Q9ULI3,Q92633,P41221,Q99816,P02545,P30086,P49721,O43242,P29323,P20618,…
GO:BP	regulation of telomere maintenance via telomerase	GO:0032210	0.000390408	3.40848	54	478	11	17816	P35222,P78371,P07910,P17987,P40227,P49368,P50991,Q99832,P48643,Q00839,P50990
GO:BP	actin filament depolymerization	GO:0030042	0.000390408	3.40848	54	478	11	17816	P23528,Q9Y281,P60981,Q01082,P06396,P47756,O75083,Q13813,Q9UEY8,P35611,P47755
GO:BP	regulation of protein modification process	GO:0031399	0.000415636	3.38129	1863	478	87	17816	P02751,P60709,P07355,P04216,P0CG48,P60033,O00560,Q15672,P61224,P62820,P24522,P0DP25,Q96S97,P04792,O14786,P15311,Q9NVI1,P04899,P61586,Q03135,P11021,P17813,P60953,P10301,P35222,Q07954,P23634,P23396,P07996,P08238,Q6UVK1,P63000,Q9H4G4,P62081,P31946,O14495,P09211,Q8WUJ3,P16070,P01112,P0DMV8,O75340,Q6YHK3,P11234,P62913,P09936,P31431,P62258,P32119,Q06830,P09619,Q9ULI3,O75915,P61225,Q92633,P41221,Q9Y3L5,…
GO:BP	negative regulation of signaling	GO:0023057	0.000432831	3.36368	1410	478	71	17816	P02458,P08758,P04216,P0CG48,P05556,Q15672,P61224,P07585,P0DP25,Q96S97,P04792,P06756,O14786,P06733,P15311,P04899,P61586,Q92743,Q03135,P11021,P60953,P07093,P26006,P08754,P35222,Q07954,P35221,P23634,P07996,P51149,P30626,P31946,P09211,P27797,P16070,P0DMV8,O75340,Q6YHK3,P09936,Q08722,P35052,P60900,P25787,P32119,Q92626,O60716,P50281,Q9ULI3,Q92633,P41221,Q99816,P02545,P30086,P49721,O43242,P29323,P20618,…
GO:BP	positive regulation of cell projection organization	GO:0031346	0.000478623	3.32001	385	478	30	17816	P02751,P07737,O14786,P61586,P11021,P60953,P26006,Q07954,P22392,P36955,P63000,Q9H4M9,P01112,Q9NUM4,P61160,P17301,P62491,P52565,O15144,Q92633,P41221,P46821,P46940,O15031,O00468,Q9ULV4,P51809,Q14195,Q9UHD8,P29373
GO:BP	maintenance of protein location	GO:0045185	0.00047995	3.3188	108	478	15	17816	P10124,P24390,P15311,Q03135,P11021,P21333,P30626,P31946,Q9Y2J2,P33947,Q9Y490,P06396,O75369,Q00839,P35555
GO:BP	substantia nigra development	GO:0021762	0.000481487	3.31742	44	478	10	17816	P60709,P0DP25,P61586,P11021,P60953,Q9HAV0,P80723,P62258,P27348,P09543
GO:BP	positive regulation of telomere maintenance via telomerase	GO:0032212	0.000482395	3.3166	34	478	9	17816	P35222,P78371,P17987,P40227,P49368,P50991,Q99832,P48643,P50990
GO:BP	positive regulation of protein binding	GO:0032092	0.000507285	3.29475	94	478	14	17816	P07355,O14786,Q03135,Q07954,P08238,P11234,P62330,P62913,P41221,P35611,P05067,O75955,P17931,P61769
GO:BP	peptide metabolic process	GO:0006518	0.000527796	3.27753	883	478	51	17816	P04406,P68104,P15144,P08670,P04792,P61586,Q13492,Q02878,P23396,P08865,P07996,P41250,P62081,P62424,P49755,P09211,P27797,P05388,P63241,P05387,P13639,P62913,P17301,P18124,P62249,P26641,P62266,O14672,P62277,P46782,P62888,P46777,P62241,Q92542,P05067,P05386,P60842,P62701,Q07020,P30050,P10620,P26373,P63244,P23381,Q08211,P62829,P32969,P62269,P61247,O75874,P62854
GO:BP	response to biotic stimulus	GO:0009607	0.000552356	3.25778	1531	478	75	17816	Q9NQC3,P04406,P13164,P0CG48,P04083,O60814,P26022,P08670,P23528,Q9UBI6,P62820,P07585,P07437,P04792,P11279,P06733,P61586,Q92743,Q03135,P11021,P60953,P08238,P21333,O00159,P05186,P09211,P16070,P01112,P0DMV8,P61160,Q08722,P60900,P26641,P61106,P25787,Q15836,P32119,P06396,Q06830,P41221,P49721,P62888,Q15942,O43242,P14625,Q9NRY6,Q14699,Q13443,O75369,P20618,A1L4H1,P04264,P05067,O75955,P47755,P51809,O75531,…
GO:BP	negative regulation of cell adhesion	GO:0007162	0.000563006	3.24949	285	478	25	17816	P02452,P04083,Q15063,Q96S97,P61586,Q15582,P07093,Q07954,P07996,O43707,P09382,Q08629,P55290,P21926,P31431,P32119,P52565,O14672,P50281,O15031,Q9ULV4,Q14392,P17931,P23142,P24821
GO:BP	regulation of cellular protein metabolic process	GO:0032268	0.000588269	3.23042	2659	478	113	17816	P02751,P60709,P07355,P04406,P04216,P0CG48,P60033,P12111,O00560,P08670,Q15672,P61224,P62820,P50454,P24522,P0DP25,Q96S97,P04792,O14786,P26038,P06733,P15311,Q9NVI1,Q15113,P04899,P61586,Q03135,P11021,P17813,P60953,P07093,P10301,Q13492,P35222,Q07954,P23634,P23396,P07996,P08238,Q6UVK1,P36955,P63000,Q9H4G4,P62081,P31946,P19823,O14495,P09211,Q8WUJ3,Q08629,P27797,P16070,P63241,P01112,P0DMV8,O75340,Q6YHK3,…
GO:BP	response to other organism	GO:0051707	0.000615018	3.21111	1507	478	74	17816	Q9NQC3,P04406,P13164,P0CG48,P04083,O60814,P26022,P08670,P23528,Q9UBI6,P62820,P07585,P07437,P04792,P11279,P06733,P61586,Q92743,Q03135,P60953,P08238,P21333,O00159,P05186,P09211,P16070,P01112,P0DMV8,P61160,Q08722,P60900,P26641,P61106,P25787,Q15836,P32119,P06396,Q06830,P41221,P49721,P62888,Q15942,O43242,P14625,Q9NRY6,Q14699,Q13443,O75369,P20618,A1L4H1,P04264,P05067,O75955,P47755,P51809,O75531,P48643,…
GO:BP	skeletal system development	GO:0001501	0.000627612	3.20231	523	478	36	17816	P02452,P08123,P13611,P02458,P02461,P07355,P12111,P08133,P12109,Q15672,P50454,P61586,Q15582,P12110,P17813,P05997,P35222,P10915,P05186,Q9HCJ1,Q9ULC3,P16070,P16112,Q4V9L6,Q06830,P50281,P29992,P41221,Q12805,Q9C0E8,Q04721,P29317,P13797,P35555,Q99715,Q9UKP4
GO:BP	response to external biotic stimulus	GO:0043207	0.00064771	3.18862	1509	478	74	17816	Q9NQC3,P04406,P13164,P0CG48,P04083,O60814,P26022,P08670,P23528,Q9UBI6,P62820,P07585,P07437,P04792,P11279,P06733,P61586,Q92743,Q03135,P60953,P08238,P21333,O00159,P05186,P09211,P16070,P01112,P0DMV8,P61160,Q08722,P60900,P26641,P61106,P25787,Q15836,P32119,P06396,Q06830,P41221,P49721,P62888,Q15942,O43242,P14625,Q9NRY6,Q14699,Q13443,O75369,P20618,A1L4H1,P04264,P05067,O75955,P47755,P51809,O75531,P48643,…
GO:BP	localization within membrane	GO:0051668	0.000663261	3.17832	96	478	14	17816	P04216,P60033,P62820,P21333,P63000,P55290,P06396,P05026,P13612,Q14699,O00468,P19022,O94979,Q15436
GO:BP	regulation of signal transduction	GO:0009966	0.000674549	3.17099	3358	478	135	17816	P02452,P02751,P02458,P02461,Q9NQC3,P04216,P0CG48,P08962,P60033,P05556,O00560,Q15063,Q15672,P61224,P07585,P24522,P0DP25,Q96S97,P04792,P06756,O14786,P06733,P15311,P04899,P61586,Q92743,Q03135,P11021,P17813,P60953,P07093,P10301,P26006,P08754,P35222,Q07954,P35221,P23634,P23396,P07996,P08238,P21333,Q6UVK1,P51149,P63000,P30626,O43707,P63104,P50395,Q9Y4F1,Q9H4G4,P09382,P62081,P31946,O14495,Q9NZM1,O00159,…
GO:BP	embryonic morphogenesis	GO:0048598	0.000693154	3.15917	595	478	39	17816	P02751,P02458,P05556,P07737,P23528,P12109,Q15672,Q96S97,P06756,P20908,P17813,P05997,P26006,P35222,P62081,P17301,P31431,Q13683,Q16881,P50281,O95980,P41221,P06744,P13612,O15031,P07942,P08648,Q12805,P29323,Q9C0E8,P29317,P35555,P63244,Q99715,Q15363,O60701,P08572,P18084,P29373
GO:BP	cell population proliferation	GO:0008283	0.000707702	3.15015	2122	478	95	17816	P02751,Q9NQC3,P07355,P13164,P60033,P04083,P05556,O00560,Q15672,P84243,P61224,P61026,P06756,O14786,P31949,P26038,P04899,P61586,Q92743,Q15582,Q03135,P60953,P07093,P62873,P08754,P35222,Q07954,P22392,P35221,P23396,P07996,P06703,P21333,Q6UVK1,P36955,P63000,Q12884,P48509,P84095,P09211,P27797,P11047,P63241,P01112,P0DMV8,O75340,Q6YHK3,P13639,Q5ZPR3,P09936,P55290,Q08722,P17301,P41162,P21926,P31431,P32119,…
GO:BP	regulation of phosphate metabolic process	GO:0019220	0.000733492	3.1346	1800	478	84	17816	P02751,P60709,P07355,P04216,P0CG48,P60033,O00560,Q15672,P61224,P24522,P0DP25,Q96S97,P04792,O14786,P06733,P15311,P04899,P61586,Q03135,P17813,P60953,P10301,P35222,Q07954,P23634,P23396,P07996,P08238,Q6UVK1,P63000,Q9Y4F1,Q9H4G4,P31946,O14495,P09211,Q8WUJ3,P16070,P01112,Q6YHK3,P11234,P09936,P17301,P00558,P31431,P62258,P32119,Q06830,P09619,Q9ULI3,O75915,P61225,Q92633,P41221,Q9Y3L5,Q99816,P30086,P46940,…
GO:BP	NAD metabolic process	GO:0019674	0.000753877	3.1227	46	478	10	17816	P04406,P14618,P21589,P06733,P04075,P60174,P00558,P06744,P18669,P17858
GO:BP	regulation of phosphorus metabolic process	GO:0051174	0.000768753	3.11421	1802	478	84	17816	P02751,P60709,P07355,P04216,P0CG48,P60033,O00560,Q15672,P61224,P24522,P0DP25,Q96S97,P04792,O14786,P06733,P15311,P04899,P61586,Q03135,P17813,P60953,P10301,P35222,Q07954,P23634,P23396,P07996,P08238,Q6UVK1,P63000,Q9Y4F1,Q9H4G4,P31946,O14495,P09211,Q8WUJ3,P16070,P01112,Q6YHK3,P11234,P09936,P17301,P00558,P31431,P62258,P32119,Q06830,P09619,Q9ULI3,O75915,P61225,Q92633,P41221,Q9Y3L5,Q99816,P30086,P46940,…
GO:BP	telomere maintenance via telomerase	GO:0007004	0.000785626	3.10478	70	478	12	17816	P35222,P08238,P78371,P07910,P17987,P40227,P49368,P50991,Q99832,P48643,Q00839,P50990
GO:BP	synapse organization	GO:0050808	0.000842998	3.07417	417	478	31	17816	P60709,P07737,O00560,P23528,P07437,Q71U36,P11142,O14786,P61586,P60953,P18085,P26006,P35222,P02462,P12814,P63104,Q9Y4F1,Q13641,P62330,P61160,O14672,P41221,P46821,O15031,P29323,O00468,P05067,P19022,P01024,P55072,P24821
GO:BP	actomyosin structure organization	GO:0031032	0.000848068	3.07157	196	478	20	17816	P68032,P05556,P07737,O14786,P61586,Q8WUM4,P60953,Q9Y281,P63000,Q9Y2J2,P35579,Q08722,P31431,P09619,Q92633,O75083,Q15942,P60903,P18084,Q9UN37
GO:BP	positive regulation of cell differentiation	GO:0045597	0.000855597	3.06773	1001	478	55	17816	P02452,P02751,P07355,P13164,P04083,O00560,Q15672,Q96S97,O14786,P61586,P11021,P17813,P60953,P07093,P26006,P35222,Q07954,P22392,P35221,P08238,P21333,P36955,P63000,Q9NZN4,Q9H4G4,Q9H4M9,P27797,O00299,Q9NUM4,P0DMV8,P61160,P35052,P62491,P52565,Q4V9L6,P50281,O15144,Q92633,P41221,P46821,P46940,O15031,P29323,O75367,P35611,Q96TA1,P05067,O75955,P00491,P51809,P19022,Q00839,P60903,Q14195,P29373
GO:BP	response to hormone	GO:0009725	0.000855597	3.06773	1001	478	55	17816	P02452,P07355,P08758,P04083,P14618,Q15063,P61224,P61026,P61006,P51153,P0DP25,P26038,P04899,P61586,Q13219,Q03135,P17813,P26006,P62873,P35222,P05023,P22392,P23634,P07996,P36955,P35613,O00159,P05186,P09211,P27797,P27449,P13639,P17301,P20020,O15173,P50281,P09619,P29992,P46821,P30086,P06744,P46940,P50148,Q13443,O00468,P02511,Q00839,P35555,P24752,O94993,O00186,O15143,P11166,O75874,P24821
GO:BP	brain development	GO:0007420	0.000870729	3.06012	746	478	45	17816	P60709,P02461,Q9NQC3,P16104,P05556,Q9UBI6,P0DP25,O14786,P61586,P11021,P60953,P07093,P18085,P08754,P35222,P02462,Q07954,P23634,P21333,Q9HAV0,P80723,P98160,P21926,P20020,P62258,O60716,Q92633,P41221,Q16555,P30086,O15031,O43175,P07942,P29323,Q92542,P05067,P19022,P33176,Q96QD8,P24752,P27348,O00186,P68402,P11166,P09543
GO:BP	regulation of protein complex assembly	GO:0043254	0.000933251	3.03	441	478	32	17816	P07737,P02768,P84243,Q96S97,P11142,P26038,P61586,P60953,P23396,P63000,O00159,Q01082,P0DMV8,P11234,P62330,P61160,P06396,O15144,P47756,P46821,Q13813,Q9UEY8,O15145,P35611,P02511,P47755,P63244,P23381,Q86VP6,P61158,O15143,P55072
GO:BP	regulation of catabolic process	GO:0009894	0.000978595	3.0094	979	478	54	17816	P07355,P04406,P0CG48,P68104,P60033,P05556,O00560,P08670,Q15672,P07585,P61006,P11142,P04792,P26038,P15311,Q03135,P07093,P08754,Q07954,P23634,P08238,P21333,P51149,P63104,Q12884,P62081,P31946,O75396,P27449,P0DMV8,P11234,P62913,P09936,P60900,P25787,P07910,P20339,P41221,P49721,O43242,P46777,Q13443,P20618,Q00839,P18669,P63244,Q08211,Q9H444,O14964,P62829,P68402,O75874,Q99460,P55072
GO:BP	positive regulation of cell communication	GO:0010647	0.00101249	2.99461	1843	478	85	17816	P02452,P02461,Q9NQC3,P0CG48,P08962,P60033,P05556,O00560,P61224,P07585,P24522,P0DP25,O14786,P04899,P61586,Q03135,P17813,P60953,P07093,P35222,Q07954,P35221,P23396,P07996,P08238,P21333,Q6UVK1,P63000,P30626,O43707,P63104,Q9H4G4,P09382,P62081,P31946,O00159,P84095,P27797,P16070,P27449,P01112,P0DMV8,P62913,P55290,Q8IWA5,P17301,P60900,P62258,P25787,P32119,P06396,P09619,O95980,O75915,Q92633,P41221,P30086,…
GO:BP	regulation of cellular response to growth factor stimulus	GO:0090287	0.00101368	2.9941	294	478	25	17816	P0CG48,P08962,O00560,P07585,Q92743,Q03135,P11021,P17813,P26006,P35222,P07996,P08238,Q9NZM1,O00159,P0DMV8,O75340,Q6YHK3,P35052,P41221,P08648,Q96TA1,Q9BXN1,Q9Y6C2,P35555,O14964
GO:BP	regulation of protein polymerization	GO:0032271	0.00105281	2.97765	217	478	21	17816	P07737,Q96S97,P61586,P23396,P63000,O00159,Q01082,P0DMV8,P62330,P61160,P06396,O15144,P47756,P46821,Q13813,Q9UEY8,O15145,P35611,P47755,P61158,O15143
GO:BP	cellular response to nitrogen compound	GO:1901699	0.00105747	2.97573	653	478	41	17816	P02452,P08123,P60709,P02461,P08758,P08670,P14618,P12109,P61224,P61026,P61006,P51153,P15311,P04899,Q03135,P11021,P05997,P62873,P35222,P02462,Q07954,P35221,P23634,O00159,P09211,P27449,P11234,P61160,P20020,P29992,P46821,P13612,P54289,P14625,P50148,O00468,P05067,O75955,P35555,Q08211,P62829
GO:BP	positive regulation of telomere maintenance via telomere lengthening	GO:1904358	0.00106511	2.97261	37	478	9	17816	P35222,P78371,P17987,P40227,P49368,P50991,Q99832,P48643,P50990
GO:BP	regulation of response to stress	GO:0080134	0.00110635	2.95611	1530	478	74	17816	Q9NQC3,P07355,P08758,P04216,P0CG48,P60033,P04083,P16104,O00560,Q15672,P24522,P21589,P11142,P04792,P11279,P06733,P15311,Q92743,Q03135,P11021,P60953,P07093,P35222,Q07954,P23634,P23396,P07996,P08238,P36955,Q12884,O14495,P09211,P16070,P01112,P0DMV8,Q6YHK3,P35579,P61160,Q08722,P17301,P60900,P21926,P62258,P25787,P32119,Q06830,O75915,P41221,P02545,P49721,P07237,Q15942,O43242,P14625,Q14699,O75367,P20618,…
GO:BP	regulation of immune system process	GO:0002682	0.00113104	2.94652	1645	478	78	17816	P02452,P08123,P02458,P60709,P02461,Q9NQC3,P04216,P13164,P0CG48,P60033,P04083,P05556,Q71DI3,P84243,P68431,P13987,P11279,P26038,P15311,P61586,Q92743,Q03135,P60953,P35222,P22392,P23396,P07996,P08238,P63000,P09382,O00159,P27797,P01112,P0DMV8,Q5ZPR3,P61160,Q08722,P17301,P60900,P21926,P31431,P25787,P32119,P06396,O14672,P50281,O15144,P27487,P41221,P06744,P49721,P13612,O43242,P14625,Q14699,O15145,P20618,…
GO:BP	actin filament fragmentation	GO:0030043	0.00127965	2.89291	4	478	4	17816	P23528,Q9Y281,P60981,O75083
GO:BP	morphogenesis of an epithelium	GO:0002009	0.00135438	2.86826	540	478	36	17816	P07737,P23528,Q15672,P61026,O14786,P26038,P61586,P18206,P20908,P17813,P60953,P35222,P02462,P21333,P63000,P62081,P48509,P16070,P60900,P31431,P25787,P50281,Q9Y696,P41221,O75083,P49721,O15031,O43242,P08648,P20618,P21980,P29317,Q96CW1,Q15363,Q99460,P24821
GO:BP	MAPK cascade	GO:0000165	0.00135499	2.86806	963	478	53	17816	P02751,P0CG48,P60033,O00560,P61224,P24522,P06756,O14786,P15311,P04899,Q03135,P60953,P10301,P35222,Q07954,P23396,P07996,Q6UVK1,Q9H4G4,P31946,P09211,Q01082,P16070,P01112,P09936,P60900,P62258,P25787,P32119,Q06830,P09619,O75915,Q92633,P41221,Q99816,P30086,P49721,P46940,Q13813,O43242,Q13443,P29323,P20618,P05067,P02511,P19022,Q04721,P29317,Q9Y6C2,Q969G5,O14964,P23142,Q99460
GO:BP	regulation of angiogenesis	GO:0045765	0.00139262	2.85617	383	478	29	17816	P04083,P05556,P14618,Q15672,P07585,P04792,O14786,P61586,P17813,P10301,P35222,P07996,P36955,P98160,O75340,P00558,O95980,P41221,O14558,P08648,P04264,Q96TA1,P29317,Q9Y6C2,P23381,Q16647,P01024,P08572,O14964
GO:BP	cellular response to interleukin-12	GO:0071349	0.00141408	2.84953	49	478	10	17816	P07355,P23528,P61224,P26038,P60953,P05388,Q08722,P62937,P17987,P07237
GO:BP	regulation of focal adhesion assembly	GO:0051893	0.00143965	2.84174	61	478	11	17816	P04216,O14786,P61586,Q07954,P07996,P63000,P31431,P50281,P46940,Q9ULV4,P60903
GO:BP	regulation of cell-substrate junction assembly	GO:0090109	0.00143965	2.84174	61	478	11	17816	P04216,O14786,P61586,Q07954,P07996,P63000,P31431,P50281,P46940,Q9ULV4,P60903
GO:BP	glycosaminoglycan catabolic process	GO:0006027	0.00143965	2.84174	61	478	11	17816	P13611,P21810,P07585,Q6UVK1,Q8WUJ3,P98160,P16070,P16112,P35052,P31431,O00468
GO:BP	antigen processing and presentation of exogenous peptide antigen via MHC class I, TAP-dependent	GO:0002479	0.00147039	2.83257	74	478	12	17816	P06756,P27797,O75396,P60900,P25787,Q15836,P49721,O43242,P20618,P18084,Q99460,P61769
GO:BP	cell recognition	GO:0008037	0.00165442	2.78135	223	478	21	17816	P13611,Q9NQC3,P60033,Q08431,O14786,P26038,P04075,P63104,P35613,P78371,P21926,P17987,P49368,P50991,P29323,P05067,Q99832,P48643,P17931,P50990,P01857
GO:BP	regulation of telomere maintenance via telomere lengthening	GO:1904356	0.00170837	2.76742	62	478	11	17816	P35222,P78371,P07910,P17987,P40227,P49368,P50991,Q99832,P48643,Q00839,P50990
GO:BP	response to interleukin-12	GO:0070671	0.00172564	2.76305	50	478	10	17816	P07355,P23528,P61224,P26038,P60953,P05388,Q08722,P62937,P17987,P07237
GO:BP	toxin transport	GO:1901998	0.00172986	2.76199	39	478	9	17816	O14786,P11021,P78371,P17987,P49368,P50991,Q99832,P48643,P50990
GO:BP	regulation of protein phosphorylation	GO:0001932	0.00178152	2.74921	1464	478	71	17816	P02751,P60709,P07355,P04216,P0CG48,P60033,O00560,Q15672,P61224,P24522,P0DP25,Q96S97,P04792,O14786,P15311,P04899,P61586,Q03135,P17813,P60953,P10301,P35222,Q07954,P23634,P23396,P07996,P08238,Q6UVK1,P63000,Q9H4G4,O14495,P09211,Q8WUJ3,P16070,P01112,Q6YHK3,P11234,P09936,P31431,P32119,Q06830,P09619,Q9ULI3,O75915,P61225,Q92633,P41221,Q9Y3L5,Q99816,P30086,P46940,O15031,P50148,Q13443,P08648,P29323,O75367,…
GO:BP	regulation of cell shape	GO:0008360	0.00178222	2.74904	152	478	17	17816	P02751,P04083,P26038,P15311,P61586,P60953,P04075,Q9Y2J2,P84095,P35579,Q96AC1,Q13683,P52565,Q92633,O75083,O15031,P20073
GO:BP	endosomal transport	GO:0016197	0.00191624	2.71755	225	478	21	17816	P0CG48,P61026,P61006,P51153,Q13492,P51149,Q9NZN4,Q9H4M9,P62330,Q15075,P61106,P62491,Q15836,Q99816,Q9ULV4,Q9H444,O14964,Q9H9H4,Q9UN37,Q07960,P55072
GO:BP	signal transduction by protein phosphorylation	GO:0023014	0.00191726	2.71732	974	478	53	17816	P02751,P0CG48,P60033,O00560,P61224,P24522,P06756,O14786,P15311,P04899,Q03135,P60953,P10301,P35222,Q07954,P23396,P07996,Q6UVK1,Q9H4G4,P31946,P09211,Q01082,P16070,P01112,P09936,P60900,P62258,P25787,P32119,Q06830,P09619,O75915,Q92633,P41221,Q99816,P30086,P49721,P46940,Q13813,O43242,Q13443,P29323,P20618,P05067,P02511,P19022,Q04721,P29317,Q9Y6C2,Q969G5,O14964,P23142,Q99460
GO:BP	regulation of cellular catabolic process	GO:0031329	0.00202949	2.69261	820	478	47	17816	P07355,P04406,P0CG48,P68104,P60033,O00560,P08670,Q15672,P07585,P61006,P11142,P04792,P26038,P15311,Q03135,P08754,Q07954,P23634,P08238,P63104,P62081,P31946,O75396,P27449,P0DMV8,P11234,P62913,P09936,P60900,P25787,P07910,P20339,P49721,O43242,P46777,Q13443,P20618,Q00839,P18669,P63244,Q08211,Q9H444,P62829,P68402,O75874,Q99460,P55072
GO:BP	response to unfolded protein	GO:0006986	0.00207584	2.68281	171	478	18	17816	P50454,P11142,P04792,P11021,P07996,P08238,P27797,P0DMV8,Q9Y490,Q06210,P02545,P14625,P35611,P57088,O94979,Q9Y4L1,P63244,P55072
GO:BP	cell-cell recognition	GO:0009988	0.00228943	2.64027	77	478	12	17816	P60033,P26038,P04075,P78371,P21926,P17987,P49368,P50991,Q99832,P48643,P17931,P50990
GO:BP	cell-cell junction organization	GO:0045216	0.00235115	2.62872	155	478	17	17816	P51153,P61586,Q8WUM4,Q03135,P18206,P35221,O43707,O00159,Q9Y2J2,P55290,Q9Y490,P21926,O60716,Q9ULI3,O75083,P19022,P29317
GO:BP	positive regulation of signal transduction	GO:0009967	0.0024707	2.60718	1678	478	78	17816	P02452,P02461,Q9NQC3,P0CG48,P08962,P60033,P05556,O00560,P61224,P07585,P24522,P0DP25,O14786,P04899,P61586,Q03135,P17813,P60953,P35222,Q07954,P35221,P23396,P07996,P08238,P21333,Q6UVK1,P63000,O43707,P63104,Q9H4G4,P09382,P62081,P31946,O00159,P84095,P27797,P16070,P27449,P01112,P0DMV8,P62913,P55290,Q8IWA5,P60900,P62258,P25787,P32119,P06396,P09619,O95980,O75915,Q92633,P41221,P30086,P49721,P46940,Q9Y3E0,…
GO:BP	translation	GO:0006412	0.00251811	2.59892	725	478	43	17816	P04406,P68104,P08670,P04792,P61586,Q02878,P23396,P08865,P07996,P41250,P62081,P62424,P27797,P05388,P63241,P05387,P13639,P62913,P17301,P18124,P62249,P26641,P62266,P62277,P46782,P62888,P46777,P62241,P05067,P05386,P60842,P62701,Q07020,P30050,P26373,P63244,P23381,Q08211,P62829,P32969,P62269,P61247,P62854
GO:BP	epithelial cell differentiation	GO:0030855	0.00257552	2.58914	776	478	45	17816	P07355,P04083,P08670,P61224,P61026,P51153,Q96S97,O14786,Q01995,P26038,P15311,P61586,Q03135,P17813,P60953,P35222,P02462,P22392,P21333,P09525,P80723,Q6YHK3,P13645,P17301,P00558,Q9Y696,Q9ULI3,P41221,Q9Y3L5,Q99816,P37802,P46940,Q13443,O75367,O75369,P35611,P04264,Q7Z794,P19022,P29317,P20073,P35908,P17931,P16152,P35527
GO:BP	plasma membrane bounded cell projection assembly	GO:0120031	0.00258614	2.58735	555	478	36	17816	P05556,P07737,O00560,P61006,P07437,Q71U36,O14786,P15311,Q03135,P18206,P60953,P21333,P63000,P84095,Q9ULC3,Q9H4M9,Q14204,P01112,P62330,P55290,P61160,P62491,P62258,P06396,P20339,O15144,P47756,Q92633,Q15019,P61163,O00468,Q9ULV4,P29317,Q14195,P61158,Q9UHD8
GO:BP	antigen processing and presentation of exogenous peptide antigen via MHC class I	GO:0042590	0.00264079	2.57827	78	478	12	17816	P06756,P27797,O75396,P60900,P25787,Q15836,P49721,O43242,P20618,P18084,Q99460,P61769
GO:BP	aminoglycan catabolic process	GO:0006026	0.0027981	2.55314	65	478	11	17816	P13611,P21810,P07585,Q6UVK1,Q8WUJ3,P98160,P16070,P16112,P35052,P31431,O00468
GO:BP	embryo development	GO:0009790	0.00289665	2.5381	1014	478	54	17816	P02452,P02751,P02458,Q9NQC3,P05556,P07737,P23528,P12109,Q15672,Q96S97,P06756,O14786,P20908,P17813,P05997,P26006,P35222,P62081,P80723,O75340,P35579,P17301,P31431,P61106,Q13683,Q16881,O14672,P50281,Q9ULI3,O95980,P41221,P06744,P13612,O15031,O43175,P07942,P08648,Q12805,P29323,P35611,Q96TA1,Q9C0E8,P98172,P29317,P35555,P63244,Q99715,P24043,Q15363,O60701,P08572,P18084,P29373,Q8N3E9
GO:BP	positive regulation of adherens junction organization	GO:1903393	0.00290101	2.53745	31	478	8	17816	P04216,O14786,P63000,P62330,P31431,P46940,P35611,P60903
GO:BP	vesicle fusion	GO:0006906	0.00291421	2.53548	93	478	13	17816	P07355,P04083,P61006,P08754,P51149,P27797,O75396,Q15075,Q15836,Q86Y82,P51809,P33176,Q9UN37
GO:BP	maintenance of location	GO:0051235	0.00304367	2.5166	333	478	26	17816	P08758,P04216,P10124,P02768,P08133,P0DP25,P06756,P24390,P15311,Q03135,P11021,P21333,P30626,P31946,Q9Y2J2,Q8WUJ3,Q9H4M9,P27797,P33947,Q9Y490,P06396,P14625,O75369,Q00839,P35555,P01024
GO:BP	regulation of DNA biosynthetic process	GO:2000278	0.00323333	2.49035	109	478	14	17816	P35222,P08238,P78371,P07910,P17987,P09619,P40227,P49368,P50991,Q96TA1,Q99832,P48643,Q00839,P50990
GO:BP	cell growth	GO:0016049	0.00325918	2.48689	490	478	33	17816	P02751,Q9NQC3,P05556,O00560,Q15063,P84243,O14786,P06733,P61586,P18206,P60953,P07093,P35222,Q07954,P08238,Q9Y2J2,Q08629,P0DMV8,P62491,Q13740,O14672,P50281,P41221,Q16555,P46821,Q99816,P46940,P13612,Q13642,P05067,P02511,P63244,P29373
GO:BP	cytoskeleton-dependent intracellular transport	GO:0030705	0.00344068	2.46336	177	478	18	17816	P62820,P07437,Q9BQE3,Q71U36,P11142,P04792,P11279,P60953,O43707,O00159,Q14204,Q9Y678,P09936,P46821,P05067,P51809,P33176,Q00839
GO:BP	developmental growth	GO:0048589	0.00361367	2.44205	685	478	41	17816	P02751,Q9NQC3,P07355,P60033,P04083,P05556,P12111,P26022,P14618,Q15063,P08133,P12109,Q9P2B2,P84243,O14786,P15311,P12110,P18206,P35222,Q07954,P08238,P80723,P21926,P62491,P06396,Q13740,Q9Y696,P09619,Q9ULI3,P41221,Q16555,P46821,P46940,P13612,O00468,P35611,P05067,Q99715,Q15363,P29373,P24821
GO:BP	protein depolymerization	GO:0051261	0.00361538	2.44185	110	478	14	17816	P23528,P11142,Q9Y281,P60981,Q01082,P06396,P47756,P46821,O75083,Q13813,Q9UEY8,P35611,P47755,Q9UN37
GO:BP	regulation of phosphorylation	GO:0042325	0.00365317	2.43733	1608	478	75	17816	P02751,P60709,P07355,P04216,P0CG48,P60033,O00560,Q15672,P61224,P24522,P0DP25,Q96S97,P04792,O14786,P15311,P04899,P61586,Q03135,P17813,P60953,P10301,P35222,Q07954,P23634,P23396,P07996,P08238,Q6UVK1,P63000,Q9H4G4,O14495,P09211,Q8WUJ3,P16070,P01112,Q6YHK3,P11234,P09936,P00558,P31431,P32119,Q06830,P09619,Q9ULI3,O75915,P61225,Q92633,P41221,Q9Y3L5,Q99816,P30086,P46940,O15031,P50148,Q13443,P08648,P29323,…
GO:BP	maintenance of location in cell	GO:0051651	0.00373171	2.42809	95	478	13	17816	P10124,P02768,P24390,P15311,Q03135,P11021,P30626,Q9Y2J2,P33947,Q9Y490,P06396,O75369,Q00839
GO:BP	positive regulation of DNA biosynthetic process	GO:2000573	0.00382783	2.41705	67	478	11	17816	P35222,P08238,P78371,P17987,P09619,P40227,P49368,P50991,Q99832,P48643,P50990
GO:BP	regulation of intracellular signal transduction	GO:1902531	0.00395671	2.40267	1875	478	84	17816	P02751,P02461,Q9NQC3,P0CG48,P60033,P05556,O00560,Q15672,P61224,P07585,P24522,P0DP25,Q96S97,P04792,O14786,P06733,P15311,P04899,P61586,Q03135,P17813,P60953,P07093,P10301,P26006,P35222,Q07954,P23634,P23396,P07996,P08238,P21333,Q6UVK1,P63000,P30626,O43707,P50395,Q9Y4F1,Q9H4G4,P09382,P62081,P84095,P09211,P27797,P16070,P01112,P0DMV8,O75340,P62330,P62913,P09936,P55290,Q8IWA5,P32119,P52565,Q06830,P09619,…
GO:BP	membrane raft organization	GO:0031579	0.00404364	2.39323	23	478	7	17816	P07355,Q96S97,Q03135,P06396,Q14699,O75955,P60903
GO:BP	leukocyte cell-cell adhesion	GO:0007159	0.00424877	2.37174	339	478	26	17816	P04216,P60033,P04083,P05556,P21589,P26038,P15311,P61586,Q03135,P60953,P23396,P63000,P09382,P16070,Q5ZPR3,Q08722,P31431,P32119,P27487,P13612,P08648,P02786,P00491,Q14392,P98172,P17931
GO:BP	cell projection assembly	GO:0030031	0.00425152	2.37146	567	478	36	17816	P05556,P07737,O00560,P61006,P07437,Q71U36,O14786,P15311,Q03135,P18206,P60953,P21333,P63000,P84095,Q9ULC3,Q9H4M9,Q14204,P01112,P62330,P55290,P61160,P62491,P62258,P06396,P20339,O15144,P47756,Q92633,Q15019,P61163,O00468,Q9ULV4,P29317,Q14195,P61158,Q9UHD8
GO:BP	negative regulation of apoptotic process	GO:0043066	0.00431453	2.36507	921	478	50	17816	P02458,P68032,P08758,P0CG48,P04083,P05556,P23528,P02768,Q15672,P04792,P06756,O14786,P06733,P04899,P61586,Q03135,P11021,P18085,P08754,P35222,Q07954,P22392,P35221,P07996,P08238,P21333,P63104,P09525,P09211,P16070,P01112,P0DMV8,O95865,P62258,P32119,P52565,P09619,P41221,P02545,P06744,P14625,O14558,P08648,Q96TA1,P02511,Q04721,Q9Y4L1,P17931,P61978,P61247
GO:BP	negative regulation of cellular component movement	GO:0051271	0.00436802	2.35971	383	478	28	17816	P02461,P04216,P13164,P07585,O14786,P61586,P18206,P17813,P10301,Q07954,P35221,P07996,P12814,P36955,O43707,P09211,P27797,P21926,P52565,Q9Y696,O95980,P61225,P41221,Q9Y3L5,Q9ULV4,Q9Y6C2,Q14195,P23142
GO:BP	negative regulation of cell-substrate adhesion	GO:0010812	0.0044576	2.3509	68	478	11	17816	P02452,Q15063,P61586,Q07954,P07996,O43707,P09382,Q08629,P50281,Q9ULV4,P23142
GO:BP	telomere maintenance via telomere lengthening	GO:0010833	0.00457152	2.33994	82	478	12	17816	P35222,P08238,P78371,P07910,P17987,P40227,P49368,P50991,Q99832,P48643,Q00839,P50990
GO:BP	negative regulation of protein metabolic process	GO:0051248	0.00504355	2.29726	1169	478	59	17816	P07355,P04406,P04216,P12111,O00560,P26022,Q15672,P50454,P24522,P0DP25,Q96S97,P04792,P06756,P15311,P04899,Q03135,P17813,P07093,Q13492,P35222,P23634,P23396,P07996,P08238,P21333,P36955,P62081,P31946,P19823,O14495,P09211,Q08629,P27797,P16070,P0DMV8,Q6YHK3,P62913,P09936,P62258,Q9ULI3,O95980,Q99816,P30086,P06744,P50148,P46777,P29323,O75367,P04080,P05067,Q9ULV4,P02511,P17931,Q9Y6C2,P63244,P23381,P01024,…
GO:BP	cell adhesion mediated by integrin	GO:0033627	0.00517651	2.28596	69	478	11	17816	P05556,P06756,Q9UKX5,P17301,P27487,P13612,Q13443,P08648,P29317,P35555,P18084
GO:BP	regulation of actin filament polymerization	GO:0030833	0.0051789	2.28576	164	478	17	17816	P07737,Q96S97,P61586,O00159,Q01082,P62330,P61160,P06396,O15144,P47756,Q13813,Q9UEY8,O15145,P35611,P47755,P61158,O15143
GO:BP	cell-cell fusion	GO:0140253	0.00517916	2.28574	56	478	10	17816	P60033,Q9P2B2,Q9NZN4,Q9NZM1,Q9H4M9,Q6YHK3,P35579,P21926,Q13443,O75955
GO:BP	syncytium formation by plasma membrane fusion	GO:0000768	0.00517916	2.28574	56	478	10	17816	P60033,Q9P2B2,Q9NZN4,Q9NZM1,Q9H4M9,Q6YHK3,P35579,P21926,Q13443,O75955
GO:BP	regulation of protein depolymerization	GO:1901879	0.00521608	2.28266	83	478	12	17816	P23528,Q9Y281,P60981,Q01082,P06396,P47756,P46821,O75083,Q13813,Q9UEY8,P35611,P47755
GO:BP	regulation of neuron projection development	GO:0010975	0.00552173	2.25792	502	478	33	17816	P02751,Q9NQC3,P04216,P08670,P23528,O14786,P61586,P11021,P26006,Q07954,P22392,P36955,P09382,Q08629,Q9H4M9,Q9NUM4,P62330,P61160,P62491,P52565,O14672,Q92633,P41221,Q16555,P46821,P46940,O15031,P29323,P51809,P19022,Q14195,P29373,P61769
GO:BP	regulation of apoptotic signaling pathway	GO:2001233	0.00552556	2.25762	410	478	29	17816	P02458,P04792,P06756,O14786,P06733,P04899,Q03135,P08754,P35222,P35221,P23396,P07996,P63104,P62081,P31946,P09211,P16070,P0DMV8,P62913,P62258,P32119,P06396,P02545,P07237,Q9Y4L1,P17931,P63244,P27348,P61978
GO:BP	peptide biosynthetic process	GO:0043043	0.00587184	2.23123	749	478	43	17816	P04406,P68104,P08670,P04792,P61586,Q02878,P23396,P08865,P07996,P41250,P62081,P62424,P27797,P05388,P63241,P05387,P13639,P62913,P17301,P18124,P62249,P26641,P62266,P62277,P46782,P62888,P46777,P62241,P05067,P05386,P60842,P62701,Q07020,P30050,P26373,P63244,P23381,Q08211,P62829,P32969,P62269,P61247,P62854
GO:BP	organonitrogen compound biosynthetic process	GO:1901566	0.00588866	2.22998	1864	478	83	17816	P13611,P04406,P21810,P68104,P08670,P14618,P07585,P21589,P04792,P06756,P06733,P61586,P35222,P22392,P07864,Q02878,P23634,P23396,P08865,P07996,P04075,Q6UVK1,P41250,P62081,Q8WWI5,P62424,O14495,P09211,Q8WUJ3,P27797,P05388,P49257,P98160,P16112,P63241,P05387,P13639,P62913,Q8IWA5,P17301,P35052,Q53GQ0,P18124,P62249,P31431,P26641,P62266,Q02809,P09619,Q06210,P62277,P46782,P62888,O43175,P46777,P62241,Q92542,…
GO:BP	organelle membrane fusion	GO:0090174	0.00600098	2.22178	99	478	13	17816	P07355,P04083,P61006,P08754,P51149,P27797,O75396,Q15075,Q15836,Q86Y82,P51809,P33176,Q9UN37
GO:BP	positive regulation of endocytosis	GO:0045807	0.00600098	2.22178	99	478	13	17816	P07355,P08962,Q07954,O43707,P48509,P17301,P41221,Q99816,O75955,Q96CW1,P01024,P61978,P61769
GO:BP	actin filament polymerization	GO:0030041	0.00602798	2.21983	184	478	18	17816	P07737,Q96S97,P61586,P63000,O00159,Q01082,P62330,P61160,P06396,O15144,P47756,Q13813,Q9UEY8,O15145,P35611,P47755,P61158,O15143
GO:BP	syncytium formation	GO:0006949	0.00613221	2.21238	57	478	10	17816	P60033,Q9P2B2,Q9NZN4,Q9NZM1,Q9H4M9,Q6YHK3,P35579,P21926,Q13443,O75955
GO:BP	collagen metabolic process	GO:0032963	0.00619942	2.20765	115	478	14	17816	P02452,P08123,P05556,P08670,P50454,P20908,P17813,Q12884,P17301,Q02809,P50281,P09619,Q9Y6C2,O00469
GO:BP	membrane assembly	GO:0071709	0.00622066	2.20616	34	478	8	17816	P07355,Q03135,Q01082,Q14699,P29323,O75955,P19022,P60903
GO:BP	regulation of secretion by cell	GO:1903530	0.00628744	2.20153	751	478	43	17816	P02751,P08758,P04406,P04083,P10124,O00560,Q15063,Q15672,P61224,P61026,P61006,P0DP25,P11279,P15311,P04899,Q8WUM4,Q07954,P51149,P30626,P09525,Q01082,P11234,P62330,P62937,P31431,Q15836,P20339,P27487,P41221,Q16555,Q99816,P06744,Q13443,A1L4H1,Q14392,P51809,P33176,Q08211,O14964,O00186,P17858,P11166,Q9UN37
GO:BP	regulation of proteolysis	GO:0030162	0.00638099	2.19511	726	478	42	17816	P02751,P07355,P04406,P12111,O00560,P50454,P06733,Q15113,P61586,Q03135,P07093,Q13492,P23396,P07996,P08238,P36955,P62081,P19823,Q08629,P16070,P0DMV8,O75340,Q6YHK3,P62913,P35579,P62258,P06396,P50281,O95980,O75915,P30086,P06744,P46777,Q13443,P04080,P05067,P02511,P63244,P01024,P62829,P23142,P55072
GO:BP	response to inorganic substance	GO:0010035	0.00686994	2.16305	579	478	36	17816	P02452,P08758,P04083,P0DP25,Q03135,P11021,P23634,P23396,P07996,P36955,P35613,P27797,O75340,P13639,P50995,P21926,P32119,P06396,Q06830,Q9Y696,P09619,P41221,P46821,P30086,P06744,P46940,Q13443,Q92542,P35611,P05067,P02511,O94979,P20073,P63244,P61769,P55072
GO:BP	cellular response to oxygen-containing compound	GO:1901701	0.00707532	2.15025	1154	478	58	17816	P02452,P08123,P60709,P02461,P08758,P04083,P08670,P14618,P12109,P61224,P61026,P61006,P51153,P26038,P15311,P04899,P61586,Q03135,P11021,P05997,P62873,P35222,P02462,Q07954,P22392,P35221,P23634,P23396,P36955,P30626,P09382,O00159,P09211,P27449,P61160,P17301,P20020,P32119,Q06830,P29992,Q92633,P41221,P46821,P13612,P54289,P14625,Q9NRY6,P50148,Q13443,O00468,P05067,P33176,P35555,P10620,P63244,P62829,P55072,…
GO:BP	regulation of reactive oxygen species metabolic process	GO:2000377	0.00759752	2.11933	187	478	18	17816	P26022,P24522,P04899,P61586,Q03135,P18085,P08754,P23634,P07996,P08238,P63000,P09211,O95865,Q08722,P32119,P09619,P02511,Q16647
GO:BP	negative regulation of cellular protein metabolic process	GO:0032269	0.00766575	2.11545	1102	478	56	17816	P07355,P04406,P04216,P12111,O00560,Q15672,P50454,P24522,P0DP25,Q96S97,P04792,P15311,P04899,Q03135,P17813,P07093,Q13492,P35222,P23634,P23396,P07996,P08238,P36955,P62081,P31946,P19823,O14495,P09211,Q08629,P27797,P16070,P0DMV8,Q6YHK3,P62913,P09936,P62258,Q9ULI3,O95980,Q99816,P30086,P06744,P50148,P46777,P29323,O75367,P04080,P05067,Q9ULV4,P02511,P17931,Q9Y6C2,P63244,P23381,P01024,P62829,P23142
GO:BP	positive regulation of epithelial cell migration	GO:0010634	0.00783335	2.10605	169	478	17	17816	Q9NQC3,P04083,P07737,P04792,O14786,P26006,P07996,Q9H4G4,O14495,P27797,O75340,P62330,P17301,P62491,P41221,P06744,Q13443
GO:BP	positive regulation of substrate adhesion-dependent cell spreading	GO:1900026	0.00787594	2.1037	35	478	8	17816	Q96S97,O14786,P60953,P21333,P63000,P27797,O15144,P60903
GO:BP	endochondral bone morphogenesis	GO:0060350	0.007979	2.09805	72	478	11	17816	P02452,P02458,P07355,P12111,P08133,P12109,P50454,P12110,P05186,P50281,Q99715
GO:BP	apoptotic signaling pathway	GO:0097190	0.00819276	2.08657	608	478	37	17816	P02458,P10124,P08133,P04792,P06756,O14786,P11279,P06733,P04899,Q03135,P08754,P35222,P35221,P23396,P07996,P63104,P62081,P31946,P09211,P16070,P01112,P0DMV8,O75340,P62913,P62258,P32119,P06396,O75915,P02545,P07237,P29317,Q9Y4L1,P17931,P63244,Q16647,P27348,P61978
GO:BP	regulation of protein transport	GO:0051223	0.0082348	2.08435	708	478	41	17816	P02751,P08758,P04406,P60033,P04083,P10124,Q15063,P27105,Q15672,P61006,P11142,P15311,P60953,Q07954,P21333,P30626,P09525,O00159,Q8WUJ3,Q9ULC3,Q01082,P49257,P01112,P62330,P62937,P62491,P62258,P27487,P41221,Q99816,P06744,Q13443,A1L4H1,Q14392,P51809,P33176,Q02818,P63244,Q08211,P17858,P11166
GO:BP	protein phosphorylation	GO:0006468	0.0082552	2.08327	2000	478	87	17816	P02751,P60709,P07355,P04216,P0CG48,P60033,O00560,P23528,Q15672,P61224,P24522,P0DP25,Q96S97,P04792,P06756,O14786,P15311,P04899,P61586,Q03135,P17813,P60953,P10301,P35222,Q07954,P22392,P23634,P23396,P07996,P08238,Q6UVK1,P63000,Q9H4G4,P31946,O14495,P09211,Q8WUJ3,Q01082,P16070,P01112,Q6YHK3,P11234,P09936,P60900,P31431,P62258,P25787,P32119,Q06830,O14672,P09619,Q9ULI3,O75915,P61225,Q92633,P41221,Q9Y3L5,…
GO:BP	response to drug	GO:0042493	0.00846514	2.07237	1051	478	54	17816	P02452,P60709,P68032,P04083,P08670,P61224,Q15758,P0DP25,P04899,P61586,Q03135,P11021,P17813,P26006,P62873,P35222,P05023,P35221,P23634,P23396,P07996,P08238,P36955,P09382,P09211,P27797,P13639,P61160,P17301,P06396,O14672,P09619,P29992,O75915,Q16555,P46821,P30086,P06744,P14625,P50148,Q13443,P02786,O00468,P02511,P00491,O60831,Q02818,P10620,P63244,P04844,P30825,P60903,P61769,P24821
GO:BP	negative regulation of programmed cell death	GO:0043069	0.00866704	2.06213	944	478	50	17816	P02458,P68032,P08758,P0CG48,P04083,P05556,P23528,P02768,Q15672,P04792,P06756,O14786,P06733,P04899,P61586,Q03135,P11021,P18085,P08754,P35222,Q07954,P22392,P35221,P07996,P08238,P21333,P63104,P09525,P09211,P16070,P01112,P0DMV8,O95865,P62258,P32119,P52565,P09619,P41221,P02545,P06744,P14625,O14558,P08648,Q96TA1,P02511,Q04721,Q9Y4L1,P17931,P61978,P61247
GO:BP	positive regulation of molecular function	GO:0044093	0.00910723	2.04061	1766	478	79	17816	P02751,P07355,P04216,P0CG48,P60033,P05556,P07737,Q15672,P62820,P24522,P0DP25,O14786,Q15113,P04899,P61586,Q03135,P60953,P18085,Q13492,P08754,P35222,Q07954,P23634,P23396,P07996,P08238,Q6UVK1,O43707,P50395,P31946,O14495,P84095,Q8WUJ3,P16070,P01112,P0DMV8,O75340,P11234,P62330,P62913,P78371,P17301,P60900,P31431,P32119,P52565,P06396,P17987,P09619,O75915,Q92633,P41221,P05026,P46940,P50991,P54289,P50148,…
GO:BP	membrane fusion	GO:0061025	0.0091915	2.03661	153	478	16	17816	P07355,P04083,P61006,P08754,P51149,P27797,O75396,Q15075,P62937,P21926,Q15836,Q86Y82,P51809,P33176,P20073,Q9UN37
GO:BP	establishment or maintenance of apical/basal cell polarity	GO:0035088	0.00919347	2.03652	47	478	9	17816	P26038,P15311,P61586,Q8WUM4,P60953,P18085,Q9Y696,P41221,O75083
GO:BP	cartilage development involved in endochondral bone morphogenesis	GO:0060351	0.00919347	2.03652	47	478	9	17816	P02452,P02458,P07355,P12111,P08133,P12109,P50454,P12110,Q99715
GO:BP	establishment or maintenance of bipolar cell polarity	GO:0061245	0.00919347	2.03652	47	478	9	17816	P26038,P15311,P61586,Q8WUM4,P60953,P18085,Q9Y696,P41221,O75083
GO:BP	interleukin-12-mediated signaling pathway	GO:0035722	0.00919347	2.03652	47	478	9	17816	P07355,P23528,P61224,P26038,P60953,P05388,P62937,P17987,P07237
GO:BP	regulation of transforming growth factor beta receptor signaling pathway	GO:0017015	0.00933958	2.02967	119	478	14	17816	P0CG48,O00560,Q92743,Q03135,P11021,P17813,P26006,P07996,P08238,P0DMV8,Q6YHK3,Q9BXN1,Q9Y6C2,P35555
GO:BP	cellular component disassembly	GO:0022411	0.00957401	2.01891	539	478	34	17816	P23528,P11142,Q92743,Q03135,P35222,Q07954,Q9Y281,P60981,P35613,Q12884,P13473,P11047,Q01082,P16070,P63241,P06396,O14672,P50281,P47756,P27487,P46821,Q99816,O75083,Q13813,Q9UEY8,Q14974,P35611,O75955,P47755,P33176,P01024,P62829,Q9UN37,P55072
GO:BP	regulation of peptidase activity	GO:0052547	0.00975257	2.01088	445	478	30	17816	P02751,P04406,P12111,P50454,Q15113,P61586,Q03135,P07093,Q13492,P23396,P07996,P36955,P19823,Q08629,P16070,O75340,Q6YHK3,P62258,P06396,O95980,O75915,P30086,P06744,P04080,P05067,P02511,P63244,P01024,P23142,P55072
GO:BP	negative regulation of multicellular organismal process	GO:0051241	0.00975322	2.01085	1306	478	63	17816	P02751,P02461,Q9NQC3,P07355,P08758,P04216,P04083,P10124,P08670,Q15672,P07585,O14786,P15311,P04899,P61586,P20908,P07093,P05997,P35222,P05023,Q07954,P22392,P35221,P23634,P07996,P08238,P36955,P63000,P30626,P09382,Q12884,P09525,P09211,Q08629,P27797,P98160,P62330,P00558,P21926,P20020,P32119,P52565,Q92633,P41221,P02545,Q12805,P29323,A1L4H1,P04264,Q96TA1,P05067,Q9ULV4,Q14392,P29317,Q9BXN1,Q9Y6C2,P35555,…
GO:BP	response to calcium ion	GO:0051592	0.0100084	1.99963	154	478	16	17816	P08758,P0DP25,Q03135,P11021,P07996,O75340,P50995,Q9Y696,P41221,P30086,P46940,Q13443,Q92542,P35611,O94979,P20073
GO:BP	regulation of transferase activity	GO:0051338	0.0100881	1.99619	976	478	51	17816	P60709,P04216,P0CG48,P60033,P62820,P24522,P0DP25,P04792,P61586,Q03135,P60953,P35222,P23634,P23396,P07996,P08238,Q6UVK1,P62081,P09211,Q8WUJ3,P16070,P01112,P11234,P62913,P09936,P78371,P31431,P32119,P17987,P09619,Q9ULI3,P61225,Q92633,P41221,Q9Y3L5,Q99816,P46940,P50991,P50148,P46777,Q13443,P29323,O75367,P05067,Q9ULV4,P05386,Q00839,P63244,P23381,O14964,P62829
GO:BP	organonitrogen compound catabolic process	GO:1901565	0.010248	1.98936	1308	478	63	17816	P13611,P07355,P0CG48,P21810,P68104,P60033,P15144,O00560,P07585,P21589,P11142,P26038,P15311,Q8WUM4,Q03135,P11021,P07093,P35222,Q07954,P23634,P08238,P21333,Q6UVK1,P51149,Q12884,P62081,Q8WWI5,P13473,Q8WUJ3,O75396,P98160,P16070,P16112,P0DMV8,O95865,P62913,P09936,P35052,P60900,P31431,P25787,P41221,Q99816,P49721,O43242,P14625,P46777,Q13443,P20618,O00468,P00491,P63244,Q15366,P24752,Q9H444,Q9UKP4,Q96CW1,…
GO:BP	cerebral cortex development	GO:0021987	0.010318	1.9864	120	478	14	17816	P02461,Q9NQC3,P16104,Q9UBI6,O14786,P61586,P35222,Q07954,P21333,P62258,P07942,P19022,Q96QD8,P11166
GO:BP	protein heterooligomerization	GO:0051291	0.010449	1.98093	137	478	15	17816	P02452,P08123,P07355,P12109,P68431,P12110,P62873,P35221,P31946,P01112,P13645,P04264,P60903,O00186,Q9UHD8
GO:BP	positive regulation of viral process	GO:0048524	0.0105068	1.97853	104	478	13	17816	P07355,P23528,P27105,P11142,P51149,P09382,P62937,Q99816,P07237,Q08211,Q9H444,Q9H9H4,Q9UN37
GO:BP	lysosomal transport	GO:0007041	0.0105068	1.97853	104	478	13	17816	P11142,P11279,Q07954,P51149,P13473,Q9NUM4,P0DMV8,Q99816,P51809,O14964,Q9UN37,P11717,P55072
GO:BP	regulation of vasculature development	GO:1901342	0.0106933	1.97089	424	478	29	17816	P04083,P05556,P14618,Q15672,P07585,P04792,O14786,P61586,P17813,P10301,P35222,P07996,P36955,P98160,O75340,P00558,O95980,P41221,O14558,P08648,P04264,Q96TA1,P29317,Q9Y6C2,P23381,Q16647,P01024,P08572,O14964
GO:BP	chondrocyte differentiation	GO:0002062	0.0113866	1.94361	121	478	14	17816	P02458,P07355,P12111,P08133,P12109,P50454,Q15582,P12110,P35222,P16112,Q12805,Q9C0E8,Q99715,Q9UKP4
GO:BP	regulation of cellular response to transforming growth factor beta stimulus	GO:1903844	0.0113866	1.94361	121	478	14	17816	P0CG48,O00560,Q92743,Q03135,P11021,P17813,P26006,P07996,P08238,P0DMV8,Q6YHK3,Q9BXN1,Q9Y6C2,P35555
GO:BP	gliogenesis	GO:0042063	0.0114724	1.94035	293	478	23	17816	Q9NQC3,P04083,P08670,P61586,P07093,P35222,Q07954,Q6UVK1,P09211,P13639,P35052,P21926,P06396,P50281,Q92633,O75083,O43175,P07942,Q92542,P05067,P19022,P24043,P09543
GO:BP	negative regulation of cell death	GO:0060548	0.0115742	1.93651	1035	478	53	17816	P02458,P68032,P08758,P0CG48,P04083,P05556,P23528,P02768,Q15672,P04792,P06756,O14786,P06733,P04899,P61586,Q03135,P11021,P18085,P08754,P35222,Q07954,P22392,P35221,P07996,P08238,P21333,P36955,P63104,P09525,P09211,P16070,P01112,P0DMV8,O95865,P62258,P32119,P52565,P09619,P41221,P02545,P06744,P14625,O14558,P08648,Q96TA1,P02511,Q04721,Q9Y4L1,P17931,P63244,Q9H444,P61978,P61247
GO:BP	heterotypic cell-cell adhesion	GO:0034113	0.0116344	1.93426	61	478	10	17816	P04216,P05556,Q96S97,P06756,P16070,Q08722,Q13683,P13612,P08648,O75955
GO:BP	positive regulation of viral life cycle	GO:1903902	0.0116344	1.93426	61	478	10	17816	P07355,P27105,P11142,P09382,P62937,Q99816,P07237,Q9H444,Q9H9H4,Q9UN37
GO:BP	endothelial cell development	GO:0001885	0.0116344	1.93426	61	478	10	17816	P61224,Q96S97,P26038,P15311,P17813,P35222,Q9Y696,Q9ULI3,Q9Y3L5,P35611
GO:BP	peptide cross-linking	GO:0018149	0.0116344	1.93426	61	478	10	17816	P02751,P02461,P21810,P04083,P07585,P07996,P13645,P04264,P21980,P35908
GO:BP	response to topologically incorrect protein	GO:0035966	0.0118883	1.92488	193	478	18	17816	P50454,P11142,P04792,P11021,P07996,P08238,P27797,P0DMV8,Q9Y490,Q06210,P02545,P14625,P35611,P57088,O94979,Q9Y4L1,P63244,P55072
GO:BP	cellular response to interferon-gamma	GO:0071346	0.0125959	1.89977	175	478	17	17816	P04406,P08670,P60953,P08238,O00159,P16070,P61160,Q08722,Q15836,P06396,P41221,Q15942,O75369,P33176,O00186,P61158,P61769
GO:BP	vesicle cargo loading	GO:0035459	0.0127511	1.89445	18	478	6	17816	P62820,Q13492,P49755,O94979,Q15436,Q15363
GO:BP	regulation of symbiosis, encompassing mutualism through parasitism	GO:0043903	0.0135669	1.86752	234	478	20	17816	P07355,P04406,P13164,P26022,P23528,P27105,P11142,P06756,Q03135,P51149,P09382,P62937,P06396,Q99816,P07237,O75531,Q08211,Q9H444,Q9H9H4,Q9UN37
GO:BP	vacuolar transport	GO:0007034	0.0136759	1.86404	140	478	15	17816	P11142,P11279,Q07954,P51149,P13473,Q9NUM4,P0DMV8,Q99816,P51809,Q9H444,O14964,Q9H9H4,Q9UN37,P11717,P55072
GO:BP	response to interferon-gamma	GO:0034341	0.0137427	1.86193	195	478	18	17816	P04406,P13164,P08670,P60953,P08238,O00159,P16070,P61160,Q08722,Q15836,P06396,P41221,Q15942,O75369,P33176,O00186,P61158,P61769
GO:BP	organelle fusion	GO:0048284	0.0138229	1.8594	123	478	14	17816	P07355,P04083,P61006,Q99536,P08754,P51149,P27797,O75396,Q15075,Q15836,Q86Y82,P51809,P33176,Q9UN37
GO:BP	negative regulation of cell development	GO:0010721	0.0141833	1.84822	340	478	25	17816	P02461,Q9NQC3,P04216,P08670,Q15063,O14786,P61586,P35222,Q07954,P35221,O43707,P09382,Q08629,P27797,P62330,P52565,Q92633,P41221,P29323,P05067,Q9ULV4,P35555,Q14195,P23142,P61769
GO:BP	morphogenesis of a polarized epithelium	GO:0001738	0.0149339	1.82583	141	478	15	17816	P07737,P61026,P26038,P61586,P60953,P63000,P60900,P25787,P41221,O75083,P49721,O43242,P20618,Q96CW1,Q99460
GO:BP	virion assembly	GO:0019068	0.0152481	1.81678	38	478	8	17816	P0CG48,P62820,Q8WUM4,P62937,Q99816,Q9H444,Q9H9H4,Q9UN37
GO:BP	bone development	GO:0060348	0.0153451	1.81403	216	478	19	17816	P02452,P02458,P07355,P12111,P08133,P12109,Q15672,P50454,P61586,P12110,P17813,P05186,Q9ULC3,Q4V9L6,P50281,Q04721,P13797,P35555,Q99715
GO:BP	midbrain development	GO:0030901	0.0157102	1.80382	92	478	12	17816	P60709,P0DP25,P61586,P11021,P60953,P35222,Q9HAV0,P80723,P62258,P41221,P27348,P09543
GO:BP	positive regulation of actin filament bundle assembly	GO:0032233	0.0157173	1.80362	63	478	10	17816	P07737,O14786,P61586,P60953,P21333,P63000,Q08722,P31431,Q92633,P60903
GO:BP	response to mechanical stimulus	GO:0009612	0.0164078	1.78495	217	478	19	17816	P02452,P02461,Q15063,P07585,P24522,P61586,P17813,P07093,P05023,P07996,P63000,P17301,P52565,P50281,P46821,P06744,Q96QD8,P11166,P24821
GO:BP	pallium development	GO:0021543	0.0170771	1.76759	179	478	17	17816	P02461,Q9NQC3,P16104,Q9UBI6,O14786,P61586,P35222,Q07954,P23634,P21333,P62258,P30086,P07942,P19022,P33176,Q96QD8,P11166
GO:BP	positive regulation of protein metabolic process	GO:0051247	0.0174552	1.75808	1708	478	76	17816	P02751,P07355,P0CG48,P60033,O00560,P08670,P61224,P62820,P24522,P0DP25,P04792,O14786,P26038,P06733,P15311,Q9NVI1,Q15113,P04899,P61586,Q03135,P11021,P17813,P60953,Q13492,P35222,Q07954,P23634,P23396,P07996,P08238,Q6UVK1,P51149,P63000,Q9H4G4,Q8WUJ3,O75396,P16070,P63241,P01112,P0DMV8,O75340,P11234,P13639,Q5ZPR3,P35579,P17301,P31431,P32119,P06396,P50281,P09619,O75915,P61225,Q92633,P41221,Q9Y3L5,P02545,…
GO:BP	receptor internalization	GO:0031623	0.0177817	1.75003	109	478	13	17816	P08962,P60033,P05556,O00560,P15311,Q03135,Q13492,Q07954,P21926,P20339,P02786,O75955,Q96CW1
GO:BP	neural nucleus development	GO:0048857	0.0181869	1.74024	64	478	10	17816	P60709,P0DP25,P61586,P11021,P60953,Q9HAV0,P80723,P62258,P27348,P09543
GO:BP	regulation of extracellular exosome assembly	GO:1903551	0.0183866	1.7355	6	478	4	17816	O00560,Q8WUM4,P31431,Q99816
GO:BP	carboxylic acid metabolic process	GO:0019752	0.018657	1.72916	1080	478	54	17816	P13611,P04406,P21810,P04083,P14618,P00338,Q15672,P07585,P06733,Q03135,P07864,P23634,P04075,Q6UVK1,P41250,P35613,P19823,P60174,P00387,P09211,Q8WUJ3,P40926,P07195,P16070,O95865,Q01650,P00558,Q53GQ0,P60900,Q02809,P25787,Q06210,P06744,P49721,P07237,O43242,O43175,P20618,Q9Y617,P18669,P23381,P24752,Q16647,P01024,O60701,O00469,Q99685,P16152,P17858,P11166,O75874,P29373,Q99460,O15460
GO:BP	positive regulation of telomere maintenance	GO:0032206	0.018663	1.72902	51	478	9	17816	P35222,P78371,P17987,P40227,P49368,P50991,Q99832,P48643,P50990
GO:BP	membrane biogenesis	GO:0044091	0.0187367	1.72731	39	478	8	17816	P07355,Q03135,Q01082,Q14699,P29323,O75955,P19022,P60903
GO:BP	telencephalon development	GO:0021537	0.02035	1.69143	261	478	21	17816	P02461,Q9NQC3,P16104,Q9UBI6,O14786,P61586,P35222,Q07954,P23634,P21333,P62258,Q92633,P41221,Q16555,P30086,P07942,P29323,P19022,P33176,Q96QD8,P11166
[truncated: 50 more rows]

## Sheet: GO Cellular Component (sEV all)
source	term_name	term_id	adjusted_p_value	negative_log10_of_adjusted_p_value	term_size	query_size	intersection_size	effective_domain_size	intersections
[truncated: 241 more rows]

## Sheet: KEGG pathways (sEV all)
source	term_name	term_id	adjusted_p_value	negative_log10_of_adjusted_p_value	term_size	query_size	intersection_size	effective_domain_size	intersections
[truncated: 28 more rows]

## Sheet: GO Molecular Function (sEV-enr)
source	term_name	term_id	adjusted_p_value	negative_log10_of_adjusted_p_value	term_size	query_size	intersection_size		effective_domain_size	fold enr	intersections
[truncated: 70 more rows]

[truncated: 3 more sheets: GO Biological Process (sEV-enr), GO Cellular Component (sEV-enr), KEGG pathways (sEV-enr)]
