# Supplementary material for: Small extracellular vesicles secreted from human amniotic fluid mesenchymal stromal cells possess cardioprotective and promigratory potential
Source: Basic Res Cardiol. 2020 Mar 7;115(3):26. doi: 10.1007/s00395-020-0785-3 (PMC7060967; doi:10.1007/s00395-020-0785-3)
Supplement: Supplementary file 2 — Supplementary file2 (XLSX 124 kb) [file 395_2020_785_MOESM2_ESM.xlsx]

## Sheet: Unique AFSC comp to Kehl et al
UNIPROT ID	Protein	Gene Name	# AAs	MW [kDa]	Calculated pI	ΣCoverage	Σ# Proteins	Σ# Unique Peptides	Σ# Peptides	Σ# PSMs	Coverage CM	# Peptides CM	Coverage sEVs	# Peptides sEVs	Label-free quantitation:	Peptide Area CM	Peptide Area CM normalised	Peptide Area sEVs	Enrichment in sEVs log2(sEVs/CM)	Spectral counting:	PSMs CM	PSMs CM (normalised)	PSMs sEVs	Enrichment in sEVs log2(sEVs/CM)
P02751	Fibronectin	FN1	2386	262.5	5.71	0.5977	1	53	101	4660	0.5901	99	0.5277	81		768800000	1.65381e+10	1709000000	-3.27457		3055	6304.38	1605	-1.97378
P02452	Collagen alpha-1(I) chain	COL1A1	1464	138.9	5.8	0.7199	1	18	70	5735	0.5874	54	0.7199	70		184500000	3.96888e+09	14200000000	1.83909		1312	2707.48	4423	0.708076
P08123	Collagen alpha-2(I) chain	COL1A2	1366	129.2	8.95	0.7306	1	35	64	4431	0.6406	54	0.7174	63		109100000	2.34691e+09	5758000000	1.29481		1246	2571.28	3185	0.308808
Q15063	Periostin	POSTN	836	93.3	7.53	0.5347	1	32	32	378	0.5156	30	0.3445	19		58030000	1.24831e+09	67780000	-4.20298		256	528.288	122	-2.11444
P09486	SPARC	SPARC	303	34.6	4.84	0.4818	2	13	13	103	0.4818	13	0.0429	1		31380000	6.75032e+08	1807000	-8.54522		102	210.49	1	-7.71761
P08670	Vimentin	VIM	466	53.6	5.12	0.5644	21	23	24	246	0.4678	19	0.53	22		29530000	6.35236e+08	88330000	-2.84632		148	305.417	98	-1.63992
P07996	Thrombospondin-1	THBS1	1170	129.3	4.94	0.3154	4	26	29	327	0.3154	29	0.147	12		26700000	5.74358e+08	5295000	-6.76118		282	581.942	45	-3.69288
P60709	Actin, cytoplasmic 1	ACTB	375	41.7	5.48	0.808	7	11	22	767	0.6427	18	0.7787	21		18840000	4.05277e+08	1231000000	1.60285		182	375.58	585	0.639317
P68032	Actin, alpha cardiac muscle 1	ACTC1	377	42	5.39	0.7613	4	9	20	369	0.3581	11	0.7321	19		18840000	4.05277e+08	976800000	1.26915		78	160.963	291	0.854292
P05121	Plasminogen activator inhibitor 1	SERPINE1	402	45	7.2	0.4925	2	13	13	124	0.4925	13	0			18220000	3.9194e+08	16390	-14.5455		124	255.89	0.1	-11.3213
P02768	Serum albumin	ALB	609	69.3	6.28	0.0969	1	2	6	85	0.0969	6	0.0443	2		17090000	3.67632e+08	65620000	-2.48606		48	99.054	37	-1.42069
P51884	Lumican	LUM	338	38.4	6.61	0.3047	2	9	9	72	0.3047	9	0.0533	1		14920000	3.20952e+08	1479000	-7.76159		71	146.517	1	-7.19493
P05783	Keratin, type I cytoskeletal 18	KRT18	430	48	5.45	0.0605	11	1	2	4	0.0163	1	0.0442	1		14670000	3.15574e+08	464100	-9.40933		3	6.19088	1	-2.63014
P13645	Keratin, type I cytoskeletal 10	KRT10	584	58.8	5.21	0.4743	23	23	28	112	0.4743	28	0.161	5		13720000	2.95138e+08	2427000	-6.92607		96	198.108	16	-3.63014
P00338	L-lactate dehydrogenase A chain	LDHA	332	36.7	8.27	0.5	4	12	14	139	0.4699	12	0.4729	11		13040000	2.8051e+08	53880000	-2.38023		83	171.281	56	-1.61287
P07093	Glia-derived nexin	SERPINE2	398	44	9.29	0.407	1	13	13	150	0.407	13	0.1658	5		12520000	2.69324e+08	7534000	-5.15979		119	245.571	31	-2.9858
P02458	Collagen alpha-1(II) chain	COL2A1	1487	141.7	6.92	0.0356	2	1	4	166	0.0276	3	0.0356	4		12290000	2.64377e+08	1519000000	2.52245		30	61.9088	136	1.13539
Q12805	EGF-containing fibulin-like extracellular matrix protein 1	EFEMP1	493	54.6	5.07	0.1095	1	3	3	50	0.1095	3	0.073	2		12220000	2.62871e+08	1167000	-7.81541		44	90.7995	6	-3.91965
Q562R1	Beta-actin-like protein 2	ACTBL2	376	42	5.59	0.2207	1	1	6	183	0.2207	6	0.2207	6		12070000	2.59644e+08	644000000	1.31052		39	80.4814	144	0.839341
P07737	Profilin-1	PFN1	140	15	8.27	0.65	2	8	8	155	0.5571	6	0.65	8		10540000	2.26732e+08	125200000	-0.856751		71	146.517	84	-0.802611
P23142	Fibulin-1	FBLN1	703	77.2	5.22	0.0725	1	4	4	44	0.0725	4	0.0398	2		10300000	2.21569e+08	271900	-9.67046		41	84.6087	3	-4.81777
Q01995	Transgelin	TAGLN	201	22.6	8.84	0.7164	2	14	14	107	0.5174	10	0.6418	11		10220000	2.19848e+08	14600000	-3.91247		65	134.136	42	-1.67523
P35555	Fibrillin-1	FBN1	2871	312.1	4.93	0.0397	2	11	11	46	0.0397	11	0.0125	3		10040000	2.15976e+08	699000	-8.27136		42	86.6723	4	-4.4375
P02461	Collagen alpha-1(III) chain	COL3A1	1466	138.5	6.61	0.5075	1	36	45	1381	0.3151	27	0.5075	45		9150000	1.96831e+08	771100000	1.96996		166	342.562	1215	1.82652
Q15582	Transforming growth factor-beta-induced protein ig-h3	TGFBI	683	74.6	7.71	0.5007	2	19	19	90	0.4846	18	0.1567	6		9126000	1.96314e+08	9811000	-4.32262		76	156.836	14	-3.48575
P04264	Keratin, type II cytoskeletal 1	KRT1	644	66	8.12	0.4907	5	27	30	157	0.4907	29	0.0807	5		8288000	1.78288e+08	1067000	-7.3845		150	309.544	7	-5.46665
P35527	Keratin, type I cytoskeletal 9	KRT9	623	62	5.24	0.5361	1	18	19	99	0.5361	19	0.114	3		8269000	1.77879e+08	398800	-8.80101		92	189.854	7	-4.76139
P21810	Biglycan	BGN	368	41.6	7.52	0.5	2	14	14	368	0.4266	12	0.4592	13		8227000	1.76975e+08	282000000	0.672146		101	208.426	267	0.357303
P98160	Basement membrane-specific heparan sulfate proteoglycan core protein	HSPG2	4391	468.5	6.51	0.1749	1	40	40	174	0.1749	40	0.0244	6		7488000	1.61078e+08	2984000	-5.75437		148	305.417	26	-3.55419
P01033	Metalloproteinase inhibitor 1	TIMP1	207	23.2	8.1	0.3527	2	5	5	29	0.3527	5	0			7040000	1.51441e+08	16390	-13.1737		29	59.8451	0.1	-9.22509
P12111	Collagen alpha-3(VI) chain	COL6A3	3177	343.5	6.68	0.4444	1	101	101	987	0.2716	58	0.413	95		6880000	1.47999e+08	160800000	0.119676		281	579.879	706	0.283917
P12109	Collagen alpha-1(VI) chain	COL6A1	1028	108.5	5.43	0.2451	1	17	17	194	0.1683	11	0.2451	17		6846000	1.47268e+08	49080000	-1.58524		94	193.981	100	-0.955914
P35908	Keratin, type II cytoskeletal 2 epidermal	KRT2	639	65.4	8	0.6416	11	21	27	123	0.6416	27	0.1346	5		6594000	1.41847e+08	742300	-7.57812		114	235.253	9	-4.70815
P02533	Keratin, type I cytoskeletal 14	KRT14	472	51.5	5.16	0.2564	24	4	12	26	0.2564	12	0			6069000	1.30554e+08	16390	-12.9595		26	53.6543	0.1	-9.06755
P08779	Keratin, type I cytoskeletal 16	KRT16	473	51.2	5.05	0.1459	23	1	9	16	0.1459	9	0			5702000	1.22659e+08	16390	-12.8695		16	33.018	0.1	-8.36711
P12814	Alpha-actinin-1	ACTN1	892	103	5.41	0.3531	4	12	24	104	0.2309	16	0.3139	17		5424000	1.16679e+08	5278000	-4.4664		65	134.136	39	-1.78215
Q15113	Procollagen C-endopeptidase enhancer 1	PCOLCE	449	47.9	7.43	0.3608	1	11	11	87	0.3073	8	0.3252	10		5393000	1.16012e+08	10710000	-3.43724		43	88.7359	44	-1.01201
P04406	Glyceraldehyde-3-phosphate dehydrogenase	GAPDH	335	36	8.46	0.7075	4	15	15	259	0.4507	8	0.7075	15		5377000	1.15668e+08	377700000	1.70726		41	84.6087	218	1.36545
O43707	Alpha-actinin-4	ACTN4	911	104.8	5.44	0.2722	4	6	18	93	0.191	14	0.1888	11		4956000	1.06611e+08	4497000	-4.56725		57	117.627	36	-1.70815
P05997	Collagen alpha-2(V) chain	COL5A2	1499	144.8	6.46	0.1081	1	10	10	51	0.07	6	0.0807	7		4864000	1.04632e+08	6847000	-3.93371		32	66.036	19	-1.79725
Q16270	Insulin-like growth factor-binding protein 7	IGFBP7	282	29.1	7.9	0.2624	1	6	6	39	0.2624	6	0			4715000	1.01427e+08	16390	-12.5953		39	80.4814	0.1	-9.65251
P68104	Elongation factor 1-alpha 1	EEF1A1	462	50.1	9.01	0.3333	3	10	10	219	0.2381	7	0.3333	10		4713000	1.01384e+08	229100000	1.17615		34	70.1633	185	1.39874
P08253	72 kDa type IV collagenase	MMP2	660	73.8	5.47	0.3818	1	16	16	86	0.3818	16	0			4605000	9.90606e+07	16390	-12.5613		86	177.472	0.1	-10.7934
Q7Z794	Keratin, type II cytoskeletal 1b	KRT77	578	61.9	5.99	0.0519	8	1	3	25	0.0363	2	0.0363	2		4341000	9.33816e+07	1008000	-6.53357		21	43.3361	4	-3.4375
P50454	Serpin H1	SERPINH1	418	46.4	8.69	0.555	2	15	15	131	0.2703	8	0.555	15		3960000	8.51857e+07	24080000	-1.82278		51	105.245	80	-0.395679
P37802	Transgelin-2	TAGLN2	199	22.4	8.25	0.3317	2	5	5	28	0.1005	2	0.3317	5		3596000	7.73555e+07	1542000	-5.64863		12	24.7635	16	-0.630144
P14618	Pyruvate kinase PKM	PKM	531	57.9	7.84	0.5631	1	21	21	201	0.2505	11	0.5631	21		3559000	7.65596e+07	82470000	0.107287		47	96.9904	154	0.667016
P09382	Galectin-1	LGALS1	135	14.7	5.5	0.5333	1	6	6	47	0.5333	6	0.3407	4		3519000	7.56991e+07	4180000	-4.1787		29	59.8451	18	-1.73324
P09936	Ubiquitin carboxyl-terminal hydrolase isozyme L1	UCHL1	223	24.8	5.48	0.4305	2	7	7	27	0.2825	4	0.4126	6		3490000	7.50753e+07	2544000	-4.88317		15	30.9544	12	-1.36711
Q14766	Latent-transforming growth factor beta-binding protein 1	LTBP1	1721	186.7	5.96	0.0105	1	1	1	3	0.0105	1	0.0105	1		3207000	6.89875e+07	1431000	-5.59124		2	4.12725	1	-2.04518
P07585	Decorin	DCN	359	39.7	8.54	0.3649	2	11	11	75	0.1198	3	0.3649	11		3177000	6.83422e+07	33270000	-1.03855		21	43.3361	54	0.317389
P31949	Protein S100-A11	S100A11	105	11.7	7.12	0.7714	1	6	6	46	0.6857	4	0.6857	5		3156000	6.78904e+07	14620000	-2.21526		13	26.8271	33	0.298773
P06733	Alpha-enolase	ENO1	434	47.1	7.39	0.5138	5	15	15	129	0.4171	12	0.5069	14		3128000	6.72881e+07	12800000	-2.39421		52	107.309	77	-0.478834
P07437	Tubulin beta chain	TUBB	444	49.6	4.89	0.4707	4	3	15	123	0.1667	5	0.4707	15		2981000	6.41259e+07	31660000	-1.01825		25	51.5906	98	0.925672
P23528	Cofilin-1	CFL1	166	18.5	8.09	0.4217	2	3	5	52	0.0843	1	0.4217	5		2916000	6.27276e+07	68920000	0.135821		8	16.509	44	1.41425
O00391	Sulfhydryl oxidase 1	QSOX1	747	82.5	8.92	0.2597	1	13	13	34	0.2597	13	0.0254	1		2739000	5.89201e+07	338900	-7.44176		33	68.0996	1	-6.08958
P32119	Peroxiredoxin-2	PRDX2	198	21.9	5.97	0.1465	2	1	2	12	0.0556	1	0.1465	2		2661000	5.72422e+07	2006000	-4.83469		6	12.3818	6	-1.04518
Q9BUF5	Tubulin beta-6 chain	TUBB6	446	49.8	4.88	0.2399	4	2	8	51	0.0538	2	0.2399	8		2651000	5.70271e+07	18130000	-1.65327		10	20.6363	41	0.990443
P27797	Calreticulin	CALR	417	48.1	4.44	0.1655	2	5	5	17	0.1655	5	0.1319	3		2618000	5.63172e+07	3313000	-4.08737		13	26.8271	4	-2.74562
P60660	Myosin light polypeptide 6	MYL6	151	16.9	4.65	0.245	2	3	3	22	0.1921	2	0.245	3		2602000	5.5973e+07	2572000	-4.44377		11	22.6999	11	-1.04518
Q76M96	Coiled-coil domain-containing protein 80	CCDC80	950	108.1	9.72	0.0674	1	6	6	35	0.0674	6	0.0305	2		2447000	5.26387e+07	289000	-7.50891		32	66.036	3	-4.46022
P07237	Protein disulfide-isomerase	P4HB	508	57.1	4.87	0.126	2	3	3	15	0.0768	2	0.126	3		2435000	5.23806e+07	1421000	-5.20405		6	12.3818	9	-0.460219
P21333	Filamin-A	FLNA	2647	280.6	6.06	0.1923	1	29	32	143	0.1099	19	0.1783	28		2414000	5.19289e+07	5008000	-3.37423		52	107.309	91	-0.237826
P35442	Thrombospondin-2	THBS2	1172	129.9	4.83	0.0802	3	4	7	23	0.0802	7	0			2349000	5.05306e+07	16390	-11.5901		23	47.4634	0.1	-8.89067
P12110	Collagen alpha-2(VI) chain	COL6A2	1019	108.5	6.21	0.2463	1	17	17	101	0.1325	9	0.2404	16		2313000	4.97562e+07	9025000	-2.46288		40	82.545	61	-0.436372
Q13509	Tubulin beta-3 chain	TUBB3	450	50.4	4.93	0.3756	2	4	13	89	0.0489	2	0.3756	13		2294000	4.93475e+07	28450000	-0.794547		15	30.9544	74	1.25738
P23284	Peptidyl-prolyl cis-trans isomerase B	PPIB	216	23.7	9.41	0.2269	3	4	4	12	0.2269	4	0.037	1		2289000	4.92399e+07	401900	-6.93685		11	22.6999	1	-4.50461
Q12841	Follistatin-related protein 1	FSTL1	308	35	5.52	0.2175	2	6	6	19	0.2175	6	0			2268000	4.87882e+07	16390	-11.5395		19	39.2089	0.1	-8.61504
P08572	Collagen alpha-2(IV) chain	COL4A2	1712	167.4	8.66	0.0835	1	9	9	41	0.0759	8	0.0134	2		2184000	4.69812e+07	498900	-6.55719		39	80.4814	2	-5.33058
P11021	Endoplasmic reticulum chaperone BiP	HSPA5	654	72.3	5.16	0.2829	2	10	12	53	0.1391	6	0.2156	9		2080000	4.4744e+07	8746000	-2.355		22	45.3998	31	-0.550417
Q14019	Coactosin-like protein	COTL1	142	15.9	5.67	0.1268	2	2	2	12	0.1268	2	0.1268	1		2066000	4.44428e+07	577300	-6.26649		10	20.6363	2	-3.36711
Q08629	Testican-1	SPOCK1	439	49.1	6.1	0.0205	1	1	1	15	0.0205	1	0.0205	1		2056000	4.42277e+07	3359000	-3.71885		11	22.6999	4	-2.50461
P07355	Annexin A2	ANXA2	339	38.6	7.75	0.6903	3	23	23	325	0.3864	11	0.6903	23		2052000	4.41417e+07	528000000	3.58032		43	88.7359	282	1.66811
Q71U36	Tubulin alpha-1A chain	TUBA1A	451	50.1	5.06	0.3991	6	1	11	58	0.071	2	0.3681	10		1973000	4.24423e+07	23040000	-0.881361		5	10.3181	53	2.36081
Q9BQE3	Tubulin alpha-1C chain	TUBA1C	449	49.9	5.1	0.3408	2	0	10	49	0.0713	2	0.3096	9		1973000	4.24423e+07	23040000	-0.881361		5	10.3181	44	2.09232
Q9NY65	Tubulin alpha-8 chain	TUBA8	449	50.1	5.06	0.2428	3	0	7	37	0.0713	2	0.2116	6		1973000	4.24423e+07	10270000	-2.04707		5	10.3181	32	1.63289
Q9UI42	Carboxypeptidase A4	CPA4	421	47.3	6.7	0.171	1	5	5	23	0.1211	4	0.0499	1		1895000	4.07644e+07	16390	-11.2803		22	45.3998	1	-5.50461
P11142	Heat shock cognate 71 kDa protein	HSPA8	646	70.9	5.52	0.5139	5	18	21	153	0.209	9	0.5139	21		1850000	3.97963e+07	16440000	-1.27543		27	55.7179	126	1.17721
P22392	Nucleoside diphosphate kinase B	NME2	152	17.3	8.41	0.3158	6	3	3	13	0.2039	2	0.2368	2		1747000	3.75807e+07	5938000	-2.66194		7	14.4454	6	-1.26757
Q99715	Collagen alpha-1(XII) chain	COL12A1	3063	332.9	5.53	0.1162	2	22	22	46	0.0881	18	0.0366	6		1728000	3.71719e+07	672500	-5.78854		39	80.4814	7	-3.52323
P02545	Prelamin-A/C	LMNA	664	74.1	7.02	0.0813	1	3	3	22	0.0813	3	0.0602	2		1706000	3.66987e+07	1534000	-4.58036		16	33.018	6	-2.46022
P35579	Myosin-9	MYH9	1960	226.4	5.6	0.1561	4	18	18	54	0.0602	8	0.1214	13		1685000	3.62469e+07	2517000	-3.84808		19	39.2089	35	-0.163826
P07195	L-lactate dehydrogenase B chain	LDHB	334	36.6	6.05	0.3713	2	1	8	51	0.3263	7	0.2365	6		1640000	3.52789e+07	3079000	-3.51827		26	53.6543	25	-1.10176
P0CG48	Polyubiquitin-C	UBC	685	77	7.66	0.565	6	5	5	103	0.4467	3	0.565	5		1625000	3.49562e+07	290300000	3.05392		22	45.3998	81	0.835237
P20908	Collagen alpha-1(V) chain	COL5A1	1838	183.4	5.06	0.1415	5	16	16	86	0.0822	10	0.1279	14		1605000	3.4526e+07	8059000	-2.09901		28	57.7815	58	0.00544476
P02462	Collagen alpha-1(IV) chain	COL4A1	1669	160.5	8.28	0.0863	1	3	7	37	0.0521	5	0.0665	5		1600000	3.44185e+07	6093000	-2.49796		14	28.8908	23	-0.328974
Q92626	Peroxidasin homolog	PXDN	1479	165.2	7.17	0.1143	1	11	11	50	0.1007	10	0.0825	8		1589000	3.41818e+07	1896000	-4.1722		29	59.8451	21	-1.51084
P07864	L-lactate dehydrogenase C chain	LDHC	332	36.3	7.46	0.0602	2	1	2	15	0.0361	1	0.0602	2		1584000	3.40743e+07	5726000	-2.57308		7	14.4454	8	-0.852536
P26022	Pentraxin-related protein PTX3	PTX3	381	41.9	5.01	0.6457	1	17	17	112	0.2782	8	0.6037	15		1566000	3.36871e+07	94870000	1.49376		30	61.9088	82	0.40548
Q13361	Microfibrillar-associated protein 5	MFAP5	173	19.6	5.94	0.1214	1	2	2	4	0.1214	2	0			1562000	3.3601e+07	16390	-11.0015		4	8.2545	0.1	-6.36711
P40926	Malate dehydrogenase, mitochondrial	MDH2	338	35.5	8.68	0.1036	2	2	2	18	0.1036	2	0.0562	1		1545000	3.32353e+07	3412000	-3.28403		12	24.7635	6	-2.04518
P05387	60S acidic ribosomal protein P2	RPLP2	115	11.7	4.54	0.4696	2	3	3	12	0.4696	3	0.4522	2		1539000	3.31063e+07	2794000	-3.5667		9	18.5726	3	-2.63014
O95967	EGF-containing fibulin-like extracellular matrix protein 2	EFEMP2	443	49.4	4.94	0.0993	1	2	2	8	0.0993	2	0			1479000	3.18156e+07	16390	-10.9227		8	16.509	0.1	-7.36711
P0DP25	Calmodulin-3	CALM3	149	16.8	4.22	0.443	1	4	4	21	0.1477	1	0.443	4		1385000	2.97935e+07	22140000	-0.428341		2	4.12725	19	2.20275
P11047	Laminin subunit gamma-1	LAMC1	1609	177.5	5.12	0.1019	1	8	8	23	0.0118	1	0.1019	8		1358000	2.92127e+07	3237000	-3.17386		4	8.2545	19	1.20275
Q06830	Peroxiredoxin-1	PRDX1	199	22.1	8.13	0.4523	4	7	8	26	0.3719	6	0.402	6		1354000	2.91266e+07	1929000	-3.91641		12	24.7635	14	-0.822789
P08758	Annexin A5	ANXA5	320	35.9	5.05	0.7125	2	22	22	290	0.2688	7	0.7125	22		1337000	2.87609e+07	452700000	3.97637		38	78.4178	252	1.68417
P35052	Glypican-1	GPC1	558	61.6	7.3	0.1344	2	4	4	33	0.0448	2	0.1344	4		1330000	2.86103e+07	2306000	-3.63307		13	26.8271	20	-0.423693
P01034	Cystatin-C	CST3	146	15.8	8.75	0.2534	1	2	2	6	0.2534	2	0			1329000	2.85888e+07	16390	-10.7684		6	12.3818	0.1	-6.95207
P13647	Keratin, type II cytoskeletal 5	KRT5	590	62.3	7.74	0.1254	20	3	7	24	0.1254	7	0			1293000	2.78144e+07	16390	-10.7288		24	49.527	0.1	-8.95207
Q08380	Galectin-3-binding protein	LGALS3BP	585	65.3	5.27	0.3265	1	17	17	89	0.0291	1	0.3265	17		1272000	2.73627e+07	34280000	0.325158		4	8.2545	85	3.36421
Q6EMK4	Vasorin	VASN	673	71.7	7.39	0.0371	1	2	2	9	0.0371	2	0			1252000	2.69324e+07	16390	-10.6823		9	18.5726	0.1	-7.53703
P09211	Glutathione S-transferase P	GSTP1	210	23.3	5.64	0.4619	2	4	4	23	0.3714	3	0.2619	3		1238000	2.66313e+07	3470000	-2.94011		9	18.5726	14	-0.407751
P18206	Vinculin	VCL	1134	123.7	5.66	0.1402	1	11	11	46	0.1067	9	0.1217	9		1220000	2.62441e+07	8358000	-1.65076		18	37.1453	28	-0.407751
Q02809	Procollagen-lysine,2-oxoglutarate 5-dioxygenase 1	PLOD1	727	83.5	6.95	0.1554	2	8	8	39	0.1554	8	0.1142	6		1211000	2.60505e+07	2101000	-3.63216		22	45.3998	17	-1.41715
P11055	Myosin-3	MYH3	1940	223.8	5.81	0.0093	1	1	1	2	0.0093	1	0			1165000	2.50609e+07	16390	-10.5784		2	4.12725	0.1	-5.36711
P04075	Fructose-bisphosphate aldolase A	ALDOA	364	39.4	8.09	0.3709	1	8	8	34	0.2747	6	0.283	6		1157000	2.48888e+07	4931000	-2.33555		13	26.8271	21	-0.353304
P17931	Galectin-3	LGALS3	250	26.1	8.56	0.06	1	1	1	10	0.06	1	0.06	1		1128000	2.4265e+07	736700	-5.04166		6	12.3818	4	-1.63014
P08238	Heat shock protein HSP 90-beta	HSP90AB1	724	83.2	5.03	0.0718	7	4	4	18	0.0345	2	0.0718	4		1082000	2.32755e+07	5010000	-2.21593		5	10.3181	13	0.33333
Q9H299	SH3 domain-binding glutamic acid-rich-like protein 3	SH3BGRL3	93	10.4	4.93	0.2688	1	2	2	7	0.2688	2	0.1075	1		1081000	2.3254e+07	1960000	-3.56855		4	8.2545	3	-1.46022
P24390	ER lumen protein-retaining receptor 1	KDELR1	212	24.5	8.62	0.1462	2	2	2	9	0.0896	1	0.0566	1		1064000	2.28883e+07	12840000	-0.833964		2	4.12725	7	0.762174
P60900	Proteasome subunit alpha type-6	PSMA6	246	27.4	6.76	0.0528	1	1	1	14	0.0528	1	0.0528	1		1035000	2.22644e+07	2242000	-3.31188		7	14.4454	7	-1.04518
Q96AY3	Peptidyl-prolyl cis-trans isomerase FKBP10	FKBP10	582	64.2	5.62	0.0756	1	2	2	5	0.0756	2	0			1001000	2.1533e+07	16390	-10.3595		5	10.3181	0.1	-6.68904
Q14315	Filamin-C	FLNC	2725	290.8	5.97	0.0998	1	17	19	66	0.0558	11	0.0914	15		991300	2.13244e+07	3109000	-2.77798		23	47.4634	43	-0.142479
P10124	Serglycin	SRGN	158	17.6	4.96	0.2089	1	2	2	54	0.0823	1	0.2089	2		990600	2.13093e+07	127400000	2.57981		4	8.2545	50	2.59867
Q15843	NEDD8	NEDD8	81	9.1	8.43	0.1728	1	1	1	2	0.1728	1	0			920700	1.98057e+07	16390	-10.2389		2	4.12725	0.1	-5.36711
O94985	Calsyntenin-1	CLSTN1	981	109.7	4.91	0.0336	1	3	3	4	0.0336	3	0			914500	1.96723e+07	16390	-10.2291		4	8.2545	0.1	-6.36711
O00410	Importin-5	IPO5	1097	123.5	4.94	0.0319	1	2	2	3	0.0182	1	0.0137	1		903300	1.94314e+07	95150	-7.67397		2	4.12725	1	-2.04518
Q8NCQ5	F-box only protein 15	FBXO15	510	57.2	8.6	0.0176	1	1	1	6	0.0176	1	0.0176	1		897800	1.93131e+07	8967000	-1.10688		4	8.2545	2	-2.04518
P20618	Proteasome subunit beta type-1	PSMB1	241	26.5	8.13	0.1577	2	2	2	14	0.1577	2	0.1577	2		881800	1.89689e+07	1127000	-4.07307		7	14.4454	7	-1.04518
Q7Z7G0	Target of Nesh-SH3	ABI3BP	1075	118.6	9.44	0.227	1	20	20	239	0.1144	9	0.227	20		872800	1.87753e+07	127900000	2.76811		13	26.8271	226	3.07456
P14174	Macrophage migration inhibitory factor	MIF	115	12.5	7.88	0.113	1	2	2	5	0.113	2	0.0783	1		836000	1.79836e+07	84070	-7.74088		4	8.2545	1	-3.04518
P13639	Elongation factor 2	EEF2	858	95.3	6.83	0.1935	4	12	12	30	0.0711	4	0.1725	11		831600	1.7889e+07	2578000	-2.79475		7	14.4454	23	0.671026
Q99536	Synaptic vesicle membrane protein VAT-1 homolog	VAT1	393	41.9	6.29	0.3766	1	10	10	56	0.0814	2	0.3766	10		820400	1.76481e+07	8362000	-1.07759		6	12.3818	50	2.01371
Q15084	Protein disulfide-isomerase A6	PDIA6	440	48.1	5.08	0.0727	1	2	2	5	0.0727	2	0			810800	1.74416e+07	16390	-10.0555		5	10.3181	0.1	-6.68904
P14625	Endoplasmin	HSP90B1	803	92.4	4.84	0.0411	2	3	3	14	0.0411	3	0.0311	2		801400	1.72393e+07	1302000	-3.7269		6	12.3818	8	-0.630144
O75369	Filamin-B	FLNB	2602	278	5.73	0.0438	1	5	8	15	0.0096	2	0.0407	7		786300	1.69145e+07	1137000	-3.89496		4	8.2545	11	0.41425
O15145	Actin-related protein 2/3 complex subunit 3	ARPC3	178	20.5	8.59	0.1348	1	2	2	10	0.0618	1	0.1348	2		784000	1.6865e+07	1148000	-3.87684		2	4.12725	8	0.954819
Q9Y696	Chloride intracellular channel protein 4	CLIC4	253	28.8	5.59	0.3913	6	7	7	17	0.1462	4	0.2964	4		761700	1.63853e+07	1804000	-3.18313		8	16.509	9	-0.875256
P60174	Triosephosphate isomerase	TPI1	286	30.8	5.92	0.4545	2	9	9	34	0.2063	5	0.4021	7		758600	1.63187e+07	3634000	-2.16689		17	35.0816	17	-1.04518
P06748	Nucleophosmin	NPM1	294	32.6	4.78	0.0714	2	1	1	4	0.0714	1	0.0714	1		755900	1.62606e+07	424200	-5.26049		3	6.19088	1	-2.63014
Q16881	Thioredoxin reductase 1, cytoplasmic	TXNRD1	649	70.9	7.39	0.2096	2	6	6	9	0.0847	3	0.1479	4		731600	1.57378e+07	1973000	-2.99577		5	10.3181	4	-1.36711
P63241	Eukaryotic translation initiation factor 5A-1	EIF5A	154	16.8	5.24	0.1299	3	2	2	14	0.0779	1	0.1299	2		724900	1.55937e+07	2926000	-2.41396		5	10.3181	9	-0.197184
Q96S97	Myeloid-associated differentiation marker	MYADM	322	35.3	8.15	0.1025	1	2	2	29	0.0714	1	0.1025	2		720600	1.55012e+07	16830000	0.118654		2	4.12725	27	2.70971
P04062	Lysosomal acid glucosylceramidase	GBA	536	59.7	7.61	0.0429	1	1	1	2	0.0429	1	0			713300	1.53442e+07	16390	-9.87066		2	4.12725	0.1	-5.36711
O00299	Chloride intracellular channel protein 1	CLIC1	241	26.9	5.17	0.1577	2	3	3	8	0.083	2	0.0747	1		709700	1.52667e+07	2928000	-2.3824		3	6.19088	5	-0.308216
Q13642	Four and a half LIM domains protein 1	FHL1	323	36.2	8.97	0.0341	1	1	1	6	0.0341	1	0.0341	1		707400	1.52173e+07	1144000	-3.73355		2	4.12725	4	-0.0451813
P50281	Matrix metalloproteinase-14	MMP14	582	65.9	7.77	0.0395	1	2	2	10	0.0395	2	0.0395	1		652100	1.40277e+07	1850000	-2.92268		6	12.3818	4	-1.63014
Q16658	Fascin	FSCN1	493	54.5	7.24	0.0203	1	1	1	2	0.0203	1	0			648400	1.39481e+07	16390	-9.73304		2	4.12725	0.1	-5.36711
P13611	Versican core protein	VCAN	3396	372.6	4.51	0.0801	2	24	24	481	0.0236	7	0.0801	24		639700	1.37609e+07	1729000000	6.97322		20	41.2725	461	3.48151
P00736	Complement C1r subcomponent	C1R	705	80.1	6.21	0.095	2	3	3	4	0.095	3	0			638300	1.37308e+07	16390	-9.71039		4	8.2545	0.1	-6.36711
P26641	Elongation factor 1-gamma	EEF1G	437	50.1	6.67	0.2243	2	4	4	14	0.1327	3	0.167	3		631200	1.35781e+07	2201000	-2.62505		6	12.3818	8	-0.630144
Q14767	Latent-transforming growth factor beta-binding protein 2	LTBP2	1821	194.9	5.19	0.0253	1	3	3	10	0.0253	3	0			630700	1.35673e+07	16390	-9.6931		10	20.6363	0.1	-7.68904
Q05682	Caldesmon	CALD1	793	93.2	5.66	0.0542	1	3	3	9	0.0391	2	0.034	2		627900	1.35071e+07	308100	-5.45417		5	10.3181	4	-1.36711
Q13219	Pappalysin-1	PAPPA	1627	180.9	6.18	0.0393	1	3	3	23	0.0098	1	0.0393	3		627300	1.34942e+07	9341000	-0.530689		7	14.4454	16	0.147464
O60568	Multifunctional procollagen lysine hydroxylase and glycosyltransferase LH3	PLOD3	738	84.7	6.05	0.0366	1	2	2	4	0.0366	2	0			621800	1.33759e+07	16390	-9.6726		4	8.2545	0.1	-6.36711
P04792	Heat shock protein beta-1	HSPB1	205	22.8	6.4	0.6878	2	8	8	39	0.2732	3	0.6878	8		617800	1.32898e+07	16030000	0.270452		4	8.2545	35	2.0841
Q08431	Lactadherin	MFGE8	387	43.1	8.15	0.5013	2	17	17	209	0.1318	4	0.5013	17		615700	1.32447e+07	133600000	3.33444		6	12.3818	203	4.03519
P07858	Cathepsin B	CTSB	339	37.8	6.3	0.0442	1	2	2	3	0.0442	2	0			605800	1.30317e+07	16390	-9.63499		3	6.19088	0.1	-5.95207
P05388	60S acidic ribosomal protein P0	RPLP0	317	34.3	5.97	0.1893	3	3	3	15	0.1199	2	0.1073	2		604100	1.29951e+07	3137000	-2.05051		5	10.3181	10	-0.0451813
Q7Z7M9	Polypeptide N-acetylgalactosaminyltransferase 5	GALNT5	940	106.2	9.47	0.0128	1	1	1	3	0.0128	1	0			595600	1.28123e+07	16390	-9.61049		3	6.19088	0.1	-5.95207
P50395	Rab GDP dissociation inhibitor beta	GDI2	445	50.6	6.47	0.2831	4	8	8	32	0.0652	2	0.2831	8		587500	1.2638e+07	4483000	-1.49524		5	10.3181	27	1.38778
Q16610	Extracellular matrix protein 1	ECM1	540	60.6	6.71	0.0648	1	2	2	3	0.0648	2	0			542600	1.16722e+07	16390	-9.47604		3	6.19088	0.1	-5.95207
P61158	Actin-related protein 3	ACTR3	418	47.3	5.88	0.1172	1	3	3	10	0.0694	2	0.1172	3		523100	1.12527e+07	372800	-4.91572		6	12.3818	4	-1.63014
P61769	Beta-2-microglobulin	B2M	119	13.7	6.52	0.2689	1	2	2	9	0.2689	2	0.084	1		521500	1.12183e+07	227700	-5.62257		7	14.4454	2	-2.85254
P29401	Transketolase	TKT	623	67.8	7.66	0.1236	2	4	4	6	0.1236	4	0.0289	1		511200	1.09967e+07	923400	-3.57397		5	10.3181	1	-3.36711
O00468	Agrin	AGRN	2068	217.2	6.39	0.0208	1	3	3	10	0.0097	1	0.0208	3		503300	1.08268e+07	1075000	-3.33219		4	8.2545	6	-0.460219
Q09666	Neuroblast differentiation-associated protein AHNAK	AHNAK	5890	628.7	6.15	0.146	1	29	30	71	0.0131	1	0.146	30		499900	1.07536e+07	4344000	-1.30773		2	4.12725	69	4.06334
P09871	Complement C1s subcomponent	C1S	688	76.6	4.96	0.0581	1	3	3	4	0.0581	3	0			496300	1.06762e+07	16390	-9.34736		4	8.2545	0.1	-6.36711
P06744	Glucose-6-phosphate isomerase	GPI	558	63.1	8.32	0.0573	2	2	2	14	0.0573	2	0.0573	2		481400	1.03557e+07	1508000	-2.77971		9	18.5726	5	-1.89318
O14880	Microsomal glutathione S-transferase 3	MGST3	152	16.5	9.38	0.1842	1	3	3	3	0.1842	3	0			475400	1.02266e+07	16390	-9.28529		3	6.19088	0.1	-5.95207
P30101	Protein disulfide-isomerase A3	PDIA3	505	56.7	6.35	0.0436	2	2	2	9	0.0436	2	0			472700	1.01685e+07	16390	-9.27708		9	18.5726	0.1	-7.53703
Q14697	Neutral alpha-glucosidase AB	GANAB	944	106.8	6.14	0.0561	1	3	3	15	0.0403	2	0.0339	2		472000	1.01534e+07	17630000	0.796063		5	10.3181	10	-0.0451813
P08476	Inhibin beta A chain	INHBA	426	47.4	8.03	0.0634	2	2	2	2	0.0634	2	0			453700	9.75978e+06	16390	-9.21789		2	4.12725	0.1	-5.36711
P16152	Carbonyl reductase [NADPH] 1	CBR1	277	30.4	8.32	0.0397	1	1	1	5	0.0397	1	0.0397	1		450000	9.68019e+06	404800	-4.57975		3	6.19088	2	-1.63014
P26038	Moesin	MSN	577	67.8	6.4	0.4402	4	16	21	85	0.1334	6	0.4402	21		439500	9.45432e+06	13600000	0.524561		7	14.4454	78	2.43287
P13797	Plastin-3	PLS3	630	70.8	5.6	0.1333	4	6	6	13	0.0603	3	0.0921	4		433900	9.33386e+06	834600	-3.48332		7	14.4454	6	-1.26757
P24821	Tenascin	TNC	2201	240.7	4.89	0.02	1	3	3	11	0.02	3	0.0114	2		423100	9.10153e+06	70780	-7.00662		8	16.509	3	-2.46022
P81605	Dermcidin	DCD	110	11.3	6.54	0.3091	1	3	3	13	0.3091	3	0.1	1		422700	9.09293e+06	588600	-3.94939		9	18.5726	4	-2.21511
P61956	Small ubiquitin-related modifier 2	SUMO2	95	10.9	5.5	0.1263	4	1	1	2	0.1263	1	0			417800	8.98752e+06	16390	-9.09896		2	4.12725	0.1	-5.36711
P23381	Tryptophan--tRNA ligase, cytoplasmic	WARS	471	53.1	6.23	0.0934	2	2	2	7	0.0446	1	0.0934	2		417600	8.98322e+06	655600	-3.77634		3	6.19088	4	-0.630144
P46940	Ras GTPase-activating-like protein IQGAP1	IQGAP1	1657	189.1	6.48	0.0694	1	8	8	21	0.0163	2	0.0616	7		415900	8.94665e+06	1461000	-2.61439		4	8.2545	17	1.04228
P59998	Actin-related protein 2/3 complex subunit 4	ARPC4	168	19.7	8.43	0.131	1	2	2	3	0.0655	1	0.0655	1		412200	8.86706e+06	2417000	-1.87524		2	4.12725	1	-2.04518
P78539	Sushi repeat-containing protein SRPX	SRPX	464	51.5	8.66	0.0819	1	2	2	2	0.0819	2	0			381700	8.21095e+06	16390	-8.96859		2	4.12725	0.1	-5.36711
Q08397	Lysyl oxidase homolog 1	LOXL1	574	63.1	7.52	0.0958	2	2	2	3	0.0958	2	0			374600	8.05822e+06	16390	-8.9415		3	6.19088	0.1	-5.95207
P18669	Phosphoglycerate mutase 1	PGAM1	254	28.8	7.18	0.2244	5	4	4	6	0.1102	2	0.1142	2		368300	7.9227e+06	687200	-3.52719		4	8.2545	2	-2.04518
Q14393	Growth arrest-specific protein 6	GAS6	678	74.9	5.69	0.087	1	3	3	5	0.087	3	0			367100	7.89689e+06	16390	-8.91232		5	10.3181	0.1	-6.68904
Q14974	Importin subunit beta-1	KPNB1	876	97.1	4.78	0.0525	1	3	3	10	0.0183	1	0.0525	3		354000	7.61508e+06	1112000	-2.7757		2	4.12725	8	0.954819
P31946	14-3-3 protein beta/alpha	YWHAB	246	28.1	4.83	0.3577	8	3	7	25	0.1585	2	0.3577	7		344800	7.41718e+06	3952000	-0.908287		5	10.3181	20	0.954819
O43399	Tumor protein D54	TPD52L2	206	22.2	5.36	0.1602	1	2	2	16	0.068	1	0.1602	2		336800	7.24509e+06	2543000	-1.51047		3	6.19088	13	1.0703
P13667	Protein disulfide-isomerase A4	PDIA4	645	72.9	5.07	0.0186	1	1	1	3	0.0186	1	0			322800	6.94392e+06	16390	-8.72679		3	6.19088	0.1	-5.95207
P15311	Ezrin	EZR	586	69.4	6.27	0.2509	2	5	10	45	0.029	2	0.2509	10		310000	6.66858e+06	11090000	0.733809		3	6.19088	42	2.76217
Q9Y4K0	Lysyl oxidase homolog 2	LOXL2	774	86.7	6.38	0.0426	2	3	3	6	0.0426	3	0			300100	6.45561e+06	16390	-8.62159		6	12.3818	0.1	-6.95207
P22314	Ubiquitin-like modifier-activating enzyme 1	UBA1	1058	117.8	5.76	0.0747	2	5	5	13	0.0113	1	0.0633	4		291100	6.26201e+06	1247000	-2.32816		2	4.12725	11	1.41425
Q16555	Dihydropyrimidinase-related protein 2	DPYSL2	572	62.3	6.38	0.1486	3	5	6	17	0.0192	1	0.1486	6		282800	6.08346e+06	1629000	-1.90091		2	4.12725	15	1.86171
Q12884	Prolyl endopeptidase FAP	FAP	760	87.7	6.65	0.2829	2	16	16	43	0.0184	1	0.2829	16		251900	5.41876e+06	4108000	-0.399526		4	8.2545	39	2.24022
P63104	14-3-3 protein zeta/delta	YWHAZ	245	27.7	4.79	0.2898	1	2	4	31	0.1551	2	0.2898	4		249300	5.36283e+06	4489000	-0.256599		6	12.3818	25	1.01371
P08603	Complement factor H	CFH	1231	139	6.61	0.0162	2	2	2	2	0.0162	2	0			245400	5.27893e+06	16390	-8.33129		2	4.12725	0.1	-5.36711
P16070	CD44 antigen	CD44	742	81.5	5.33	0.0863	2	6	6	21	0.0162	1	0.0863	6		231000	4.96917e+06	2971000	-0.742055		3	6.19088	18	1.53978
P28074	Proteasome subunit beta type-5	PSMB5	263	28.5	6.92	0.0875	2	2	2	2	0.0875	2	0			218900	4.70888e+06	16390	-8.16642		2	4.12725	0.1	-5.36711
P04083	Annexin A1	ANXA1	346	38.7	7.02	0.4422	2	12	12	88	0.1243	3	0.4422	12		202000	4.34533e+06	226200000	5.70199		5	10.3181	83	3.00793
P01024	Complement C3	C3	1663	187	6.4	0.0247	2	2	2	4	0.0102	1	0.0144	1		192100	4.13237e+06	538800	-2.93915		2	4.12725	2	-1.04518
Q6YHK3	CD109 antigen	CD109	1445	161.6	5.85	0.1087	1	10	10	19	0.0242	2	0.0962	8		181500	3.90434e+06	2742000	-0.509852		2	4.12725	17	2.04228
O00560	Syntenin-1	SDCBP	298	32.4	7.53	0.6577	1	9	9	114	0.1141	2	0.6577	9		178000	3.82905e+06	105000000	4.77726		4	8.2545	110	3.73618
Q9Y490	Talin-1	TLN1	2541	269.6	6.07	0.1078	2	15	15	50	0.0193	3	0.1078	15		166800	3.58812e+06	2277000	-0.656096		5	10.3181	45	2.12474
P02776	Platelet factor 4	PF4	101	10.8	8.62	0.0891	2	1	1	2	0.0891	1	0			154800	3.32999e+06	16390	-7.66656		2	4.12725	0.1	-5.36711
P19022	Cadherin-2	CDH2	906	99.7	4.81	0.0717	1	3	3	6	0.0353	2	0.0717	3		133800	2.87824e+06	924300	-1.63876		2	4.12725	4	-0.0451813
P40925	Malate dehydrogenase, cytoplasmic	MDH1	334	36.4	7.36	0.0868	2	2	2	3	0.0868	2	0.0509	1		132000	2.83952e+06	222700	-3.67248		2	4.12725	1	-2.04518
P01857	Immunoglobulin heavy constant gamma 1	IGHG1	330	36.1	8.19	0.0879	1	2	2	6	0.0879	2	0.0364	1		122300	2.63086e+06	107600	-4.61179		4	8.2545	2	-2.04518
Q04760	Lactoylglutathione lyase	GLO1	184	20.8	5.31	0.0489	1	1	1	2	0.0489	1	0			108300	2.3297e+06	16390	-7.15118		2	4.12725	0.1	-5.36711
P06703	Protein S100-A6	S100A6	90	10.2	5.48	0.4556	1	3	3	14	0.0889	1	0.4556	3		107200	2.30604e+06	5228000	1.18084		4	8.2545	10	0.276747
P67936	Tropomyosin alpha-4 chain	TPM4	248	28.5	4.69	0.0403	7	1	1	3	0.0403	1	0.0403	1		90840	1.95411e+06	1281000	-0.60924		2	4.12725	1	-2.04518
P08133	Annexin A6	ANXA6	673	75.8	5.6	0.5929	2	31	31	156	0.0134	1	0.5929	31		84700	1.82203e+06	64920000	5.15505		3	6.19088	153	4.62724
P05556	Integrin beta-1	ITGB1	798	88.4	5.39	0.2694	2	16	16	148	0.0363	2	0.2694	16		42830	921339	166700000	7.49931		3	6.19088	145	4.54977
P62805	Histone H4	HIST1H4A	103	11.4	11.36	0.4272	1	7	7	91	0.1165	1	0.4272	7		33930	729886	240700000	8.36535		2	4.12725	89	4.43055

## Sheet: Unique AFSC and present in sEVs
UNIPROT ID	Protein	Gene Name	# AAs	MW [kDa]	Calculated pI	ΣCoverage	Σ# Proteins	Σ# Unique Peptides	Σ# Peptides	Σ# PSMs	Coverage CM	# Peptides CM	Coverage sEVs	# Peptides sEVs	Label-free quantitation:	Peptide Area CM	Peptide Area CM normalised	Peptide Area sEVs	Enrichment in sEVs log2(sEVs/CM)	Spectral counting:	PSMs CM	PSMs CM (normalised)	PSMs sEVs	Enrichment in sEVs log2(sEVs/CM)
P02452	Collagen alpha-1(I) chain	COL1A1	1464	138.9	5.8	0.7199	1	18	70	5735	0.5874	54	0.7199	70		184500000	3.96888e+09	14200000000	1.83909		1312	2707.48	4423	0.708076
P08123	Collagen alpha-2(I) chain	COL1A2	1366	129.2	8.95	0.7306	1	35	64	4431	0.6406	54	0.7174	63		109100000	2.34691e+09	5758000000	1.29481		1246	2571.28	3185	0.308808
P02751	Fibronectin	FN1	2386	262.5	5.71	0.5977	1	53	101	4660	0.5901	99	0.5277	81		768800000	1.65381e+10	1709000000	-3.27457		3055	6304.38	1605	-1.97378
P02458	Collagen alpha-1(II) chain	COL2A1	1487	141.7	6.92	0.0356	2	1	4	166	0.0276	3	0.0356	4		12290000	2.64377e+08	1519000000	2.52245		30	61.9088	136	1.13539
P60709	Actin, cytoplasmic 1	ACTB	375	41.7	5.48	0.808	7	11	22	767	0.6427	18	0.7787	21		18840000	4.05277e+08	1231000000	1.60285		182	375.58	585	0.639317
P02461	Collagen alpha-1(III) chain	COL3A1	1466	138.5	6.61	0.5075	1	36	45	1381	0.3151	27	0.5075	45		9150000	1.96831e+08	771100000	1.96996		166	342.562	1215	1.82652
Q562R1	Beta-actin-like protein 2	ACTBL2	376	42	5.59	0.2207	1	1	6	183	0.2207	6	0.2207	6		12070000	2.59644e+08	644000000	1.31052		39	80.4814	144	0.839341
P07355	Annexin A2	ANXA2	339	38.6	7.75	0.6903	3	23	23	325	0.3864	11	0.6903	23		2052000	4.41417e+07	528000000	3.58032		43	88.7359	282	1.66811
P08758	Annexin A5	ANXA5	320	35.9	5.05	0.7125	2	22	22	290	0.2688	7	0.7125	22		1337000	2.87609e+07	452700000	3.97637		38	78.4178	252	1.68417
P04406	Glyceraldehyde-3-phosphate dehydrogenase	GAPDH	335	36	8.46	0.7075	4	15	15	259	0.4507	8	0.7075	15		5377000	1.15668e+08	377700000	1.70726		41	84.6087	218	1.36545
P0CG48	Polyubiquitin-C	UBC	685	77	7.66	0.565	6	5	5	103	0.4467	3	0.565	5		1625000	3.49562e+07	290300000	3.05392		22	45.3998	81	0.835237
P21810	Biglycan	BGN	368	41.6	7.52	0.5	2	14	14	368	0.4266	12	0.4592	13		8227000	1.76975e+08	282000000	0.672146		101	208.426	267	0.357303
P04083	Annexin A1	ANXA1	346	38.7	7.02	0.4422	2	12	12	88	0.1243	3	0.4422	12		202000	4.34533e+06	226200000	5.70199		5	10.3181	83	3.00793
P05556	Integrin beta-1	ITGB1	798	88.4	5.39	0.2694	2	16	16	148	0.0363	2	0.2694	16		42830	921339	166700000	7.49931		3	6.19088	145	4.54977
P12111	Collagen alpha-3(VI) chain	COL6A3	3177	343.5	6.68	0.4444	1	101	101	987	0.2716	58	0.413	95		6880000	1.47999e+08	160800000	0.119676		281	579.879	706	0.283917
P07737	Profilin-1	PFN1	140	15	8.27	0.65	2	8	8	155	0.5571	6	0.65	8		10540000	2.26732e+08	125200000	-0.856751		71	146.517	84	-0.802611
O00560	Syntenin-1	SDCBP	298	32.4	7.53	0.6577	1	9	9	114	0.1141	2	0.6577	9		178000	3.82905e+06	105000000	4.77726		4	8.2545	110	3.73618
P08670	Vimentin	VIM	466	53.6	5.12	0.5644	21	23	24	246	0.4678	19	0.53	22		29530000	6.35236e+08	88330000	-2.84632		148	305.417	98	-1.63992
P14618	Pyruvate kinase PKM	PKM	531	57.9	7.84	0.5631	1	21	21	201	0.2505	11	0.5631	21		3559000	7.65596e+07	82470000	0.107287		47	96.9904	154	0.667016
P08133	Annexin A6	ANXA6	673	75.8	5.6	0.5929	2	31	31	156	0.0134	1	0.5929	31		84700	1.82203e+06	64920000	5.15505		3	6.19088	153	4.62724
P00338	L-lactate dehydrogenase A chain	LDHA	332	36.7	8.27	0.5	4	12	14	139	0.4699	12	0.4729	11		13040000	2.8051e+08	53880000	-2.38023		83	171.281	56	-1.61287
P12109	Collagen alpha-1(VI) chain	COL6A1	1028	108.5	5.43	0.2451	1	17	17	194	0.1683	11	0.2451	17		6846000	1.47268e+08	49080000	-1.58524		94	193.981	100	-0.955914
P07585	Decorin	DCN	359	39.7	8.54	0.3649	2	11	11	75	0.1198	3	0.3649	11		3177000	6.83422e+07	33270000	-1.03855		21	43.3361	54	0.317389
P07437	Tubulin beta chain	TUBB	444	49.6	4.89	0.4707	4	3	15	123	0.1667	5	0.4707	15		2981000	6.41259e+07	31660000	-1.01825		25	51.5906	98	0.925672
P50454	Serpin H1	SERPINH1	418	46.4	8.69	0.555	2	15	15	131	0.2703	8	0.555	15		3960000	8.51857e+07	24080000	-1.82278		51	105.245	80	-0.395679
Q71U36	Tubulin alpha-1A chain	TUBA1A	451	50.1	5.06	0.3991	6	1	11	58	0.071	2	0.3681	10		1973000	4.24423e+07	23040000	-0.881361		5	10.3181	53	2.36081
Q9BQE3	Tubulin alpha-1C chain	TUBA1C	449	49.9	5.1	0.3408	2	0	10	49	0.0713	2	0.3096	9		1973000	4.24423e+07	23040000	-0.881361		5	10.3181	44	2.09232
P0DP25	Calmodulin-3	CALM3	149	16.8	4.22	0.443	1	4	4	21	0.1477	1	0.443	4		1385000	2.97935e+07	22140000	-0.428341		2	4.12725	19	2.20275
Q9BUF5	Tubulin beta-6 chain	TUBB6	446	49.8	4.88	0.2399	4	2	8	51	0.0538	2	0.2399	8		2651000	5.70271e+07	18130000	-1.65327		10	20.6363	41	0.990443
P11142	Heat shock cognate 71 kDa protein	HSPA8	646	70.9	5.52	0.5139	5	18	21	153	0.209	9	0.5139	21		1850000	3.97963e+07	16440000	-1.27543		27	55.7179	126	1.17721
P04792	Heat shock protein beta-1	HSPB1	205	22.8	6.4	0.6878	2	8	8	39	0.2732	3	0.6878	8		617800	1.32898e+07	16030000	0.270452		4	8.2545	35	2.0841
P31949	Protein S100-A11	S100A11	105	11.7	7.12	0.7714	1	6	6	46	0.6857	4	0.6857	5		3156000	6.78904e+07	14620000	-2.21526		13	26.8271	33	0.298773
Q01995	Transgelin	TAGLN	201	22.6	8.84	0.7164	2	14	14	107	0.5174	10	0.6418	11		10220000	2.19848e+08	14600000	-3.91247		65	134.136	42	-1.67523
P26038	Moesin	MSN	577	67.8	6.4	0.4402	4	16	21	85	0.1334	6	0.4402	21		439500	9.45432e+06	13600000	0.524561		7	14.4454	78	2.43287
P24390	ER lumen protein-retaining receptor 1	KDELR1	212	24.5	8.62	0.1462	2	2	2	9	0.0896	1	0.0566	1		1064000	2.28883e+07	12840000	-0.833964		2	4.12725	7	0.762174
P06733	Alpha-enolase	ENO1	434	47.1	7.39	0.5138	5	15	15	129	0.4171	12	0.5069	14		3128000	6.72881e+07	12800000	-2.39421		52	107.309	77	-0.478834
Q15113	Procollagen C-endopeptidase enhancer 1	PCOLCE	449	47.9	7.43	0.3608	1	11	11	87	0.3073	8	0.3252	10		5393000	1.16012e+08	10710000	-3.43724		43	88.7359	44	-1.01201
Q15582	Transforming growth factor-beta-induced protein ig-h3	TGFBI	683	74.6	7.71	0.5007	2	19	19	90	0.4846	18	0.1567	6		9126000	1.96314e+08	9811000	-4.32262		76	156.836	14	-3.48575
P12110	Collagen alpha-2(VI) chain	COL6A2	1019	108.5	6.21	0.2463	1	17	17	101	0.1325	9	0.2404	16		2313000	4.97562e+07	9025000	-2.46288		40	82.545	61	-0.436372
Q8NCQ5	F-box only protein 15	FBXO15	510	57.2	8.6	0.0176	1	1	1	6	0.0176	1	0.0176	1		897800	1.93131e+07	8967000	-1.10688		4	8.2545	2	-2.04518
P11021	Endoplasmic reticulum chaperone BiP	HSPA5	654	72.3	5.16	0.2829	2	10	12	53	0.1391	6	0.2156	9		2080000	4.4744e+07	8746000	-2.355		22	45.3998	31	-0.550417
P18206	Vinculin	VCL	1134	123.7	5.66	0.1402	1	11	11	46	0.1067	9	0.1217	9		1220000	2.62441e+07	8358000	-1.65076		18	37.1453	28	-0.407751
P20908	Collagen alpha-1(V) chain	COL5A1	1838	183.4	5.06	0.1415	5	16	16	86	0.0822	10	0.1279	14		1605000	3.4526e+07	8059000	-2.09901		28	57.7815	58	0.00544476
P07093	Glia-derived nexin	SERPINE2	398	44	9.29	0.407	1	13	13	150	0.407	13	0.1658	5		12520000	2.69324e+08	7534000	-5.15979		119	245.571	31	-2.9858
P02462	Collagen alpha-1(IV) chain	COL4A1	1669	160.5	8.28	0.0863	1	3	7	37	0.0521	5	0.0665	5		1600000	3.44185e+07	6093000	-2.49796		14	28.8908	23	-0.328974
P22392	Nucleoside diphosphate kinase B	NME2	152	17.3	8.41	0.3158	6	3	3	13	0.2039	2	0.2368	2		1747000	3.75807e+07	5938000	-2.66194		7	14.4454	6	-1.26757
P07864	L-lactate dehydrogenase C chain	LDHC	332	36.3	7.46	0.0602	2	1	2	15	0.0361	1	0.0602	2		1584000	3.40743e+07	5726000	-2.57308		7	14.4454	8	-0.852536
P07996	Thrombospondin-1	THBS1	1170	129.3	4.94	0.3154	4	26	29	327	0.3154	29	0.147	12		26700000	5.74358e+08	5295000	-6.76118		282	581.942	45	-3.69288
P12814	Alpha-actinin-1	ACTN1	892	103	5.41	0.3531	4	12	24	104	0.2309	16	0.3139	17		5424000	1.16679e+08	5278000	-4.4664		65	134.136	39	-1.78215
P08238	Heat shock protein HSP 90-beta	HSP90AB1	724	83.2	5.03	0.0718	7	4	4	18	0.0345	2	0.0718	4		1082000	2.32755e+07	5010000	-2.21593		5	10.3181	13	0.33333
P04075	Fructose-bisphosphate aldolase A	ALDOA	364	39.4	8.09	0.3709	1	8	8	34	0.2747	6	0.283	6		1157000	2.48888e+07	4931000	-2.33555		13	26.8271	21	-0.353304
O43707	Alpha-actinin-4	ACTN4	911	104.8	5.44	0.2722	4	6	18	93	0.191	14	0.1888	11		4956000	1.06611e+08	4497000	-4.56725		57	117.627	36	-1.70815
P09382	Galectin-1	LGALS1	135	14.7	5.5	0.5333	1	6	6	47	0.5333	6	0.3407	4		3519000	7.56991e+07	4180000	-4.1787		29	59.8451	18	-1.73324
Q12884	Prolyl endopeptidase FAP	FAP	760	87.7	6.65	0.2829	2	16	16	43	0.0184	1	0.2829	16		251900	5.41876e+06	4108000	-0.399526		4	8.2545	39	2.24022
P31946	14-3-3 protein beta/alpha	YWHAB	246	28.1	4.83	0.3577	8	3	7	25	0.1585	2	0.3577	7		344800	7.41718e+06	3952000	-0.908287		5	10.3181	20	0.954819
P09211	Glutathione S-transferase P	GSTP1	210	23.3	5.64	0.4619	2	4	4	23	0.3714	3	0.2619	3		1238000	2.66313e+07	3470000	-2.94011		9	18.5726	14	-0.407751
P40926	Malate dehydrogenase, mitochondrial	MDH2	338	35.5	8.68	0.1036	2	2	2	18	0.1036	2	0.0562	1		1545000	3.32353e+07	3412000	-3.28403		12	24.7635	6	-2.04518
Q08629	Testican-1	SPOCK1	439	49.1	6.1	0.0205	1	1	1	15	0.0205	1	0.0205	1		2056000	4.42277e+07	3359000	-3.71885		11	22.6999	4	-2.50461
P27797	Calreticulin	CALR	417	48.1	4.44	0.1655	2	5	5	17	0.1655	5	0.1319	3		2618000	5.63172e+07	3313000	-4.08737		13	26.8271	4	-2.74562
P11047	Laminin subunit gamma-1	LAMC1	1609	177.5	5.12	0.1019	1	8	8	23	0.0118	1	0.1019	8		1358000	2.92127e+07	3237000	-3.17386		4	8.2545	19	1.20275
Q14315	Filamin-C	FLNC	2725	290.8	5.97	0.0998	1	17	19	66	0.0558	11	0.0914	15		991300	2.13244e+07	3109000	-2.77798		23	47.4634	43	-0.142479
P07195	L-lactate dehydrogenase B chain	LDHB	334	36.6	6.05	0.3713	2	1	8	51	0.3263	7	0.2365	6		1640000	3.52789e+07	3079000	-3.51827		26	53.6543	25	-1.10176
O00299	Chloride intracellular channel protein 1	CLIC1	241	26.9	5.17	0.1577	2	3	3	8	0.083	2	0.0747	1		709700	1.52667e+07	2928000	-2.3824		3	6.19088	5	-0.308216
P63241	Eukaryotic translation initiation factor 5A-1	EIF5A	154	16.8	5.24	0.1299	3	2	2	14	0.0779	1	0.1299	2		724900	1.55937e+07	2926000	-2.41396		5	10.3181	9	-0.197184
Q6YHK3	CD109 antigen	CD109	1445	161.6	5.85	0.1087	1	10	10	19	0.0242	2	0.0962	8		181500	3.90434e+06	2742000	-0.509852		2	4.12725	17	2.04228
P13639	Elongation factor 2	EEF2	858	95.3	6.83	0.1935	4	12	12	30	0.0711	4	0.1725	11		831600	1.7889e+07	2578000	-2.79475		7	14.4454	23	0.671026
P60660	Myosin light polypeptide 6	MYL6	151	16.9	4.65	0.245	2	3	3	22	0.1921	2	0.245	3		2602000	5.5973e+07	2572000	-4.44377		11	22.6999	11	-1.04518
P35579	Myosin-9	MYH9	1960	226.4	5.6	0.1561	4	18	18	54	0.0602	8	0.1214	13		1685000	3.62469e+07	2517000	-3.84808		19	39.2089	35	-0.163826
P13645	Keratin, type I cytoskeletal 10	KRT10	584	58.8	5.21	0.4743	23	23	28	112	0.4743	28	0.161	5		13720000	2.95138e+08	2427000	-6.92607		96	198.108	16	-3.63014
P32119	Peroxiredoxin-2	PRDX2	198	21.9	5.97	0.1465	2	1	2	12	0.0556	1	0.1465	2		2661000	5.72422e+07	2006000	-4.83469		6	12.3818	6	-1.04518
Q16881	Thioredoxin reductase 1, cytoplasmic	TXNRD1	649	70.9	7.39	0.2096	2	6	6	9	0.0847	3	0.1479	4		731600	1.57378e+07	1973000	-2.99577		5	10.3181	4	-1.36711
Q9H299	SH3 domain-binding glutamic acid-rich-like protein 3	SH3BGRL3	93	10.4	4.93	0.2688	1	2	2	7	0.2688	2	0.1075	1		1081000	2.3254e+07	1960000	-3.56855		4	8.2545	3	-1.46022
Q06830	Peroxiredoxin-1	PRDX1	199	22.1	8.13	0.4523	4	7	8	26	0.3719	6	0.402	6		1354000	2.91266e+07	1929000	-3.91641		12	24.7635	14	-0.822789
Q92626	Peroxidasin homolog	PXDN	1479	165.2	7.17	0.1143	1	11	11	50	0.1007	10	0.0825	8		1589000	3.41818e+07	1896000	-4.1722		29	59.8451	21	-1.51084
Q9Y696	Chloride intracellular channel protein 4	CLIC4	253	28.8	5.59	0.3913	6	7	7	17	0.1462	4	0.2964	4		761700	1.63853e+07	1804000	-3.18313		8	16.509	9	-0.875256
Q16555	Dihydropyrimidinase-related protein 2	DPYSL2	572	62.3	6.38	0.1486	3	5	6	17	0.0192	1	0.1486	6		282800	6.08346e+06	1629000	-1.90091		2	4.12725	15	1.86171
P37802	Transgelin-2	TAGLN2	199	22.4	8.25	0.3317	2	5	5	28	0.1005	2	0.3317	5		3596000	7.73555e+07	1542000	-5.64863		12	24.7635	16	-0.630144
P02545	Prelamin-A/C	LMNA	664	74.1	7.02	0.0813	1	3	3	22	0.0813	3	0.0602	2		1706000	3.66987e+07	1534000	-4.58036		16	33.018	6	-2.46022
P07237	Protein disulfide-isomerase	P4HB	508	57.1	4.87	0.126	2	3	3	15	0.0768	2	0.126	3		2435000	5.23806e+07	1421000	-5.20405		6	12.3818	9	-0.460219
P14625	Endoplasmin	HSP90B1	803	92.4	4.84	0.0411	2	3	3	14	0.0411	3	0.0311	2		801400	1.72393e+07	1302000	-3.7269		6	12.3818	8	-0.630144
P22314	Ubiquitin-like modifier-activating enzyme 1	UBA1	1058	117.8	5.76	0.0747	2	5	5	13	0.0113	1	0.0633	4		291100	6.26201e+06	1247000	-2.32816		2	4.12725	11	1.41425
Q12805	EGF-containing fibulin-like extracellular matrix protein 1	EFEMP1	493	54.6	5.07	0.1095	1	3	3	50	0.1095	3	0.073	2		12220000	2.62871e+08	1167000	-7.81541		44	90.7995	6	-3.91965
O15145	Actin-related protein 2/3 complex subunit 3	ARPC3	178	20.5	8.59	0.1348	1	2	2	10	0.0618	1	0.1348	2		784000	1.6865e+07	1148000	-3.87684		2	4.12725	8	0.954819
Q13642	Four and a half LIM domains protein 1	FHL1	323	36.2	8.97	0.0341	1	1	1	6	0.0341	1	0.0341	1		707400	1.52173e+07	1144000	-3.73355		2	4.12725	4	-0.0451813
O75369	Filamin-B	FLNB	2602	278	5.73	0.0438	1	5	8	15	0.0096	2	0.0407	7		786300	1.69145e+07	1137000	-3.89496		4	8.2545	11	0.41425
P20618	Proteasome subunit beta type-1	PSMB1	241	26.5	8.13	0.1577	2	2	2	14	0.1577	2	0.1577	2		881800	1.89689e+07	1127000	-4.07307		7	14.4454	7	-1.04518
Q14974	Importin subunit beta-1	KPNB1	876	97.1	4.78	0.0525	1	3	3	10	0.0183	1	0.0525	3		354000	7.61508e+06	1112000	-2.7757		2	4.12725	8	0.954819
O00468	Agrin	AGRN	2068	217.2	6.39	0.0208	1	3	3	10	0.0097	1	0.0208	3		503300	1.08268e+07	1075000	-3.33219		4	8.2545	6	-0.460219
P04264	Keratin, type II cytoskeletal 1	KRT1	644	66	8.12	0.4907	5	27	30	157	0.4907	29	0.0807	5		8288000	1.78288e+08	1067000	-7.3845		150	309.544	7	-5.46665
Q7Z794	Keratin, type II cytoskeletal 1b	KRT77	578	61.9	5.99	0.0519	8	1	3	25	0.0363	2	0.0363	2		4341000	9.33816e+07	1008000	-6.53357		21	43.3361	4	-3.4375
P13797	Plastin-3	PLS3	630	70.8	5.6	0.1333	4	6	6	13	0.0603	3	0.0921	4		433900	9.33386e+06	834600	-3.48332		7	14.4454	6	-1.26757
P17931	Galectin-3	LGALS3	250	26.1	8.56	0.06	1	1	1	10	0.06	1	0.06	1		1128000	2.4265e+07	736700	-5.04166		6	12.3818	4	-1.63014
P35555	Fibrillin-1	FBN1	2871	312.1	4.93	0.0397	2	11	11	46	0.0397	11	0.0125	3		10040000	2.15976e+08	699000	-8.27136		42	86.6723	4	-4.4375
Q99715	Collagen alpha-1(XII) chain	COL12A1	3063	332.9	5.53	0.1162	2	22	22	46	0.0881	18	0.0366	6		1728000	3.71719e+07	672500	-5.78854		39	80.4814	7	-3.52323
P23381	Tryptophan--tRNA ligase, cytoplasmic	WARS	471	53.1	6.23	0.0934	2	2	2	7	0.0446	1	0.0934	2		417600	8.98322e+06	655600	-3.77634		3	6.19088	4	-0.630144
Q14019	Coactosin-like protein	COTL1	142	15.9	5.67	0.1268	2	2	2	12	0.1268	2	0.1268	1		2066000	4.44428e+07	577300	-6.26649		10	20.6363	2	-3.36711
Q9HCU0	Endosialin	CD248	757	80.8	5.35	0.0396	1	3	3	4	0.0132	1	0.0264	2		138400	2.9772e+06	557500	-2.41691		2	4.12725	2	-1.04518
P01024	Complement C3	C3	1663	187	6.4	0.0247	2	2	2	4	0.0102	1	0.0144	1		192100	4.13237e+06	538800	-2.93915		2	4.12725	2	-1.04518
P08572	Collagen alpha-2(IV) chain	COL4A2	1712	167.4	8.66	0.0835	1	9	9	41	0.0759	8	0.0134	2		2184000	4.69812e+07	498900	-6.55719		39	80.4814	2	-5.33058
P16152	Carbonyl reductase [NADPH] 1	CBR1	277	30.4	8.32	0.0397	1	1	1	5	0.0397	1	0.0397	1		450000	9.68019e+06	404800	-4.57975		3	6.19088	2	-1.63014
P35527	Keratin, type I cytoskeletal 9	KRT9	623	62	5.24	0.5361	1	18	19	99	0.5361	19	0.114	3		8269000	1.77879e+08	398800	-8.80101		92	189.854	7	-4.76139
P61158	Actin-related protein 3	ACTR3	418	47.3	5.88	0.1172	1	3	3	10	0.0694	2	0.1172	3		523100	1.12527e+07	372800	-4.91572		6	12.3818	4	-1.63014
Q05682	Caldesmon	CALD1	793	93.2	5.66	0.0542	1	3	3	9	0.0391	2	0.034	2		627900	1.35071e+07	308100	-5.45417		5	10.3181	4	-1.36711
Q76M96	Coiled-coil domain-containing protein 80	CCDC80	950	108.1	9.72	0.0674	1	6	6	35	0.0674	6	0.0305	2		2447000	5.26387e+07	289000	-7.50891		32	66.036	3	-4.46022
P23142	Fibulin-1	FBLN1	703	77.2	5.22	0.0725	1	4	4	44	0.0725	4	0.0398	2		10300000	2.21569e+08	271900	-9.67046		41	84.6087	3	-4.81777
P24821	Tenascin	TNC	2201	240.7	4.89	0.02	1	3	3	11	0.02	3	0.0114	2		423100	9.10153e+06	70780	-7.00662		8	16.509	3	-2.46022

## Sheet: Molecular Function
source	term_name	term_id	adjusted_p_value	negative_log10_of_adjusted_p_value	term_size	query_size	intersection_size	effective_domain_size	intersections
GO:MF	structural molecule activity	GO:0005198	3.9647e-27	26.4018	680	106	40	18098	P02452,P08123,P02751,P02458,P60709,P02461,Q562R1,P21810,P12111,P08670,P12109,P07585,P07437,Q71U36,Q9BQE3,Q9BUF5,P26038,Q15113,Q15582,P12110,P18206,P20908,P02462,P07996,P12814,P11047,P60660,P13645,Q92626,Q12805,O15145,O00468,P04264,P35555,Q99715,P08572,P35527,P61158,P23142,P24821
GO:MF	cell adhesion molecule binding	GO:0050839	1.88794e-24	23.724	502	106	34	18098	P02751,P02461,P07355,P04083,P05556,P07737,O00560,P14618,P00338,P11142,P31949,P26038,P06733,Q15582,P11021,P18206,P20908,P07996,P12814,P08238,P04075,O43707,Q12884,P31946,P27797,O00299,P13639,P35579,Q06830,P37802,P07237,O75369,P35555,Q05682
GO:MF	extracellular matrix structural constituent	GO:0005201	1.95545e-24	23.7088	165	106	24	18098	P02452,P08123,P02751,P02458,P02461,P21810,P12111,P12109,P07585,Q15113,Q15582,P12110,P20908,P02462,P07996,P11047,Q92626,Q12805,O00468,P35555,Q99715,P08572,P23142,P24821
GO:MF	protein-containing complex binding	GO:0044877	6.85349e-18	17.1641	1128	106	39	18098	P02751,P60709,P02461,P05556,P08670,P14618,P08133,P12109,P07585,P07437,P50454,P11142,Q01995,Q15113,Q15582,P12110,P11021,P18206,P20908,P22392,P07996,P12814,P08238,O43707,Q12884,P31946,Q08629,P27797,P63241,P13639,P35579,P07237,O15145,P13797,P17931,P35555,Q14019,P61158,P23142
GO:MF	cadherin binding	GO:0045296	1.53142e-13	12.8149	330	106	21	18098	P07355,P04083,P05556,P07737,P14618,P00338,P11142,P31949,P06733,P11021,P18206,P08238,P04075,P31946,O00299,P13639,P35579,Q06830,P37802,O75369,Q05682
GO:MF	extracellular matrix structural constituent conferring tensile strength	GO:0030020	2.18606e-13	12.6603	41	106	11	18098	P02452,P08123,P02458,P02461,P12111,P12109,P12110,P20908,P02462,Q99715,P08572
GO:MF	extracellular matrix binding	GO:0050840	9.58273e-12	11.0185	56	106	11	18098	P07355,P21810,P05556,P07585,Q15582,P07996,P09382,Q08629,O00468,P17931,Q9HCU0
GO:MF	platelet-derived growth factor binding	GO:0048407	7.32909e-11	10.1349	12	106	7	18098	P02452,P08123,P02458,P02461,P12109,P20908,P02462
GO:MF	structural constituent of cytoskeleton	GO:0005200	5.23922e-10	9.28073	105	106	12	18098	P60709,Q562R1,P08670,P07437,Q71U36,Q9BQE3,Q9BUF5,P26038,O15145,O00468,P35527,P61158
GO:MF	integrin binding	GO:0005178	6.4394e-10	9.19115	137	106	13	18098	P02751,P02461,P05556,Q15582,P20908,P07996,P12814,O43707,Q12884,P27797,P35579,P07237,P35555
GO:MF	collagen binding	GO:0005518	3.85142e-09	8.41438	69	106	10	18098	P02751,P05556,P12109,P07585,P50454,Q15113,Q15582,P12110,P07996,Q08629
GO:MF	actin binding	GO:0003779	3.06489e-08	7.51359	432	106	18	18098	P05556,P07737,P08133,Q01995,P26038,P18206,P12814,P04075,O43707,Q14315,P13639,P35579,O15145,O75369,P13797,Q14019,P61158,Q05682
GO:MF	cytoskeletal protein binding	GO:0008092	1.63702e-07	6.78595	984	106	25	18098	P60709,P07355,P04406,P05556,P07737,O00560,P08133,P0DP25,Q01995,P26038,P18206,P12814,P08238,P04075,O43707,Q14315,P13639,P35579,Q16555,O15145,O75369,P13797,Q14019,P61158,Q05682
GO:MF	growth factor binding	GO:0019838	2.6918e-07	6.56996	139	106	11	18098	P02452,P08123,P02458,P02461,O00560,P12109,P20908,P02462,P07996,Q6YHK3,Q92626
GO:MF	proteoglycan binding	GO:0043394	6.88471e-07	6.16211	36	106	7	18098	P02751,P02458,O00560,P20908,P07996,O00468,P24821
GO:MF	identical protein binding	GO:0042802	1.50404e-06	5.82274	1758	106	32	18098	P02452,P08123,P02751,P02458,P60709,P07355,P04406,P04083,O00560,P08670,P14618,P08133,P00338,P04792,P31949,P06733,P07996,P12814,P08238,P04075,O43707,P09382,Q12884,P31946,P07195,P35579,Q06830,Q16555,O75369,P35555,P23381,P23142
GO:MF	protein binding	GO:0005515	1.79645e-06	5.74559	12715	106	99	18098	P02452,P08123,P02751,P02458,P60709,P02461,Q562R1,P07355,P08758,P04406,P0CG48,P21810,P04083,P05556,P12111,P07737,O00560,P08670,P14618,P08133,P00338,P12109,P07585,P07437,P50454,Q71U36,Q9BQE3,P0DP25,Q9BUF5,P11142,P04792,P31949,Q01995,P26038,P06733,Q15113,Q15582,P12110,Q8NCQ5,P11021,P18206,P20908,P07093,P02462,P22392,P07996,P12814,P08238,P04075,O43707,P09382,Q12884,P31946,P09211,P40926,Q08629,P27797,…
GO:MF	calcium ion binding	GO:0005509	2.63341e-06	5.57948	716	106	20	18098	P07355,P08758,P04083,P08133,P0DP25,P31949,P11021,P07996,P12814,O43707,Q08629,P27797,P60660,P14625,Q12805,O00468,P13797,P35555,Q9HCU0,P23142
GO:MF	glycosaminoglycan binding	GO:0005539	6.69096e-06	5.17451	236	106	12	18098	P02751,P08758,P21810,P08133,P07585,Q15113,P20908,P07093,P07996,O00468,P35555,Q76M96
GO:MF	actin filament binding	GO:0051015	9.07988e-06	5.04192	194	106	11	18098	P08133,Q01995,P18206,P12814,O43707,P13639,P35579,O15145,P13797,Q14019,P61158
GO:MF	signaling receptor binding	GO:0005102	6.27033e-05	4.20271	1625	106	28	18098	P02751,P02458,P02461,P08758,P04083,P05556,O00560,P07437,P0DP25,P11142,P26038,Q15582,P20908,P07093,P07996,P12814,P08238,O43707,Q12884,P27797,P35579,Q92626,P07237,P14625,Q12805,P17931,P35555,P01024
GO:MF	sulfur compound binding	GO:1901681	0.000120328	3.91963	250	106	11	18098	P02751,P08758,P08133,Q15113,P20908,P07093,P07996,P09211,O00468,P35555,Q76M96
GO:MF	enzyme binding	GO:0019899	0.000121407	3.91576	2228	106	33	18098	P02452,P08123,P02751,P60709,P02461,P07355,P08758,P0CG48,P05556,P07737,P00338,P07437,P0DP25,P11142,P04792,P26038,P06733,P11021,P18206,P22392,P08238,Q12884,P31946,P09211,P27797,P13639,Q16555,P07237,P14625,Q14974,P17931,P23381,Q14019
GO:MF	protein folding chaperone	GO:0044183	0.000148695	3.8277	25	106	5	18098	P11142,P04792,P11021,P08238,P27797
GO:MF	carbohydrate derivative binding	GO:0097367	0.000162547	3.78902	2256	106	33	18098	P02751,P02458,P60709,Q562R1,P08758,P21810,O00560,P14618,P08133,P07585,P07437,Q71U36,Q9BQE3,Q9BUF5,P11142,Q15113,P11021,P20908,P07093,P22392,P07996,P08238,O43707,P13639,P35579,P14625,P22314,O00468,P35555,P23381,P61158,Q76M96,P24821
GO:MF	enzyme inhibitor activity	GO:0004857	0.000168062	3.77453	380	106	13	18098	P07355,P08758,P04406,P04083,P12111,P50454,P04792,P07093,Q08629,Q6YHK3,P17931,P23381,P01024
GO:MF	laminin binding	GO:0043236	0.000271242	3.56664	28	106	5	18098	P05556,P07996,P09382,O00468,P17931
GO:MF	peptidase regulator activity	GO:0061134	0.00033801	3.47107	221	106	10	18098	P02751,P04406,P12111,P50454,Q15113,P07093,Q08629,Q6YHK3,P01024,P23142
GO:MF	RNA binding	GO:0003723	0.000463894	3.33358	1902	106	29	18098	P07355,P0CG48,P04083,P07737,P08670,P14618,P07585,P50454,P11142,P04792,P26038,P06733,P12814,P08238,P04075,O43707,P09382,P40926,P27797,P63241,P13639,P35579,Q06830,P07237,P14625,P22314,O75369,Q14974,P17931
GO:MF	protease binding	GO:0002020	0.000495763	3.30473	131	106	8	18098	P02452,P08123,P02751,P02461,P07355,P0CG48,P05556,Q12884
GO:MF	enzyme regulator activity	GO:0030234	0.00104394	2.98132	1037	106	20	18098	P02751,P07355,P08758,P04406,P04083,P12111,P07737,P50454,P0DP25,P04792,Q15113,P07093,P08238,P09211,Q08629,Q6YHK3,P17931,P23381,P01024,P23142
GO:MF	heparin binding	GO:0008201	0.00347661	2.45884	170	106	8	18098	P02751,P08758,Q15113,P20908,P07093,P07996,P35555,Q76M96
GO:MF	L-lactate dehydrogenase activity	GO:0004459	0.0078382	2.10578	9	106	3	18098	P00338,P07864,P07195
GO:MF	fibronectin binding	GO:0001968	0.00862099	2.06444	27	106	4	18098	P05556,P07996,Q76M96,P23142
GO:MF	lactate dehydrogenase activity	GO:0004457	0.0111497	1.95274	10	106	3	18098	P00338,P07864,P07195
GO:MF	calcium-dependent protein binding	GO:0048306	0.0164875	1.78284	63	106	5	18098	P07355,P04083,P08133,P0DP25,P31949
GO:MF	phospholipase inhibitor activity	GO:0004859	0.0202673	1.6932	12	106	3	18098	P07355,P08758,P04083
GO:MF	anion binding	GO:0043168	0.0216042	1.66546	2820	106	33	18098	P02751,P60709,Q562R1,P07355,P08758,P04083,P07737,O00560,P14618,P08133,P07437,Q71U36,Q9BQE3,Q9BUF5,P11142,Q15113,P11021,P20908,P07093,P22392,P07996,P08238,P09211,P13639,P35579,Q16881,P14625,P22314,O00468,P35555,P23381,P61158,Q76M96
GO:MF	disordered domain specific binding	GO:0097718	0.0220742	1.65612	34	106	4	18098	P02751,P04406,P0DP25,P08238
GO:MF	unfolded protein binding	GO:0051082	0.0382389	1.41749	121	106	6	18098	P50454,P11142,P11021,P08238,P27797,P14625
GO:MF	endopeptidase inhibitor activity	GO:0004866	0.0402298	1.39545	177	106	7	18098	P04406,P12111,P50454,P07093,Q08629,Q6YHK3,P01024

## Sheet: Biological Process
source	term_name	term_id	adjusted_p_value	negative_log10_of_adjusted_p_value	term_size	query_size	intersection_size	effective_domain_size	intersections
GO:BP	extracellular structure organization	GO:0043062	1.22531e-19	18.9118	429	106	29	17847	P02452,P08123,P02751,P02458,P02461,P07355,P21810,P05556,P12111,O00560,P12109,P07585,P50454,Q15582,P12110,P20908,P02462,P07996,Q12884,P11047,Q92626,P07237,O00468,P35555,Q99715,P08572,Q76M96,P23142,P24821
GO:BP	extracellular matrix organization	GO:0030198	8.97346e-19	18.047	375	106	27	17847	P02452,P08123,P02751,P02458,P02461,P07355,P21810,P05556,P12111,P12109,P07585,P50454,Q15582,P12110,P20908,P02462,P07996,Q12884,P11047,Q92626,O00468,P35555,Q99715,P08572,Q76M96,P23142,P24821
GO:BP	tissue development	GO:0009888	1.01828e-15	14.9921	2080	106	49	17847	P02452,P08123,P02751,P02458,P02461,P07355,P21810,P04083,P05556,P12111,P07737,O00560,P08670,P14618,P08133,P12109,P07585,P50454,Q01995,P26038,Q15582,P12110,P18206,P20908,P07093,P02462,P22392,P27797,P11047,Q6YHK3,P13639,P60660,P13645,Q16881,Q9Y696,P37802,P02545,Q12805,O75369,P20618,O00468,P04264,Q7Z794,P17931,Q99715,P08572,P16152,P35527,P24821
GO:BP	animal organ development	GO:0048513	7.57607e-14	13.1206	3635	106	61	17847	P02452,P08123,P02751,P02458,P60709,P02461,P07355,P21810,P04083,P05556,P12111,P07737,O00560,P08670,P14618,P08133,P00338,P12109,P07585,P50454,P0DP25,Q01995,P26038,P24390,Q15582,P12110,P11021,P20908,P07093,P02462,P22392,P07996,P12814,P08238,P09382,P09211,P27797,P11047,Q6YHK3,P13639,P60660,P35579,P13645,P32119,Q9Y696,Q16555,P02545,Q12805,Q13642,O75369,P20618,O00468,P04264,Q7Z794,P13797,P17931,P35555,…
GO:BP	anatomical structure development	GO:0048856	4.98804e-13	12.3021	6028	106	77	17847	P02452,P08123,P02751,P02458,P60709,P02461,P07355,P21810,P04083,P05556,P12111,P07737,O00560,P08670,P14618,P08133,P00338,P12109,P07585,P50454,P0DP25,P04792,Q01995,P26038,P24390,Q15113,Q15582,P12110,P11021,P18206,P20908,P07093,P02462,P22392,P07996,P12814,P08238,P04075,O43707,P09382,Q12884,P09211,Q08629,P27797,P11047,Q14315,Q6YHK3,P13639,P60660,P35579,P13645,P32119,Q16881,Q06830,Q9Y696,Q16555,P37802,…
GO:BP	anatomical structure morphogenesis	GO:0009653	8.5214e-13	12.0695	2764	106	52	17847	P02452,P08123,P02751,P02458,P60709,P02461,P07355,P04083,P05556,P12111,P07737,P14618,P08133,P12109,P07585,P50454,P04792,P26038,Q15582,P12110,P11021,P18206,P20908,P07093,P02462,P07996,P12814,P08238,P04075,O43707,Q12884,P27797,P11047,Q6YHK3,P35579,Q16881,Q9Y696,Q16555,Q12805,Q13642,O75369,P20618,O00468,P04264,P35555,Q99715,P23381,Q9HCU0,P01024,P08572,P23142,P24821
GO:BP	system development	GO:0048731	2.28607e-12	11.6409	4967	106	69	17847	P02452,P08123,P02751,P02458,P60709,P02461,P07355,P21810,P04083,P05556,P12111,P07737,O00560,P08670,P14618,P08133,P00338,P12109,P07585,P50454,P0DP25,P04792,Q01995,P26038,P24390,Q15582,P12110,P11021,P18206,P20908,P07093,P02462,P22392,P07996,P12814,P08238,P09382,Q12884,P09211,Q08629,P27797,P11047,Q6YHK3,P13639,P60660,P35579,P13645,P32119,Q06830,Q9Y696,Q16555,P02545,Q12805,Q13642,O75369,P20618,O00468,…
GO:BP	developmental process	GO:0032502	6.86339e-12	11.1635	6449	106	78	17847	P02452,P08123,P02751,P02458,P60709,P02461,P07355,P21810,P04083,P05556,P12111,P07737,O00560,P08670,P14618,P08133,P00338,P12109,P07585,P50454,P0DP25,P04792,Q01995,P26038,P24390,Q15113,Q15582,P12110,P11021,P18206,P20908,P07093,P02462,P22392,P07996,P12814,P08238,P04075,O43707,P09382,Q12884,P09211,Q08629,P27797,P11047,Q14315,O00299,Q6YHK3,P13639,P60660,P35579,P13645,P32119,Q16881,Q06830,Q9Y696,Q16555,…
GO:BP	cellular component organization	GO:0016043	7.2067e-12	11.1423	6454	106	78	17847	P02452,P08123,P02751,P02458,P60709,P02461,Q562R1,P07355,P04406,P0CG48,P21810,P04083,P05556,P12111,P07737,O00560,P08670,P14618,P08133,P12109,P07585,P07437,P50454,Q71U36,Q9BQE3,P0DP25,Q9BUF5,P11142,P26038,P06733,Q15582,P12110,P11021,P18206,P20908,P07093,P02462,P22392,P07996,P12814,P08238,P04075,O43707,P09382,Q12884,P31946,Q08629,P27797,P11047,Q14315,P63241,P35579,P13645,Q92626,Q9Y696,Q16555,P02545,…
GO:BP	multicellular organism development	GO:0007275	8.89124e-12	11.051	5532	106	72	17847	P02452,P08123,P02751,P02458,P60709,P02461,P07355,P21810,P04083,P05556,P12111,P07737,O00560,P08670,P14618,P08133,P00338,P12109,P07585,P50454,P0DP25,P04792,Q01995,P26038,P24390,Q15113,Q15582,P12110,P11021,P18206,P20908,P07093,P02462,P22392,P07996,P12814,P08238,P09382,Q12884,P09211,Q08629,P27797,P11047,Q6YHK3,P13639,P60660,P35579,P13645,P32119,Q16881,Q06830,Q9Y696,Q16555,P02545,Q12805,Q13642,O75369,…
GO:BP	biological adhesion	GO:0022610	3.79876e-11	10.4204	1428	106	36	17847	P02452,P02751,P60709,P02461,P07355,P04083,P05556,P12111,P12109,P04792,P31949,P26038,Q15582,P12110,P18206,P20908,P07093,P22392,P07996,P12814,P08238,O43707,P09382,Q12884,Q08629,P27797,P11047,O00299,P35579,P32119,P17931,P35555,Q99715,Q76M96,P23142,P24821
GO:BP	cellular component organization or biogenesis	GO:0071840	4.11214e-11	10.3859	6636	106	78	17847	P02452,P08123,P02751,P02458,P60709,P02461,Q562R1,P07355,P04406,P0CG48,P21810,P04083,P05556,P12111,P07737,O00560,P08670,P14618,P08133,P12109,P07585,P07437,P50454,Q71U36,Q9BQE3,P0DP25,Q9BUF5,P11142,P26038,P06733,Q15582,P12110,P11021,P18206,P20908,P07093,P02462,P22392,P07996,P12814,P08238,P04075,O43707,P09382,Q12884,P31946,Q08629,P27797,P11047,Q14315,P63241,P35579,P13645,Q92626,Q9Y696,Q16555,P02545,…
GO:BP	wound healing	GO:0042060	5.74749e-11	10.2405	576	106	24	17847	P02452,P08123,P02751,P60709,P02461,P07355,P08758,P04083,P14618,P08133,P07585,P04792,P18206,P20908,P07093,P07996,Q12884,O00299,Q6YHK3,P35579,P32119,P04264,P23142,P24821
GO:BP	regulated exocytosis	GO:0045055	1.39404e-10	9.85573	792	106	27	17847	P02751,P07355,P08758,O00560,P14618,P07437,P0DP25,P11142,P31949,P18206,P22392,P07996,P12814,P08238,P04075,O43707,P09211,Q6YHK3,P13639,P35579,P37802,P20618,Q14974,P04264,P17931,Q14019,P01024
GO:BP	cell adhesion	GO:0007155	1.97186e-10	9.70512	1421	106	35	17847	P02452,P02751,P60709,P02461,P07355,P04083,P05556,P12111,P12109,P04792,P31949,P26038,Q15582,P12110,P18206,P20908,P07093,P22392,P07996,P12814,O43707,P09382,Q12884,Q08629,P27797,P11047,O00299,P35579,P32119,P17931,P35555,Q99715,Q76M96,P23142,P24821
GO:BP	cell differentiation	GO:0030154	2.23449e-10	9.65082	4279	106	61	17847	P02452,P02751,P02458,P60709,P02461,P07355,P04083,P05556,P12111,O00560,P08670,P08133,P12109,P50454,Q01995,P26038,P24390,Q15582,P12110,P11021,P18206,P20908,P07093,P02462,P22392,P07996,P12814,P08238,O43707,P09382,P09211,Q08629,P27797,P11047,Q14315,O00299,Q6YHK3,P13639,P35579,P13645,P32119,Q9Y696,Q16555,P37802,P02545,Q12805,Q13642,O75369,P20618,O00468,P04264,Q7Z794,P17931,P35555,Q99715,P01024,P08572,…
GO:BP	response to wounding	GO:0009611	3.83118e-10	9.41667	692	106	25	17847	P02452,P08123,P02751,P60709,P02461,P07355,P08758,P04083,P14618,P08133,P07585,P04792,P18206,P20908,P07093,P07996,P09382,Q12884,O00299,Q6YHK3,P35579,P32119,P04264,P23142,P24821
GO:BP	cellular developmental process	GO:0048869	4.16139e-10	9.38076	4470	106	62	17847	P02452,P02751,P02458,P60709,P02461,P07355,P04083,P05556,P12111,O00560,P08670,P08133,P12109,P50454,Q01995,P26038,P24390,Q15582,P12110,P11021,P18206,P20908,P07093,P02462,P22392,P07996,P12814,P08238,P04075,O43707,P09382,P09211,Q08629,P27797,P11047,Q14315,O00299,Q6YHK3,P13639,P35579,P13645,P32119,Q9Y696,Q16555,P37802,P02545,Q12805,Q13642,O75369,P20618,O00468,P04264,Q7Z794,P17931,P35555,Q99715,P01024,…
GO:BP	exocytosis	GO:0006887	4.88827e-10	9.31085	906	106	28	17847	P02751,P07355,P08758,P04083,O00560,P14618,P07437,P0DP25,P11142,P31949,P18206,P22392,P07996,P12814,P08238,P04075,O43707,P09211,Q6YHK3,P13639,P35579,P37802,P20618,Q14974,P04264,P17931,Q14019,P01024
GO:BP	supramolecular fiber organization	GO:0097435	1.61037e-09	8.79307	672	106	24	17847	P02452,P08123,P02458,P02461,P07355,P05556,P07737,P08670,P50454,P11142,P20908,P12814,P08238,P04075,O43707,Q92626,P14625,O15145,Q14974,P13797,Q99715,Q14019,P35527,P61158
GO:BP	cell activation	GO:0001775	2.22651e-09	8.65238	1455	106	34	17847	P02452,P08123,P60709,P02461,P07355,P04083,P05556,O00560,P14618,P07437,P11142,P04792,P31949,P26038,P24390,P18206,P07093,P22392,P07996,P08238,P04075,P09382,P09211,O00299,P13639,P35579,P32119,Q06830,P20618,Q14974,P04264,P17931,Q14019,P01024
GO:BP	cartilage development involved in endochondral bone morphogenesis	GO:0060351	1.26744e-08	7.89707	47	106	9	17847	P02452,P02458,P07355,P12111,P08133,P12109,P50454,P12110,Q99715
GO:BP	coagulation	GO:0050817	3.84566e-08	7.41503	347	106	17	17847	P02452,P08123,P60709,P02461,P07355,P08758,P08133,P04792,P18206,P07093,P07996,Q12884,O00299,P35579,P32119,P04264,P23142
GO:BP	peptide cross-linking	GO:0018149	4.20719e-08	7.37601	35	106	8	17847	P02751,P02461,P21810,P04083,P07585,P07996,P13645,P04264
GO:BP	movement of cell or subcellular component	GO:0006928	4.68325e-08	7.32945	2221	106	40	17847	P02452,P08123,P02751,P60709,P02461,P08758,P04083,P05556,P07737,O00560,P08670,P07585,P11142,P04792,P26038,P11021,P18206,P20908,P07093,P07864,P07996,P12814,O43707,Q12884,P09211,Q08629,P27797,P11047,P60660,P35579,Q9Y696,Q16555,P02545,O15145,Q14974,O00468,P17931,Q9HCU0,P61158,P23142
GO:BP	collagen fibril organization	GO:0030199	4.77938e-08	7.32063	54	106	9	17847	P02452,P08123,P02458,P02461,P07355,P50454,P20908,Q92626,Q99715
GO:BP	cellular response to chemical stimulus	GO:0070887	5.02194e-08	7.29913	3364	106	50	17847	P02452,P08123,P02751,P02458,P60709,P02461,P07355,P08758,P04406,P0CG48,P04083,P05556,O00560,P08670,P14618,P12109,P07585,P11142,P04792,P26038,P06733,Q15113,P11021,P02462,P22392,P07996,P08238,O43707,P09382,P09211,P27797,Q6YHK3,P13639,P32119,Q16881,Q06830,Q92626,Q9Y696,P02545,P07237,P14625,O15145,O75369,P20618,O00468,P17931,P35555,P08572,P61158,P24821
GO:BP	cellular response to organic substance	GO:0071310	5.98671e-08	7.22281	2788	106	45	17847	P02452,P08123,P02751,P02458,P60709,P02461,P07355,P08758,P04406,P0CG48,P04083,P05556,O00560,P08670,P14618,P12109,P07585,P11142,P04792,P26038,Q15113,P11021,P02462,P22392,P07996,P08238,O43707,P09382,P09211,P27797,Q6YHK3,P13639,P32119,Q92626,P02545,P07237,P14625,O15145,O75369,P20618,O00468,P35555,P08572,P61158,P24821
GO:BP	response to organic substance	GO:0010033	6.56492e-08	7.18277	3388	106	50	17847	P02452,P08123,P02751,P02458,P60709,P02461,P07355,P08758,P04406,P0CG48,P04083,P05556,O00560,P08670,P14618,P00338,P12109,P07585,P50454,P0DP25,P11142,P04792,P26038,Q15113,P12110,P11021,P02462,P22392,P07996,P08238,O43707,P09382,P09211,P27797,Q6YHK3,P13639,P32119,Q92626,Q16555,P02545,P07237,P14625,O15145,O75369,P20618,O00468,P35555,P08572,P61158,P24821
GO:BP	vesicle-mediated transport	GO:0016192	7.11859e-08	7.14761	2146	106	39	17847	P02751,P60709,Q562R1,P07355,P08758,P0CG48,P04083,P05556,O00560,P14618,P07437,P0DP25,P11142,P31949,P26038,P24390,P18206,P22392,P07996,P12814,P08238,P04075,O43707,P09211,P27797,Q6YHK3,P13639,P35579,Q16555,P37802,P14625,O15145,P20618,Q14974,P04264,P17931,Q14019,P01024,P61158
GO:BP	response to stress	GO:0006950	1.24166e-07	6.906	4085	106	55	17847	P02452,P08123,P02751,P60709,P02461,P07355,P08758,P04406,P0CG48,P04083,P05556,O00560,P08670,P14618,P08133,P00338,P07585,P07437,P50454,P11142,P04792,P06733,P11021,P18206,P20908,P07093,P22392,P07996,P08238,O43707,P09382,Q12884,P09211,P27797,O00299,Q6YHK3,P13639,P35579,P32119,Q16881,Q06830,Q92626,P02545,P07237,P14625,P22314,O75369,P20618,P04264,P17931,Q14019,P01024,P61158,P23142,P24821
GO:BP	multicellular organismal process	GO:0032501	1.4659e-07	6.8339	7775	106	79	17847	P02452,P08123,P02751,P02458,P60709,P02461,P07355,P08758,P04406,P21810,P04083,P05556,P12111,P07737,O00560,P08670,P14618,P08133,P00338,P12109,P07585,P50454,P0DP25,P04792,Q01995,P26038,P24390,P06733,Q15113,Q15582,P12110,P11021,P18206,P20908,P07093,P02462,P22392,P07996,P12814,P08238,P04075,P09382,Q12884,P09211,Q08629,P27797,P11047,O00299,Q6YHK3,P13639,P60660,P35579,P13645,P32119,Q16881,Q06830,Q9Y696,…
GO:BP	regulation of biological quality	GO:0065008	1.48446e-07	6.82843	4103	106	55	17847	P02452,P08123,P02751,P02458,P60709,P02461,P07355,P08758,P04406,P0CG48,P04083,P07737,P08670,P08133,P07585,P07437,Q71U36,P0DP25,P11142,P04792,P26038,P24390,P11021,P18206,P07093,P22392,P07996,P08238,P04075,P09382,Q12884,P31946,P09211,P27797,O00299,P35579,P32119,Q16881,Q9H299,Q06830,Q16555,P02545,P07237,P14625,O15145,Q13642,O75369,P20618,O00468,P04264,P35555,Q14019,P01024,P61158,P23142
GO:BP	cytoskeleton organization	GO:0007010	2.51708e-07	6.5991	1353	106	30	17847	P60709,Q562R1,P04406,P04083,P05556,P07737,O00560,P08670,P07437,Q71U36,Q9BQE3,Q9BUF5,P26038,P12814,P04075,O43707,P27797,P35579,Q9Y696,Q16555,P02545,P14625,O15145,O75369,Q14974,O00468,P13797,Q14019,P35527,P61158
GO:BP	blood coagulation	GO:0007596	2.7318e-07	6.56355	339	106	16	17847	P02452,P08123,P60709,P02461,P07355,P08758,P04792,P18206,P07093,P07996,Q12884,O00299,P35579,P32119,P04264,P23142
GO:BP	hemostasis	GO:0007599	3.38871e-07	6.46997	344	106	16	17847	P02452,P08123,P60709,P02461,P07355,P08758,P04792,P18206,P07093,P07996,Q12884,O00299,P35579,P32119,P04264,P23142
GO:BP	endochondral bone morphogenesis	GO:0060350	7.94848e-07	6.09972	73	106	9	17847	P02452,P02458,P07355,P12111,P08133,P12109,P50454,P12110,Q99715
GO:BP	neutrophil degranulation	GO:0043312	8.46693e-07	6.07227	484	106	18	17847	P07355,O00560,P14618,P07437,P11142,P31949,P18206,P22392,P08238,P04075,P09211,P13639,P20618,Q14974,P04264,P17931,Q14019,P01024
GO:BP	neutrophil activation involved in immune response	GO:0002283	9.34715e-07	6.02932	487	106	18	17847	P07355,O00560,P14618,P07437,P11142,P31949,P18206,P22392,P08238,P04075,P09211,P13639,P20618,Q14974,P04264,P17931,Q14019,P01024
GO:BP	neutrophil activation	GO:0042119	1.33526e-06	5.87443	498	106	18	17847	P07355,O00560,P14618,P07437,P11142,P31949,P18206,P22392,P08238,P04075,P09211,P13639,P20618,Q14974,P04264,P17931,Q14019,P01024
GO:BP	neutrophil mediated immunity	GO:0002446	1.33526e-06	5.87443	498	106	18	17847	P07355,O00560,P14618,P07437,P11142,P31949,P18206,P22392,P08238,P04075,P09211,P13639,P20618,Q14974,P04264,P17931,Q14019,P01024
GO:BP	secretion by cell	GO:0032940	1.44029e-06	5.84155	1549	106	31	17847	P02751,P07355,P08758,P04406,P04083,O00560,P14618,P07437,P0DP25,P11142,P31949,P18206,P07093,P22392,P07996,P12814,P08238,P04075,O43707,P09211,Q6YHK3,P13639,P35579,Q16555,P37802,P20618,Q14974,P04264,P17931,Q14019,P01024
GO:BP	granulocyte activation	GO:0036230	1.61574e-06	5.79163	504	106	18	17847	P07355,O00560,P14618,P07437,P11142,P31949,P18206,P22392,P08238,P04075,P09211,P13639,P20618,Q14974,P04264,P17931,Q14019,P01024
GO:BP	localization of cell	GO:0051674	1.62596e-06	5.78889	1752	106	33	17847	P02452,P08123,P02751,P60709,P02461,P08758,P04083,P05556,P07737,O00560,P07585,P04792,P26038,P11021,P18206,P20908,P07093,P07864,P07996,O43707,Q12884,P09211,Q08629,P27797,P11047,P35579,Q9Y696,P02545,O15145,P17931,Q9HCU0,P61158,P23142
GO:BP	cell motility	GO:0048870	1.62596e-06	5.78889	1752	106	33	17847	P02452,P08123,P02751,P60709,P02461,P08758,P04083,P05556,P07737,O00560,P07585,P04792,P26038,P11021,P18206,P20908,P07093,P07864,P07996,O43707,Q12884,P09211,Q08629,P27797,P11047,P35579,Q9Y696,P02545,O15145,P17931,Q9HCU0,P61158,P23142
GO:BP	immune system process	GO:0002376	1.97136e-06	5.70523	3214	106	46	17847	P02452,P08123,P02751,P02458,P60709,P02461,P07355,P04406,P0CG48,P04083,P05556,O00560,P08670,P14618,P07437,P11142,P31949,P26038,P24390,P18206,P22392,P07996,P12814,P08238,P04075,P09382,P09211,P27797,Q6YHK3,P13639,P35579,P32119,Q06830,Q92626,P14625,O15145,O75369,P20618,Q14974,P04264,P17931,P35555,Q14019,Q9HCU0,P01024,P61158
GO:BP	locomotion	GO:0040011	2.38463e-06	5.62258	1983	106	35	17847	P02452,P08123,P02751,P60709,P02461,P08758,P04083,P05556,P07737,O00560,P07585,P04792,P26038,P11021,P18206,P20908,P07093,P07864,P07996,O43707,Q12884,P09211,Q08629,P27797,P11047,P35579,Q9Y696,Q16555,P02545,O15145,O00468,P17931,Q9HCU0,P61158,P23142
GO:BP	export from cell	GO:0140352	2.93715e-06	5.53207	1595	106	31	17847	P02751,P07355,P08758,P04406,P04083,O00560,P14618,P07437,P0DP25,P11142,P31949,P18206,P07093,P22392,P07996,P12814,P08238,P04075,O43707,P09211,Q6YHK3,P13639,P35579,Q16555,P37802,P20618,Q14974,P04264,P17931,Q14019,P01024
GO:BP	leukocyte degranulation	GO:0043299	3.69106e-06	5.43285	531	106	18	17847	P07355,O00560,P14618,P07437,P11142,P31949,P18206,P22392,P08238,P04075,P09211,P13639,P20618,Q14974,P04264,P17931,Q14019,P01024
GO:BP	myeloid cell activation involved in immune response	GO:0002275	4.94994e-06	5.3054	541	106	18	17847	P07355,O00560,P14618,P07437,P11142,P31949,P18206,P22392,P08238,P04075,P09211,P13639,P20618,Q14974,P04264,P17931,Q14019,P01024
GO:BP	chondrocyte differentiation	GO:0002062	5.68377e-06	5.24536	124	106	10	17847	P02458,P07355,P12111,P08133,P12109,P50454,Q15582,P12110,Q12805,Q99715
GO:BP	regulation of cellular component organization	GO:0051128	5.74656e-06	5.24059	2488	106	39	17847	P02751,P07355,P04083,P07737,O00560,P08670,P07585,P07437,Q71U36,P0DP25,P11142,P26038,P06733,P11021,P20908,P07093,P22392,P07996,P04075,O43707,P09382,Q12884,P31946,Q08629,P27797,P63241,P35579,Q9Y696,Q16555,P02545,O15145,Q13642,O00468,P17931,P23381,Q14019,P01024,P61158,P23142
GO:BP	myeloid leukocyte mediated immunity	GO:0002444	6.05566e-06	5.21784	548	106	18	17847	P07355,O00560,P14618,P07437,P11142,P31949,P18206,P22392,P08238,P04075,P09211,P13639,P20618,Q14974,P04264,P17931,Q14019,P01024
GO:BP	regulation of developmental process	GO:0050793	6.53612e-06	5.18468	2729	106	41	17847	P02452,P02751,P02461,P07355,P04083,P05556,P07737,O00560,P08670,P14618,P07585,P04792,P26038,P11021,P20908,P07093,P22392,P07996,P08238,P04075,O43707,P09382,Q08629,P27797,O00299,Q6YHK3,P35579,P13645,P32119,Q16555,P02545,Q12805,P20618,O00468,P04264,P17931,P35555,P23381,P01024,P08572,P23142
GO:BP	blood vessel development	GO:0001568	7.05383e-06	5.15158	770	106	21	17847	P02452,P08123,P02751,P02461,P07355,P04083,P05556,P14618,P07585,P04792,Q15582,P20908,P02462,P07996,Q12884,P35579,Q9Y696,P04264,P23381,P01024,P08572
GO:BP	immune response	GO:0006955	7.37874e-06	5.13202	2286	106	37	17847	P02452,P08123,P02458,P60709,P02461,P07355,P04406,P0CG48,P04083,P05556,O00560,P08670,P14618,P07437,P11142,P31949,P24390,P18206,P22392,P07996,P08238,P04075,P09382,P09211,P13639,Q06830,Q92626,P14625,O15145,O75369,P20618,Q14974,P04264,P17931,Q14019,P01024,P61158
GO:BP	anatomical structure formation involved in morphogenesis	GO:0048646	7.45306e-06	5.12767	1187	106	26	17847	P02452,P02751,P02458,P07355,P04083,P05556,P07737,P14618,P12109,P07585,P04792,Q15582,P20908,P02462,P07996,P12814,Q12884,Q6YHK3,P35579,Q16881,Q9Y696,P04264,Q99715,P23381,P01024,P08572
GO:BP	leukocyte activation involved in immune response	GO:0002366	8.37744e-06	5.07689	702	106	20	17847	P07355,P04083,O00560,P14618,P07437,P11142,P31949,P18206,P22392,P08238,P04075,P09382,P09211,P13639,P20618,Q14974,P04264,P17931,Q14019,P01024
GO:BP	cartilage development	GO:0051216	8.68609e-06	5.06118	213	106	12	17847	P02452,P02458,P07355,P21810,P12111,P08133,P12109,P50454,Q15582,P12110,Q12805,Q99715
GO:BP	cell activation involved in immune response	GO:0002263	9.22383e-06	5.03509	706	106	20	17847	P07355,P04083,O00560,P14618,P07437,P11142,P31949,P18206,P22392,P08238,P04075,P09382,P09211,P13639,P20618,Q14974,P04264,P17931,Q14019,P01024
GO:BP	leukocyte activation	GO:0045321	1.02325e-05	4.99002	1296	106	27	17847	P07355,P04083,P05556,O00560,P14618,P07437,P11142,P31949,P26038,P24390,P18206,P22392,P07996,P08238,P04075,P09382,P09211,P13639,P35579,P32119,Q06830,P20618,Q14974,P04264,P17931,Q14019,P01024
GO:BP	secretion	GO:0046903	1.11305e-05	4.95349	1686	106	31	17847	P02751,P07355,P08758,P04406,P04083,O00560,P14618,P07437,P0DP25,P11142,P31949,P18206,P07093,P22392,P07996,P12814,P08238,P04075,O43707,P09211,Q6YHK3,P13639,P35579,Q16555,P37802,P20618,Q14974,P04264,P17931,Q14019,P01024
GO:BP	bone development	GO:0060348	1.24995e-05	4.90311	220	106	12	17847	P02452,P02458,P07355,P21810,P12111,P08133,P12109,P50454,P12110,P13797,P35555,Q99715
GO:BP	myeloid leukocyte activation	GO:0002274	1.52692e-05	4.81618	653	106	19	17847	P07355,O00560,P14618,P07437,P11142,P31949,P18206,P22392,P07996,P08238,P04075,P09211,P13639,P20618,Q14974,P04264,P17931,Q14019,P01024
GO:BP	vasculature development	GO:0001944	1.53962e-05	4.81259	805	106	21	17847	P02452,P08123,P02751,P02461,P07355,P04083,P05556,P14618,P07585,P04792,Q15582,P20908,P02462,P07996,Q12884,P35579,Q9Y696,P04264,P23381,P01024,P08572
GO:BP	connective tissue development	GO:0061448	1.81215e-05	4.74181	278	106	13	17847	P02452,P02458,P07355,P21810,P12111,P08133,P12109,P50454,Q15582,P12110,P20908,Q12805,Q99715
GO:BP	cardiovascular system development	GO:0072358	1.86915e-05	4.72836	814	106	21	17847	P02452,P08123,P02751,P02461,P07355,P04083,P05556,P14618,P07585,P04792,Q15582,P20908,P02462,P07996,Q12884,P35579,Q9Y696,P04264,P23381,P01024,P08572
GO:BP	skeletal system development	GO:0001501	2.08054e-05	4.68182	524	106	17	17847	P02452,P08123,P02458,P02461,P07355,P21810,P12111,P08133,P12109,P50454,Q15582,P12110,Q06830,Q12805,P13797,P35555,Q99715
GO:BP	response to endogenous stimulus	GO:0009719	2.22217e-05	4.65322	1736	106	31	17847	P02452,P08123,P02458,P60709,P02461,P07355,P08758,P0CG48,P04083,P05556,O00560,P08670,P14618,P12109,P0DP25,P26038,P11021,P02462,P22392,P07996,P08238,P09211,P27797,Q6YHK3,P13639,P14625,O15145,O00468,P35555,P08572,P24821
GO:BP	programmed cell death	GO:0012501	2.23873e-05	4.65	2159	106	35	17847	P02458,P08758,P04406,P0CG48,P04083,P05556,P14618,P08133,P00338,P04792,P24390,P06733,P11021,P22392,P07996,P12814,P08238,O43707,P09382,Q12884,P31946,P09211,P27797,P63241,P13645,P32119,P02545,P07237,P14625,Q14974,P04264,Q7Z794,P17931,Q9HCU0,P35527
GO:BP	chondrocyte differentiation involved in endochondral bone morphogenesis	GO:0003413	2.78912e-05	4.55453	29	106	6	17847	P12111,P08133,P12109,P50454,P12110,Q99715
GO:BP	circulatory system development	GO:0072359	3.12928e-05	4.50456	1181	106	25	17847	P02452,P08123,P02751,P02458,P02461,P07355,P04083,P05556,P14618,P07585,P04792,Q15582,P20908,P02462,P07996,Q12884,P27797,P35579,Q9Y696,P02545,P04264,P35555,P23381,P01024,P08572
GO:BP	immune effector process	GO:0002252	3.15446e-05	4.50107	1273	106	26	17847	P60709,P07355,P04083,O00560,P14618,P07437,P11142,P31949,P24390,P18206,P22392,P08238,P04075,P09382,P09211,P13639,P32119,Q06830,O15145,P20618,Q14974,P04264,P17931,Q14019,P01024,P61158
GO:BP	cell-substrate adhesion	GO:0031589	3.55881e-05	4.4487	351	106	14	17847	P02452,P02751,P02461,P05556,P18206,P07996,P12814,O43707,P09382,Q08629,P27797,P11047,Q76M96,P23142
GO:BP	regulation of wound healing	GO:0061041	3.58555e-05	4.44544	150	106	10	17847	P07355,P08758,P04083,P07093,P07996,Q12884,Q6YHK3,P35579,P32119,P04264
GO:BP	bone morphogenesis	GO:0060349	5.05466e-05	4.29631	116	106	9	17847	P02452,P02458,P07355,P12111,P08133,P12109,P50454,P12110,Q99715
GO:BP	response to oxygen-containing compound	GO:1901700	6.93276e-05	4.15909	1719	106	30	17847	P02452,P08123,P60709,P02461,P08758,P04083,P08670,P14618,P00338,P12109,P07585,P0DP25,P26038,P12110,P11021,P02462,P22392,P07996,P08238,P09382,P09211,P27797,P13639,P32119,Q06830,Q16555,P14625,O00468,P35555,P24821
GO:BP	regulation of coagulation	GO:0050818	7.39063e-05	4.13132	86	106	8	17847	P07355,P08758,P08133,P07093,P07996,Q12884,P32119,P04264
GO:BP	regulation of body fluid levels	GO:0050878	7.9027e-05	4.10222	504	106	16	17847	P02452,P08123,P60709,P02461,P07355,P08758,P04792,P18206,P07093,P07996,Q12884,O00299,P35579,P32119,P04264,P23142
GO:BP	negative regulation of coagulation	GO:0050819	8.62538e-05	4.06422	58	106	7	17847	P07355,P08758,P08133,P07093,P07996,Q12884,P04264
GO:BP	response to chemical	GO:0042221	9.16161e-05	4.03803	4841	106	55	17847	P02452,P08123,P02751,P02458,P60709,P02461,P07355,P08758,P04406,P0CG48,P04083,P05556,O00560,P08670,P14618,P00338,P12109,P07585,P50454,P0DP25,P11142,P04792,P26038,P06733,Q15113,P12110,P11021,P02462,P22392,P07996,P08238,O43707,P09382,P09211,P27797,Q6YHK3,P13639,P32119,Q16881,Q06830,Q92626,Q9Y696,Q16555,P02545,P07237,P14625,O15145,O75369,P20618,O00468,P17931,P35555,P08572,P61158,P24821
GO:BP	growth plate cartilage development	GO:0003417	9.25944e-05	4.03342	35	106	6	17847	P07355,P12111,P08133,P12109,P12110,Q99715
GO:BP	cell death	GO:0008219	0.000100953	3.99588	2290	106	35	17847	P02458,P08758,P04406,P0CG48,P04083,P05556,P14618,P08133,P00338,P04792,P24390,P06733,P11021,P22392,P07996,P12814,P08238,O43707,P09382,Q12884,P31946,P09211,P27797,P63241,P13645,P32119,P02545,P07237,P14625,Q14974,P04264,Q7Z794,P17931,Q9HCU0,P35527
GO:BP	response to growth factor	GO:0070848	0.000102832	3.98787	736	106	19	17847	P02452,P08123,P02458,P02461,P0CG48,P04083,O00560,P07585,P04792,P11021,P07996,P08238,P09211,Q6YHK3,P13639,O15145,P35555,P08572,P24821
GO:BP	platelet degranulation	GO:0002576	0.000103951	3.98317	126	106	9	17847	P02751,P08758,P18206,P07996,P12814,P04075,O43707,Q6YHK3,P37802
GO:BP	cell development	GO:0048468	0.000123515	3.90828	2196	106	34	17847	P02751,P60709,P02461,P07355,P05556,P12111,P08670,P12109,P50454,P26038,P12110,P11021,P18206,P07093,P22392,P12814,P08238,O43707,P09382,P09211,Q08629,P27797,P11047,Q14315,P35579,Q16555,P02545,O75369,O00468,P35555,Q99715,P01024,P23142,P24821
GO:BP	angiogenesis	GO:0001525	0.000132267	3.87855	595	106	17	17847	P02751,P07355,P04083,P05556,P14618,P07585,P04792,Q15582,P02462,P07996,Q12884,P35579,Q9Y696,P04264,P23381,P01024,P08572
GO:BP	cellular response to endogenous stimulus	GO:0071495	0.000133435	3.87473	1465	106	27	17847	P02452,P08123,P02458,P60709,P02461,P08758,P0CG48,P04083,O00560,P08670,P14618,P12109,P26038,P11021,P02462,P07996,P08238,P09211,P27797,Q6YHK3,P13639,P14625,O15145,O00468,P35555,P08572,P24821
GO:BP	regulation of cellular component movement	GO:0051270	0.000183942	3.73532	1107	106	23	17847	P02452,P02751,P02461,P08758,P04083,P05556,P07737,O00560,P07585,P04792,P26038,P11021,P18206,P07093,P07996,P12814,O43707,P09211,P27797,Q9Y696,P02545,P17931,P23142
GO:BP	regulation of cell motility	GO:2000145	0.000189042	3.72344	1019	106	22	17847	P02452,P02751,P02461,P08758,P04083,P05556,P07737,O00560,P07585,P04792,P26038,P11021,P18206,P07093,P07996,O43707,P09211,P27797,Q9Y696,P02545,P17931,P23142
GO:BP	blood vessel morphogenesis	GO:0048514	0.000201226	3.69632	689	106	18	17847	P02751,P02461,P07355,P04083,P05556,P14618,P07585,P04792,Q15582,P02462,P07996,Q12884,P35579,Q9Y696,P04264,P23381,P01024,P08572
GO:BP	actin filament-based process	GO:0030029	0.000212529	3.67258	771	106	19	17847	P60709,Q562R1,P04083,P05556,P07737,O00560,P08670,P12814,P04075,O43707,P27797,P60660,P35579,P14625,O15145,O75369,P13797,Q14019,P61158
GO:BP	regulation of response to wounding	GO:1903034	0.000223843	3.65006	182	106	10	17847	P07355,P08758,P04083,P07093,P07996,Q12884,Q6YHK3,P35579,P32119,P04264
GO:BP	cellular response to cytokine stimulus	GO:0071345	0.000230629	3.63709	1121	106	23	17847	P02452,P08123,P02751,P07355,P04406,P0CG48,P04083,P05556,P08670,P11142,P26038,Q15113,P11021,P07996,P08238,O43707,P09211,Q92626,P07237,P14625,O75369,P20618,P61158
GO:BP	response to cytokine	GO:0034097	0.000242775	3.6148	1217	106	24	17847	P02452,P08123,P02751,P02461,P07355,P04406,P0CG48,P04083,P05556,P08670,P11142,P26038,Q15113,P11021,P07996,P08238,O43707,P09211,Q92626,P07237,P14625,O75369,P20618,P61158
GO:BP	localization	GO:0051179	0.000274281	3.5618	6824	106	67	17847	P02452,P08123,P02751,P60709,P02461,Q562R1,P07355,P08758,P04406,P0CG48,P04083,P05556,P07737,O00560,P14618,P08133,P07585,P07437,Q71U36,Q9BQE3,P0DP25,P11142,P04792,P31949,P26038,P24390,P11021,P18206,P20908,P07093,P22392,P07864,P07996,P12814,P08238,P04075,O43707,Q12884,P31946,P09211,Q08629,P27797,P11047,O00299,P63241,Q6YHK3,P13639,P35579,Q9Y696,Q16555,P37802,P02545,P14625,O15145,Q13642,O75369,P20618,…
GO:BP	cellular response to growth factor stimulus	GO:0071363	0.000295249	3.52981	707	106	18	17847	P02452,P08123,P02458,P02461,P0CG48,P04083,O00560,P07585,P04792,P11021,P07996,P08238,P09211,Q6YHK3,P13639,O15145,P35555,P08572
GO:BP	negative regulation of cell adhesion	GO:0007162	0.000305004	3.51569	294	106	12	17847	P02452,P04083,Q15582,P07093,P07996,O43707,P09382,Q08629,P32119,P17931,P23142,P24821
GO:BP	leukocyte mediated immunity	GO:0002443	0.000312637	3.50496	874	106	20	17847	P07355,O00560,P14618,P07437,P11142,P31949,P24390,P18206,P22392,P08238,P04075,P09211,P13639,Q06830,P20618,Q14974,P04264,P17931,Q14019,P01024
GO:BP	endochondral bone growth	GO:0003416	0.000334655	3.4754	43	106	6	17847	P07355,P12111,P08133,P12109,P12110,Q99715
GO:BP	chondrocyte development involved in endochondral bone morphogenesis	GO:0003433	0.000358089	3.44601	23	106	5	17847	P12111,P12109,P50454,P12110,Q99715
GO:BP	growth plate cartilage chondrocyte differentiation	GO:0003418	0.000358089	3.44601	23	106	5	17847	P12111,P08133,P12109,P12110,Q99715
GO:BP	cellular response to transforming growth factor beta stimulus	GO:0071560	0.000365292	3.43736	243	106	11	17847	P02452,P08123,P02461,P0CG48,O00560,P11021,P07996,P08238,Q6YHK3,P35555,P08572
GO:BP	negative regulation of cellular process	GO:0048523	0.000453974	3.34297	4914	106	54	17847	P02452,P02751,P02458,P02461,P07355,P08758,P04406,P0CG48,P04083,P05556,P12111,P07737,O00560,P08670,P08133,P07585,P50454,P0DP25,P11142,P04792,P31949,P06733,Q15582,P11021,P18206,P20908,P07093,P22392,P07996,P12814,P08238,O43707,P09382,Q12884,P31946,P09211,Q08629,P27797,Q6YHK3,P35579,P32119,Q92626,Q9Y696,P02545,P14625,Q12805,Q13642,P20618,P17931,P35555,P23381,P01024,P23142,P24821
GO:BP	response to transforming growth factor beta	GO:0071559	0.000466452	3.33119	249	106	11	17847	P02452,P08123,P02461,P0CG48,O00560,P11021,P07996,P08238,Q6YHK3,P35555,P08572
GO:BP	bone growth	GO:0098868	0.000506816	3.29515	46	106	6	17847	P07355,P12111,P08133,P12109,P12110,Q99715
GO:BP	regulation of multicellular organismal process	GO:0051239	0.000511326	3.2913	3300	106	42	17847	P02452,P02751,P02461,P07355,P08758,P04406,P04083,P05556,P07737,O00560,P08670,P14618,P08133,P07585,P0DP25,P04792,P06733,P11021,P20908,P07093,P22392,P07996,P08238,P09382,Q12884,P09211,Q08629,P27797,O00299,Q6YHK3,P32119,Q16555,P02545,Q12805,P20618,O00468,P04264,P17931,P35555,P23381,P01024,P08572
GO:BP	animal organ morphogenesis	GO:0009887	0.000515837	3.28749	1080	106	22	17847	P02452,P08123,P02458,P02461,P07355,P12111,P07737,P08133,P12109,P07585,P50454,P26038,P12110,P20908,P11047,Q12805,Q13642,P20618,O00468,P35555,Q99715,P24821
GO:BP	negative regulation of wound healing	GO:0061045	0.000574629	3.24061	76	106	7	17847	P07355,P08758,P07093,P07996,Q12884,Q6YHK3,P04264
GO:BP	regulation of locomotion	GO:0040012	0.000603791	3.21911	1090	106	22	17847	P02452,P02751,P02461,P08758,P04083,P05556,P07737,O00560,P07585,P04792,P26038,P11021,P18206,P07093,P07996,O43707,P09211,P27797,Q9Y696,P02545,P17931,P23142
GO:BP	platelet activation	GO:0030168	0.000615051	3.21109	155	106	9	17847	P02452,P08123,P60709,P02461,P04792,P18206,P07093,O00299,P35579
GO:BP	actin cytoskeleton organization	GO:0030036	0.000711037	3.14811	670	106	17	17847	P60709,Q562R1,P04083,P05556,P07737,O00560,P12814,P04075,O43707,P27797,P35579,P14625,O15145,O75369,P13797,Q14019,P61158
GO:BP	regulation of blood coagulation	GO:0030193	0.000750901	3.12442	79	106	7	17847	P07355,P08758,P07093,P07996,Q12884,P32119,P04264
GO:BP	epithelium development	GO:0060429	0.000758709	3.11992	1295	106	24	17847	P02458,P07355,P04083,P07737,P08670,Q01995,P26038,P18206,P20908,P07093,P02462,P22392,Q6YHK3,P13645,Q9Y696,P37802,O75369,P20618,P04264,Q7Z794,P17931,P16152,P35527,P24821
GO:BP	cell migration	GO:0016477	0.000761175	3.11852	1597	106	27	17847	P02452,P08123,P02751,P02461,P04083,P05556,P07737,O00560,P07585,P04792,P26038,P11021,P18206,P20908,P07093,P07996,O43707,Q12884,P09211,Q08629,P27797,P11047,P35579,Q9Y696,P02545,P17931,Q9HCU0
GO:BP	regulation of hemostasis	GO:1900046	0.000818919	3.08676	80	106	7	17847	P07355,P08758,P07093,P07996,Q12884,P32119,P04264
GO:BP	cell morphogenesis involved in differentiation	GO:0000904	0.000821224	3.08554	758	106	18	17847	P02751,P60709,P05556,P12111,P12109,P12110,P18206,P12814,P08238,O43707,P27797,P11047,P35579,Q16555,O75369,O00468,Q99715,P23142
GO:BP	tube morphogenesis	GO:0035239	0.000898424	3.04652	934	106	20	17847	P02751,P02461,P07355,P04083,P05556,P07737,P14618,P07585,P04792,Q15582,P02462,P07996,Q12884,P35579,Q9Y696,P04264,P23381,P01024,P08572,P24821
GO:BP	homotypic cell-cell adhesion	GO:0034109	0.000970573	3.01297	82	106	7	17847	P60709,P04792,P18206,P07093,P09382,O00299,P35579
GO:BP	cell surface receptor signaling pathway	GO:0007166	0.00102907	2.98756	3128	106	40	17847	P02452,P08123,P02751,P02458,P60709,P02461,P07355,P0CG48,P04083,P05556,P07737,O00560,P08670,P07585,P11142,P04792,P26038,P11021,P07093,P02462,P22392,P07996,P08238,O43707,P09211,Q6YHK3,P35579,P32119,Q92626,P02545,P07237,P14625,Q12805,O15145,P20618,P17931,P35555,P01024,P08572,P61158
GO:BP	tube development	GO:0035295	0.00106361	2.97322	1127	106	22	17847	P02751,P02458,P02461,P07355,P04083,P05556,P07737,P14618,P07585,P04792,Q15582,P07093,P02462,P07996,Q12884,P35579,Q9Y696,P04264,P23381,P01024,P08572,P24821
GO:BP	negative regulation of blood coagulation	GO:0030195	0.00107025	2.97052	52	106	6	17847	P07355,P08758,P07093,P07996,Q12884,P04264
GO:BP	response to external stimulus	GO:0009605	0.00110861	2.95522	2887	106	38	17847	P02452,P02461,P07355,P08758,P04406,P0CG48,P04083,P08670,P14618,P00338,P07585,P07437,P11142,P04792,P06733,P11021,P07093,P07996,P08238,Q12884,P09211,P27797,Q6YHK3,P13639,P32119,Q06830,Q16555,P14625,O75369,P20618,O00468,P04264,P17931,Q14019,P01024,P61158,Q76M96,P24821
GO:BP	regulation of multicellular organismal development	GO:2000026	0.00117	2.93182	2180	106	32	17847	P02452,P02751,P02461,P07355,P04083,P05556,P07737,O00560,P08670,P14618,P07585,P04792,P11021,P20908,P07093,P22392,P07996,P09382,Q08629,P27797,Q6YHK3,P32119,Q16555,Q12805,P20618,O00468,P04264,P17931,P35555,P23381,P01024,P08572
GO:BP	negative regulation of hemostasis	GO:1900047	0.00120109	2.92042	53	106	6	17847	P07355,P08758,P07093,P07996,Q12884,P04264
GO:BP	negative regulation of multicellular organismal process	GO:0051241	0.00129586	2.88744	1334	106	24	17847	P02751,P02461,P07355,P08758,P04083,P08670,P08133,P07585,P20908,P07093,P22392,P07996,P08238,P09382,Q12884,P09211,Q08629,P27797,P32119,P02545,Q12805,P04264,P35555,P08572
GO:BP	regulation of cell migration	GO:0030334	0.00131573	2.88083	957	106	20	17847	P02452,P02751,P02461,P04083,P05556,P07737,O00560,P07585,P04792,P26038,P11021,P18206,P07093,P07996,O43707,P09211,P27797,Q9Y696,P02545,P17931
GO:BP	cell morphogenesis	GO:0000902	0.00135846	2.86695	1050	106	21	17847	P02751,P60709,P04083,P05556,P12111,P12109,P26038,P12110,P18206,P12814,P08238,P04075,O43707,P27797,P11047,P35579,Q16555,O75369,O00468,Q99715,P23142
GO:BP	response to nitrogen compound	GO:1901698	0.00149363	2.82576	1150	106	22	17847	P02452,P08123,P60709,P02461,P08758,P04083,P05556,P08670,P14618,P00338,P12109,P0DP25,P11021,P02462,P22392,P08238,P09211,P13639,Q16555,P14625,O00468,P35555
GO:BP	response to organonitrogen compound	GO:0010243	0.00176092	2.75426	1067	106	21	17847	P02452,P08123,P60709,P02461,P08758,P04083,P05556,P08670,P14618,P00338,P12109,P0DP25,P11021,P02462,P22392,P08238,P09211,P13639,Q16555,P14625,P35555
GO:BP	negative regulation of response to wounding	GO:1903035	0.00183474	2.73643	90	106	7	17847	P07355,P08758,P07093,P07996,Q12884,Q6YHK3,P04264
GO:BP	response to unfolded protein	GO:0006986	0.00187851	2.72619	177	106	9	17847	P50454,P11142,P04792,P11021,P07996,P08238,P27797,P02545,P14625
GO:BP	regulation of plasminogen activation	GO:0010755	0.00193804	2.71264	14	106	4	17847	P07355,P06733,P07093,P07996
GO:BP	skin development	GO:0043588	0.00201943	2.69477	418	106	13	17847	P02452,P08123,P02461,P04083,P20908,P22392,Q6YHK3,P13645,Q9Y696,O75369,P04264,Q7Z794,P35527
GO:BP	apoptotic process	GO:0006915	0.00216171	2.6652	2013	106	30	17847	P02458,P08758,P04406,P0CG48,P04083,P05556,P08133,P00338,P04792,P24390,P06733,P11021,P22392,P07996,P12814,P08238,O43707,P09382,Q12884,P31946,P09211,P27797,P63241,P32119,P02545,P07237,P14625,Q14974,P17931,Q9HCU0
GO:BP	platelet aggregation	GO:0070527	0.00279549	2.55354	61	106	6	17847	P60709,P04792,P18206,P07093,O00299,P35579
GO:BP	negative regulation of response to stimulus	GO:0048585	0.00293109	2.53297	1711	106	27	17847	P02458,P02461,P07355,P08758,P0CG48,P04083,P05556,P07585,P0DP25,P04792,P06733,P11021,P07093,P07996,Q12884,P31946,P09211,P27797,Q6YHK3,P32119,Q92626,P02545,P20618,P04264,P17931,P35555,P23142
GO:BP	growth	GO:0040007	0.00298607	2.5249	1009	106	20	17847	P02751,P07355,P04083,P05556,P12111,O00560,P14618,P08133,P12109,P06733,P12110,P18206,P07093,P08238,Q08629,Q16555,Q13642,O00468,Q99715,P24821
GO:BP	regulation of apoptotic process	GO:0042981	0.00313473	2.5038	1610	106	26	17847	P02458,P08758,P04406,P0CG48,P04083,P05556,P00338,P04792,P06733,P11021,P22392,P07996,P12814,P08238,O43707,P09382,Q12884,P31946,P09211,P27797,P32119,P02545,P07237,P14625,P17931,Q9HCU0
GO:BP	transforming growth factor beta receptor signaling pathway	GO:0007179	0.00385081	2.41445	193	106	9	17847	P08123,P02461,P0CG48,O00560,P11021,P07996,P08238,Q6YHK3,P35555
GO:BP	regulation of programmed cell death	GO:0043067	0.00432105	2.36441	1638	106	26	17847	P02458,P08758,P04406,P0CG48,P04083,P05556,P00338,P04792,P06733,P11021,P22392,P07996,P12814,P08238,O43707,P09382,Q12884,P31946,P09211,P27797,P32119,P02545,P07237,P14625,P17931,Q9HCU0
GO:BP	growth plate cartilage chondrocyte morphogenesis	GO:0003429	0.0045451	2.34246	17	106	4	17847	P12111,P12109,P12110,Q99715
GO:BP	chondrocyte morphogenesis	GO:0090171	0.0045451	2.34246	17	106	4	17847	P12111,P12109,P12110,Q99715
GO:BP	chondrocyte morphogenesis involved in endochondral bone morphogenesis	GO:0003414	0.0045451	2.34246	17	106	4	17847	P12111,P12109,P12110,Q99715
GO:BP	epithelial cell differentiation	GO:0030855	0.00487274	2.31223	771	106	17	17847	P07355,P04083,P08670,Q01995,P26038,P02462,P22392,Q6YHK3,P13645,Q9Y696,P37802,O75369,P04264,Q7Z794,P17931,P16152,P35527
GO:BP	response to topologically incorrect protein	GO:0035966	0.00516203	2.28718	200	106	9	17847	P50454,P11142,P04792,P11021,P07996,P08238,P27797,P02545,P14625
GO:BP	negative regulation of cell-substrate adhesion	GO:0010812	0.00532845	2.2734	68	106	6	17847	P02452,P07996,O43707,P09382,Q08629,P23142
GO:BP	response to oxidative stress	GO:0006979	0.0054059	2.26713	457	106	13	17847	P02452,P04083,P00338,P04792,P22392,P09211,P13639,P32119,Q16881,Q06830,Q92626,P07237,P04264
GO:BP	growth plate cartilage morphogenesis	GO:0003422	0.00581703	2.2353	18	106	4	17847	P12111,P12109,P12110,Q99715
GO:BP	negative regulation of biological process	GO:0048519	0.00590494	2.22878	5596	106	56	17847	P02452,P02751,P02458,P02461,P07355,P08758,P04406,P0CG48,P04083,P05556,P12111,P07737,O00560,P08670,P08133,P07585,P50454,P0DP25,P11142,P04792,P31949,P06733,Q15582,P11021,P18206,P20908,P07093,P22392,P07996,P12814,P08238,O43707,P09382,Q12884,P31946,P09211,Q08629,P27797,Q6YHK3,P35579,P32119,Q92626,Q9Y696,P02545,P14625,Q12805,Q13642,P20618,P04264,P17931,P35555,P23381,P01024,P08572,P23142,P24821
GO:BP	cellular component morphogenesis	GO:0032989	0.00628744	2.20153	1156	106	21	17847	P02751,P60709,P04083,P05556,P12111,P12109,P26038,P12110,P18206,P12814,P08238,P04075,O43707,P27797,P11047,P35579,Q16555,O75369,O00468,Q99715,P23142
GO:BP	regulation of anatomical structure morphogenesis	GO:0022603	0.00758794	2.11988	1170	106	21	17847	P02751,P04083,P05556,P07737,P14618,P07585,P04792,P26038,P20908,P07996,P04075,O43707,P27797,P35579,Q16555,P20618,P04264,P23381,P01024,P08572,P23142
GO:BP	regulation of cell-substrate adhesion	GO:0010810	0.00769237	2.11394	210	106	9	17847	P02452,P02751,P07996,O43707,P09382,Q08629,P27797,Q76M96,P23142
GO:BP	cellular component assembly	GO:0022607	0.00943051	2.02546	3017	106	37	17847	P08123,P02751,P60709,P07355,P0CG48,P05556,P07737,O00560,P14618,P08133,P07437,Q71U36,P11142,P26038,P18206,P22392,P07996,P12814,P08238,P04075,O43707,P31946,P27797,P11047,Q14315,P13645,Q92626,P07237,P14625,O15145,Q14974,O00468,P04264,P13797,P23381,Q14019,P61158
GO:BP	collagen metabolic process	GO:0032963	0.00953006	2.0209	115	106	7	17847	P02452,P08123,P05556,P08670,P50454,P20908,Q12884
GO:BP	NADH metabolic process	GO:0006734	0.0104673	1.98016	44	106	5	17847	P04406,P14618,P06733,P04075,P40926
GO:BP	protein-containing complex subunit organization	GO:0043933	0.0108521	1.96449	2177	106	30	17847	P02452,P08123,P02751,P02458,P02461,P07355,P0CG48,P07737,P14618,P08133,P50454,P11142,P26038,P20908,P22392,P08238,P04075,P31946,P27797,P11047,P63241,P13645,Q92626,P07237,O15145,P04264,Q99715,P23381,Q14019,P61158
GO:BP	maintenance of location	GO:0051235	0.0108947	1.96279	344	106	11	17847	P08758,P08133,P0DP25,P24390,P11021,P31946,P27797,P14625,O75369,P35555,P01024
GO:BP	endoderm development	GO:0007492	0.0110544	1.95646	77	106	6	17847	P02751,P12109,P20908,P11047,Q99715,P08572
GO:BP	regulation of transforming growth factor beta receptor signaling pathway	GO:0017015	0.0113021	1.94684	118	106	7	17847	P0CG48,O00560,P11021,P07996,P08238,Q6YHK3,P35555
GO:BP	endodermal cell differentiation	GO:0035987	0.0117204	1.93106	45	106	5	17847	P02751,P12109,P20908,Q99715,P08572
GO:BP	regulation of proteolysis	GO:0030162	0.0120233	1.91998	737	106	16	17847	P02751,P07355,P04406,P12111,O00560,P50454,P06733,Q15113,P07093,P07996,P08238,Q08629,Q6YHK3,P35579,P01024,P23142
GO:BP	regulation of cellular response to transforming growth factor beta stimulus	GO:1903844	0.0126293	1.89862	120	106	7	17847	P0CG48,O00560,P11021,P07996,P08238,Q6YHK3,P35555
GO:BP	chondrocyte development	GO:0002063	0.0130879	1.88313	46	106	5	17847	P12111,P12109,P50454,P12110,Q99715
GO:BP	cellular response to oxygen-containing compound	GO:1901701	0.0141271	1.84995	1218	106	21	17847	P02452,P08123,P60709,P02461,P08758,P04083,P08670,P14618,P12109,P26038,P11021,P02462,P22392,P09382,P09211,P32119,Q06830,P14625,O00468,P35555,P24821
GO:BP	transport	GO:0006810	0.0146282	1.83481	5296	106	53	17847	P02452,P02751,P60709,Q562R1,P07355,P08758,P04406,P0CG48,P04083,P05556,O00560,P14618,P08133,P07437,Q71U36,Q9BQE3,P0DP25,P11142,P04792,P31949,P26038,P24390,P11021,P18206,P07093,P22392,P07996,P12814,P08238,P04075,O43707,P31946,P09211,P27797,O00299,P63241,Q6YHK3,P13639,P35579,Q9Y696,Q16555,P37802,P02545,P14625,O15145,Q13642,P20618,Q14974,P04264,P17931,Q14019,P01024,P61158
GO:BP	formation of primary germ layer	GO:0001704	0.0148611	1.82795	123	106	7	17847	P02751,P05556,P12109,P20908,Q16881,Q99715,P08572
GO:BP	regulation of cellular protein metabolic process	GO:0032268	0.0150764	1.8217	2698	106	34	17847	P02751,P60709,P07355,P04406,P0CG48,P12111,O00560,P08670,P50454,P0DP25,P04792,P26038,P06733,Q15113,P11021,P07093,P07996,P08238,P31946,P09211,Q08629,P27797,P63241,Q6YHK3,P13639,P35579,P32119,Q06830,P02545,P14625,P17931,P23381,P01024,P23142
GO:BP	regulation of cell death	GO:0010941	0.0160106	1.79559	1760	106	26	17847	P02458,P08758,P04406,P0CG48,P04083,P05556,P00338,P04792,P06733,P11021,P22392,P07996,P12814,P08238,O43707,P09382,Q12884,P31946,P09211,P27797,P32119,P02545,P07237,P14625,P17931,Q9HCU0
GO:BP	cellular protein metabolic process	GO:0044267	0.0172898	1.76221	5324	106	53	17847	P02751,P60709,P02461,P07355,P04406,P0CG48,P21810,P04083,P12111,O00560,P08670,P07585,P50454,P0DP25,P04792,P26038,P06733,Q15113,Q15582,Q8NCQ5,P11021,P07093,P22392,P07996,P08238,P09382,Q12884,P31946,P09211,P40926,Q08629,P27797,P11047,P63241,Q6YHK3,P13639,P35579,P13645,P32119,Q06830,P02545,P07237,P14625,P22314,Q12805,P20618,P04264,P17931,P35555,P23381,P01024,P23142,P24821
GO:BP	regulation of response to stress	GO:0080134	0.0184262	1.73456	1554	106	24	17847	P07355,P08758,P0CG48,P04083,O00560,P11142,P04792,P06733,P11021,P07093,P07996,P08238,Q12884,P09211,Q6YHK3,P35579,P32119,Q06830,P02545,P07237,P14625,P20618,P04264,P01024
GO:BP	NAD metabolic process	GO:0019674	0.0198522	1.70219	50	106	5	17847	P04406,P14618,P00338,P06733,P04075
GO:BP	endoderm formation	GO:0001706	0.0198522	1.70219	50	106	5	17847	P02751,P12109,P20908,Q99715,P08572
GO:BP	regulation of cell differentiation	GO:0045595	0.0215828	1.66589	1903	106	27	17847	P02452,P02751,P02461,P07355,P04083,P05556,O00560,P08670,P11021,P20908,P07093,P22392,P07996,P08238,O43707,P09382,Q08629,P27797,O00299,Q6YHK3,P32119,Q16555,Q12805,P20618,P17931,P35555,P23142
GO:BP	developmental growth	GO:0048589	0.0228079	1.64192	688	106	15	17847	P02751,P07355,P04083,P05556,P12111,P14618,P08133,P12109,P12110,P18206,P08238,Q16555,O00468,Q99715,P24821
GO:BP	plasminogen activation	GO:0031639	0.02329	1.63283	25	106	4	17847	P07355,P06733,P07093,P07996
GO:BP	skeletal system morphogenesis	GO:0048705	0.0233384	1.63193	241	106	9	17847	P02452,P02458,P07355,P12111,P08133,P12109,P50454,P12110,Q99715
GO:BP	enzyme linked receptor protein signaling pathway	GO:0007167	0.0244532	1.61167	1062	106	19	17847	P02452,P08123,P60709,P02461,P0CG48,O00560,P08670,P07585,P04792,P11021,P02462,P07996,P08238,Q6YHK3,Q12805,O15145,P35555,P08572,P61158
GO:BP	regulation of localization	GO:0032879	0.0260298	1.58453	2893	106	35	17847	P02452,P02751,P60709,P02461,P07355,P08758,P04406,P04083,P05556,P07737,O00560,P08133,P07585,P0DP25,P11142,P04792,P26038,P11021,P18206,P07093,P07996,P12814,P08238,O43707,P31946,P09211,P27797,O00299,Q9Y696,Q16555,P02545,Q13642,P17931,P01024,P23142
GO:BP	regulation of cell adhesion	GO:0030155	0.026132	1.58283	696	106	15	17847	P02452,P02751,P04083,Q15582,P07093,P07996,O43707,P09382,Q08629,P27797,P32119,P17931,Q76M96,P23142,P24821
GO:BP	membrane organization	GO:0061024	0.0298705	1.52476	885	106	17	17847	P60709,P07355,P0CG48,P04083,P08133,P0DP25,P11142,P20908,P07996,P31946,P27797,P35579,P02545,O15145,O00468,P01024,P61158
GO:BP	establishment of localization	GO:0051234	0.0301049	1.52136	5419	106	53	17847	P02452,P02751,P60709,Q562R1,P07355,P08758,P04406,P0CG48,P04083,P05556,O00560,P14618,P08133,P07437,Q71U36,Q9BQE3,P0DP25,P11142,P04792,P31949,P26038,P24390,P11021,P18206,P07093,P22392,P07996,P12814,P08238,P04075,O43707,P31946,P09211,P27797,O00299,P63241,Q6YHK3,P13639,P35579,Q9Y696,Q16555,P37802,P02545,P14625,O15145,Q13642,P20618,Q14974,P04264,P17931,Q14019,P01024,P61158
GO:BP	response to stimulus	GO:0050896	0.0303694	1.51756	9379	106	77	17847	P02452,P08123,P02751,P02458,P60709,P02461,P07355,P08758,P04406,P0CG48,P04083,P05556,P07737,O00560,P08670,P14618,P08133,P00338,P12109,P07585,P07437,P50454,P0DP25,P11142,P04792,P31949,P26038,P24390,P06733,Q15113,Q15582,P12110,P11021,P18206,P20908,P07093,P02462,P22392,P07996,P08238,P04075,O43707,P09382,Q12884,P31946,P09211,P27797,O00299,Q6YHK3,P13639,P35579,P32119,Q16881,Q06830,Q92626,Q9Y696,Q16555,…
GO:BP	multi-organism process	GO:0051704	0.0304291	1.51671	3042	106	36	17847	P02751,P07355,P04406,P0CG48,P04083,P05556,P08670,P07585,P07437,P0DP25,P11142,P04792,P26038,P06733,P07093,P08238,P04075,P09382,P31946,P09211,P27797,P32119,Q06830,P07237,P14625,O75369,P20618,Q14974,P04264,P17931,Q14019,P01024,P35527,P61158,Q76M96,P23142
GO:BP	response to toxic substance	GO:0009636	0.0317187	1.49868	539	106	13	17847	P02452,P60709,P04083,P00338,P0DP25,P09211,P13639,P32119,Q16881,Q06830,Q92626,Q16555,P24821
GO:BP	cytokine-mediated signaling pathway	GO:0019221	0.03178	1.49785	797	106	16	17847	P08123,P02751,P07355,P0CG48,P04083,P05556,P08670,P11142,P26038,P08238,O43707,P09211,Q92626,P07237,P14625,P20618
GO:BP	NADH regeneration	GO:0006735	0.0320176	1.49461	27	106	4	17847	P04406,P14618,P06733,P04075
GO:BP	glucose catabolic process to pyruvate	GO:0061718	0.0320176	1.49461	27	106	4	17847	P04406,P14618,P06733,P04075
GO:BP	fibrinolysis	GO:0042730	0.0320176	1.49461	27	106	4	17847	P07355,P07996,Q12884,P04264
GO:BP	canonical glycolysis	GO:0061621	0.0320176	1.49461	27	106	4	17847	P04406,P14618,P06733,P04075
GO:BP	cartilage morphogenesis	GO:0060536	0.0371836	1.42965	28	106	4	17847	P12111,P12109,P12110,Q99715
GO:BP	glycolytic process through fructose-6-phosphate	GO:0061615	0.0371836	1.42965	28	106	4	17847	P04406,P14618,P06733,P04075
GO:BP	glycolytic process through glucose-6-phosphate	GO:0061620	0.0371836	1.42965	28	106	4	17847	P04406,P14618,P06733,P04075
GO:BP	ATF6-mediated unfolded protein response	GO:0036500	0.040877	1.38852	10	106	3	17847	P11021,P27797,P14625
GO:BP	protein folding in endoplasmic reticulum	GO:0034975	0.040877	1.38852	10	106	3	17847	P11021,P27797,P14625
GO:BP	response to oxygen levels	GO:0070482	0.0424729	1.37189	398	106	11	17847	P02452,P0CG48,P14618,P00338,P06733,P07996,O43707,P02545,P07237,P14625,P20618
GO:BP	negative regulation of cellular protein metabolic process	GO:0032269	0.0499077	1.30183	1118	106	19	17847	P07355,P04406,P12111,O00560,P50454,P0DP25,P04792,P07093,P07996,P08238,P31946,P09211,Q08629,P27797,Q6YHK3,P17931,P23381,P01024,P23142

## Sheet: Cellular Component
source	term_name	term_id	adjusted_p_value	negative_log10_of_adjusted_p_value	term_size	query_size	intersection_size	effective_domain_size	intersections
GO:CC	extracellular vesicle	GO:1903561	1.61872e-53	52.7908	2166	106	82	18842	P08123,P02751,P60709,Q562R1,P07355,P08758,P04406,P0CG48,P21810,P04083,P05556,P12111,P07737,O00560,P08670,P14618,P08133,P00338,P12109,P07437,Q71U36,Q9BUF5,P11142,P04792,P31949,P26038,P06733,Q15113,Q15582,P12110,P11021,P18206,P07093,P22392,P07864,P07996,P12814,P08238,P04075,O43707,P09382,P31946,P09211,P40926,P27797,P11047,P07195,O00299,P13639,P60660,P35579,P13645,P32119,Q16881,Q9H299,Q06830,Q92626,…
GO:CC	extracellular organelle	GO:0043230	1.94882e-53	52.7102	2171	106	82	18842	P08123,P02751,P60709,Q562R1,P07355,P08758,P04406,P0CG48,P21810,P04083,P05556,P12111,P07737,O00560,P08670,P14618,P08133,P00338,P12109,P07437,Q71U36,Q9BUF5,P11142,P04792,P31949,P26038,P06733,Q15113,Q15582,P12110,P11021,P18206,P07093,P22392,P07864,P07996,P12814,P08238,P04075,O43707,P09382,P31946,P09211,P40926,P27797,P11047,P07195,O00299,P13639,P60660,P35579,P13645,P32119,Q16881,Q9H299,Q06830,Q92626,…
GO:CC	extracellular space	GO:0005615	1.1963e-52	51.9222	3541	106	94	18842	P02452,P08123,P02751,P02458,P60709,P02461,Q562R1,P07355,P08758,P04406,P0CG48,P21810,P04083,P05556,P12111,P07737,O00560,P08670,P14618,P08133,P00338,P12109,P07585,P07437,P50454,Q71U36,Q9BUF5,P11142,P04792,P31949,P26038,P06733,Q15113,Q15582,P12110,P11021,P18206,P20908,P07093,P02462,P22392,P07864,P07996,P12814,P08238,P04075,O43707,P09382,Q12884,P31946,P09211,P40926,Q08629,P27797,P11047,P07195,O00299,…
GO:CC	extracellular exosome	GO:0070062	1.82126e-52	51.7396	2143	106	81	18842	P08123,P02751,P60709,Q562R1,P07355,P08758,P04406,P0CG48,P21810,P04083,P05556,P12111,P07737,O00560,P08670,P14618,P08133,P00338,P12109,P07437,Q71U36,Q9BUF5,P11142,P04792,P31949,P26038,P06733,Q15113,Q15582,P12110,P11021,P18206,P22392,P07864,P07996,P12814,P08238,P04075,O43707,P09382,P31946,P09211,P40926,P27797,P11047,P07195,O00299,P13639,P60660,P35579,P13645,P32119,Q16881,Q9H299,Q06830,Q92626,Q9Y696,…
GO:CC	extracellular region part	GO:0044421	7.48485e-52	51.1258	3751	106	95	18842	P02452,P08123,P02751,P02458,P60709,P02461,Q562R1,P07355,P08758,P04406,P0CG48,P21810,P04083,P05556,P12111,P07737,O00560,P08670,P14618,P08133,P00338,P12109,P07585,P07437,P50454,Q71U36,Q9BUF5,P11142,P04792,P31949,P26038,P06733,Q15113,Q15582,P12110,P11021,P18206,P20908,P07093,P02462,P22392,P07864,P07996,P12814,P08238,P04075,O43707,P09382,Q12884,P31946,P09211,P40926,Q08629,P27797,P11047,P07195,O00299,…
GO:CC	extracellular region	GO:0005576	3.57447e-44	43.4468	4536	106	95	18842	P02452,P08123,P02751,P02458,P60709,P02461,Q562R1,P07355,P08758,P04406,P0CG48,P21810,P04083,P05556,P12111,P07737,O00560,P08670,P14618,P08133,P00338,P12109,P07585,P07437,P50454,Q71U36,Q9BUF5,P11142,P04792,P31949,P26038,P06733,Q15113,Q15582,P12110,P11021,P18206,P20908,P07093,P02462,P22392,P07864,P07996,P12814,P08238,P04075,O43707,P09382,Q12884,P31946,P09211,P40926,Q08629,P27797,P11047,P07195,O00299,…
GO:CC	vesicle	GO:0031982	2.15915e-39	38.6657	3891	106	87	18842	P02452,P08123,P02751,P60709,Q562R1,P07355,P08758,P04406,P0CG48,P21810,P04083,P05556,P12111,P07737,O00560,P08670,P14618,P08133,P00338,P12109,P07437,Q71U36,Q9BQE3,P0DP25,Q9BUF5,P11142,P04792,P31949,P26038,P24390,P06733,Q15113,Q15582,P12110,P11021,P18206,P07093,P22392,P07864,P07996,P12814,P08238,P04075,O43707,P09382,P31946,P09211,P40926,P27797,P11047,P07195,O00299,Q6YHK3,P13639,P60660,P35579,P13645,…
GO:CC	collagen-containing extracellular matrix	GO:0062023	1.4152e-32	31.8492	405	106	37	18842	P02452,P08123,P02751,P02458,P02461,P07355,P08758,P21810,P04083,P12111,P14618,P08133,P12109,P07585,P50454,Q15113,Q15582,P12110,P20908,P07093,P02462,P07996,P09382,P27797,P11047,Q92626,P14625,Q12805,O00468,P04264,P17931,P35555,Q99715,P08572,Q76M96,P23142,P24821
GO:CC	extracellular matrix	GO:0031012	1.38831e-29	28.8575	530	106	38	18842	P02452,P08123,P02751,P02458,P02461,P07355,P08758,P21810,P04083,P12111,P14618,P08133,P12109,P07585,P50454,Q15113,Q15582,P12110,P20908,P07093,P02462,P07996,P09382,P27797,P11047,Q92626,P14625,Q12805,O00468,P04264,P17931,P35555,Q99715,Q9HCU0,P08572,Q76M96,P23142,P24821
GO:CC	supramolecular polymer	GO:0099081	6.87763e-22	21.1626	985	106	40	18842	P02452,P08123,P02458,P60709,P02461,Q562R1,P04083,P12111,P08670,P12109,P07585,P07437,Q71U36,Q9BQE3,P0DP25,Q9BUF5,P04792,P06733,P18206,P20908,P02462,P22392,P12814,P04075,O43707,Q14315,P13645,Q16555,P02545,O15145,O75369,P04264,Q7Z794,P13797,P35555,Q14019,P08572,P35527,Q05682,P23142
GO:CC	supramolecular complex	GO:0099080	7.14269e-22	21.1461	986	106	40	18842	P02452,P08123,P02458,P60709,P02461,Q562R1,P04083,P12111,P08670,P12109,P07585,P07437,Q71U36,Q9BQE3,P0DP25,Q9BUF5,P04792,P06733,P18206,P20908,P02462,P22392,P12814,P04075,O43707,Q14315,P13645,Q16555,P02545,O15145,O75369,P04264,Q7Z794,P13797,P35555,Q14019,P08572,P35527,Q05682,P23142
GO:CC	supramolecular fiber	GO:0099512	6.29859e-20	19.2008	977	106	38	18842	P02452,P08123,P02458,P60709,P02461,Q562R1,P04083,P12111,P08670,P12109,P07585,P07437,Q71U36,Q9BQE3,P0DP25,Q9BUF5,P04792,P06733,P18206,P20908,P22392,P12814,P04075,O43707,Q14315,P13645,Q16555,P02545,O15145,O75369,P04264,Q7Z794,P13797,P35555,Q14019,P35527,Q05682,P23142
GO:CC	focal adhesion	GO:0005925	2.53773e-19	18.5956	403	106	27	18842	P60709,P08758,P04083,P05556,P07737,O00560,P08670,P08133,P11142,P04792,P26038,P11021,P18206,P12814,O43707,Q12884,P31946,P27797,Q14315,P35579,P07237,P14625,O15145,Q13642,O75369,P61158,P24821
GO:CC	cell-substrate adherens junction	GO:0005924	3.08288e-19	18.511	406	106	27	18842	P60709,P08758,P04083,P05556,P07737,O00560,P08670,P08133,P11142,P04792,P26038,P11021,P18206,P12814,O43707,Q12884,P31946,P27797,Q14315,P35579,P07237,P14625,O15145,Q13642,O75369,P61158,P24821
GO:CC	cell-substrate junction	GO:0030055	4.24905e-19	18.3717	411	106	27	18842	P60709,P08758,P04083,P05556,P07737,O00560,P08670,P08133,P11142,P04792,P26038,P11021,P18206,P12814,O43707,Q12884,P31946,P27797,Q14315,P35579,P07237,P14625,O15145,Q13642,O75369,P61158,P24821
GO:CC	anchoring junction	GO:0070161	6.21723e-19	18.2064	561	106	30	18842	P60709,P07355,P08758,P04083,P05556,P07737,O00560,P08670,P08133,P11142,P04792,P31949,P26038,P11021,P18206,P12814,O43707,Q12884,P31946,P27797,Q14315,P35579,P07237,P14625,P22314,O15145,Q13642,O75369,P61158,P24821
GO:CC	adherens junction	GO:0005912	3.94753e-18	17.4037	546	106	29	18842	P60709,P07355,P08758,P04083,P05556,P07737,O00560,P08670,P08133,P11142,P04792,P31949,P26038,P11021,P18206,P12814,O43707,Q12884,P31946,P27797,Q14315,P35579,P07237,P14625,O15145,Q13642,O75369,P61158,P24821
GO:CC	endoplasmic reticulum lumen	GO:0005788	2.97965e-17	16.5258	306	106	23	18842	P02452,P08123,P02751,P02458,P02461,P12111,P12109,P50454,P12110,P11021,P20908,P02462,P07996,P09382,P27797,P11047,P07237,P14625,P35555,Q99715,P01024,P08572,P24821
GO:CC	cytoplasm	GO:0005737	1.11352e-14	13.9533	11620	106	102	18842	P02452,P08123,P02751,P02458,P60709,P02461,Q562R1,P07355,P08758,P04406,P0CG48,P21810,P04083,P05556,P12111,P07737,O00560,P08670,P14618,P08133,P00338,P12109,P07585,P07437,P50454,Q71U36,Q9BQE3,P0DP25,Q9BUF5,P11142,P04792,P31949,Q01995,P26038,P24390,P06733,Q15582,P12110,Q8NCQ5,P11021,P18206,P20908,P07093,P02462,P22392,P07864,P07996,P12814,P08238,P04075,O43707,P09382,Q12884,P31946,P09211,P40926,Q08629,…
GO:CC	extracellular matrix component	GO:0044420	3.41011e-14	13.4672	53	106	12	18842	P02452,P08123,P02458,P02461,P20908,P02462,P11047,P35555,Q99715,P08572,P23142,P24821
GO:CC	cytoplasmic part	GO:0044444	1.39194e-13	12.8564	9760	106	94	18842	P02452,P08123,P02751,P02458,P60709,P02461,P07355,P08758,P04406,P0CG48,P21810,P04083,P05556,P12111,P07737,O00560,P08670,P14618,P08133,P00338,P12109,P07585,P07437,P50454,Q71U36,P0DP25,P11142,P04792,P31949,P26038,P24390,P06733,Q15582,P12110,Q8NCQ5,P11021,P18206,P20908,P07093,P02462,P22392,P07864,P07996,P12814,P08238,P04075,O43707,P09382,P31946,P09211,P40926,P27797,P11047,Q14315,P07195,O00299,P63241,…
GO:CC	secretory granule lumen	GO:0034774	3.15248e-13	12.5013	319	106	20	18842	P02751,P07355,O00560,P14618,P07437,P11142,P31949,P18206,P22392,P07996,P12814,P08238,P04075,O43707,P09211,P13639,P20618,Q14974,Q14019,P01024
GO:CC	cytoplasmic vesicle lumen	GO:0060205	4.0046e-13	12.3974	323	106	20	18842	P02751,P07355,O00560,P14618,P07437,P11142,P31949,P18206,P22392,P07996,P12814,P08238,P04075,O43707,P09211,P13639,P20618,Q14974,Q14019,P01024
GO:CC	vesicle lumen	GO:0031983	4.50796e-13	12.346	325	106	20	18842	P02751,P07355,O00560,P14618,P07437,P11142,P31949,P18206,P22392,P07996,P12814,P08238,P04075,O43707,P09211,P13639,P20618,Q14974,Q14019,P01024
GO:CC	basement membrane	GO:0005604	1.84536e-12	11.7339	95	106	13	18842	P02751,P02458,P07355,Q15582,P20908,P02462,P11047,O00468,P35555,P08572,Q76M96,P23142,P24821
GO:CC	collagen trimer	GO:0005581	2.44211e-12	11.6122	97	106	13	18842	P02452,P08123,P02458,P02461,P12111,P12109,P07585,P50454,P12110,P20908,P02462,Q99715,P08572
GO:CC	endomembrane system	GO:0012505	2.86064e-11	10.5435	4490	106	61	18842	P02452,P08123,P02751,P02458,P02461,P07355,P04406,P0CG48,P21810,P04083,P05556,P12111,O00560,P14618,P08133,P12109,P07585,P07437,P50454,Q71U36,P0DP25,P11142,P31949,P24390,Q15582,P12110,P11021,P18206,P20908,P07093,P02462,P22392,P07996,P12814,P08238,P04075,O43707,P09382,P09211,P27797,P11047,O00299,P63241,Q6YHK3,P13639,Q92626,P02545,P07237,P14625,P22314,P20618,Q14974,O00468,P04264,P17931,P35555,Q99715,…
GO:CC	cytoplasmic vesicle	GO:0031410	8.08118e-11	10.0925	2346	106	43	18842	P02452,P02751,P07355,P0CG48,P21810,P04083,P05556,O00560,P08670,P14618,P08133,P07437,Q71U36,P0DP25,P11142,P31949,P24390,P11021,P18206,P07093,P22392,P07996,P12814,P08238,P04075,O43707,P31946,P09211,P27797,Q6YHK3,P13639,Q06830,Q9Y696,P07237,P14625,P22314,O75369,P20618,Q14974,P04264,P17931,Q14019,P01024
GO:CC	intracellular vesicle	GO:0097708	8.44751e-11	10.0733	2349	106	43	18842	P02452,P02751,P07355,P0CG48,P21810,P04083,P05556,O00560,P08670,P14618,P08133,P07437,Q71U36,P0DP25,P11142,P31949,P24390,P11021,P18206,P07093,P22392,P07996,P12814,P08238,P04075,O43707,P31946,P09211,P27797,Q6YHK3,P13639,Q06830,Q9Y696,P07237,P14625,P22314,O75369,P20618,Q14974,P04264,P17931,Q14019,P01024
GO:CC	cell junction	GO:0030054	1.61852e-10	9.79088	1312	106	32	18842	P60709,P07355,P08758,P04083,P05556,P07737,O00560,P08670,P08133,P11142,P04792,P31949,P26038,P11021,P18206,P12814,O43707,Q12884,P31946,P27797,Q14315,P35579,Q9Y696,P07237,P14625,P22314,O15145,Q13642,O75369,O00468,P61158,P24821
GO:CC	secretory granule	GO:0030141	1.75329e-10	9.75615	835	106	26	18842	P02452,P02751,P07355,O00560,P14618,P07437,P11142,P31949,P18206,P07093,P22392,P07996,P12814,P08238,P04075,O43707,P09211,P27797,Q6YHK3,P13639,P20618,Q14974,P04264,P17931,Q14019,P01024
GO:CC	ficolin-1-rich granule	GO:0101002	1.46567e-09	8.83396	124	106	12	18842	P14618,P11142,P18206,P22392,P08238,P04075,P09211,P13639,P20618,Q14974,P04264,Q14019
GO:CC	ficolin-1-rich granule lumen	GO:1904813	1.46567e-09	8.83396	124	106	12	18842	P14618,P11142,P18206,P22392,P08238,P04075,P09211,P13639,P20618,Q14974,P04264,Q14019
GO:CC	secretory vesicle	GO:0099503	1.65612e-09	8.78091	1001	106	27	18842	P02452,P02751,P07355,O00560,P14618,P07437,P0DP25,P11142,P31949,P18206,P07093,P22392,P07996,P12814,P08238,P04075,O43707,P09211,P27797,Q6YHK3,P13639,P20618,Q14974,P04264,P17931,Q14019,P01024
GO:CC	complex of collagen trimers	GO:0098644	4.64877e-09	8.33266	21	106	7	18842	P02452,P08123,P02458,P02461,P20908,P02462,P08572
GO:CC	melanosome	GO:0042470	4.93316e-09	8.30687	105	106	11	18842	P07355,P05556,O00560,P08133,P11142,P11021,P08238,P31946,Q06830,P07237,P14625
GO:CC	pigment granule	GO:0048770	4.93316e-09	8.30687	105	106	11	18842	P07355,P05556,O00560,P08133,P11142,P11021,P08238,P31946,Q06830,P07237,P14625
GO:CC	cytoplasmic vesicle part	GO:0044433	6.34884e-09	8.19731	1506	106	32	18842	P02751,P07355,P0CG48,P04083,O00560,P14618,P08133,P07437,P0DP25,P11142,P31949,P24390,P18206,P22392,P07996,P12814,P08238,P04075,O43707,P09211,P27797,Q6YHK3,P13639,Q9Y696,P14625,P22314,P20618,Q14974,P04264,P17931,Q14019,P01024
GO:CC	membrane-bounded organelle	GO:0043227	1.06399e-08	7.97306	12536	106	99	18842	P02452,P08123,P02751,P02458,P60709,P02461,Q562R1,P07355,P08758,P04406,P0CG48,P21810,P04083,P05556,P12111,P07737,O00560,P08670,P14618,P08133,P00338,P12109,P07585,P07437,P50454,Q71U36,Q9BQE3,P0DP25,Q9BUF5,P11142,P04792,P31949,P26038,P24390,P06733,Q15113,Q15582,P12110,P11021,P18206,P20908,P07093,P02462,P22392,P07864,P07996,P12814,P08238,P04075,O43707,P09382,P31946,P09211,P40926,P27797,P11047,P07195,…
GO:CC	cytosol	GO:0005829	3.44021e-08	7.46341	5086	106	60	18842	P60709,P07355,P08758,P04406,P0CG48,P04083,P07737,O00560,P08670,P14618,P00338,Q71U36,P11142,P04792,P26038,P06733,Q8NCQ5,P11021,P18206,P07093,P22392,P07864,P12814,P08238,P04075,O43707,P09382,P31946,P09211,P27797,Q14315,P07195,P63241,P13639,P60660,P35579,P13645,P32119,Q16881,Q06830,Q9Y696,Q16555,P37802,P02545,P14625,P22314,O15145,Q13642,O75369,P20618,Q14974,O00468,P04264,Q7Z794,P13797,P23381,P16152,…
GO:CC	organelle	GO:0043226	5.03726e-08	7.29781	13667	106	102	18842	P02452,P08123,P02751,P02458,P60709,P02461,Q562R1,P07355,P08758,P04406,P0CG48,P21810,P04083,P05556,P12111,P07737,O00560,P08670,P14618,P08133,P00338,P12109,P07585,P07437,P50454,Q71U36,Q9BQE3,P0DP25,Q9BUF5,P11142,P04792,P31949,P26038,P24390,P06733,Q15113,Q15582,P12110,P11021,P18206,P20908,P07093,P02462,P22392,P07864,P07996,P12814,P08238,P04075,O43707,P09382,P31946,P09211,P40926,Q08629,P27797,P11047,…
GO:CC	endoplasmic reticulum part	GO:0044432	6.01349e-08	7.22087	1354	106	29	18842	P02452,P08123,P02751,P02458,P02461,P0CG48,P12111,O00560,P12109,P50454,P24390,P12110,P11021,P20908,P02462,P07996,P09382,P27797,P11047,P63241,P07237,P14625,P22314,Q14974,P35555,Q99715,P01024,P08572,P24821
GO:CC	banded collagen fibril	GO:0098643	1.14987e-06	5.93935	12	106	5	18842	P02452,P08123,P02458,P02461,P20908
GO:CC	fibrillar collagen trimer	GO:0005583	1.14987e-06	5.93935	12	106	5	18842	P02452,P08123,P02458,P02461,P20908
GO:CC	cytoskeleton	GO:0005856	1.94647e-06	5.71075	2221	106	35	18842	P60709,Q562R1,P04406,P04083,P07737,O00560,P08670,P07437,Q71U36,Q9BQE3,P0DP25,Q9BUF5,P04792,P26038,P18206,P22392,P12814,P04075,O43707,Q14315,P60660,P35579,P13645,Q9Y696,Q16555,P02545,O15145,O75369,P04264,Q7Z794,P13797,Q14019,P35527,P61158,Q05682
GO:CC	blood microparticle	GO:0072562	2.01766e-06	5.69515	141	106	10	18842	P02751,P60709,P08758,P07737,O00560,P11142,P26038,O00299,P04264,P01024
GO:CC	polymeric cytoskeletal fiber	GO:0099513	2.05147e-06	5.68794	757	106	20	18842	P60709,Q562R1,P04083,P08670,P07437,Q71U36,Q9BQE3,P0DP25,Q9BUF5,P22392,P12814,P13645,Q16555,P02545,O15145,P04264,Q7Z794,P13797,Q14019,P35527
GO:CC	brush border	GO:0005903	2.24362e-06	5.64905	105	106	9	18842	P18206,P12814,P08238,O43707,O00299,P60660,P35579,O75369,P61158
GO:CC	cell surface	GO:0009986	8.27967e-06	5.08199	908	106	21	18842	P07355,P08758,P21810,P04083,P05556,P26038,P06733,P11021,P07093,P07996,P08238,P09382,Q12884,P27797,Q6YHK3,P13645,Q9Y696,P07237,P17931,Q9HCU0,P01024
GO:CC	actin cytoskeleton	GO:0015629	9.08045e-06	5.04189	517	106	16	18842	P60709,Q562R1,P04083,P18206,P12814,P04075,O43707,P60660,P35579,Q9Y696,O15145,O75369,P13797,Q14019,P61158,Q05682
GO:CC	cytoskeletal part	GO:0044430	1.1798e-05	4.92819	1707	106	29	18842	P60709,Q562R1,P04083,P08670,P07437,Q71U36,Q9BQE3,P0DP25,Q9BUF5,P04792,P18206,P22392,P12814,O43707,P60660,P35579,P13645,Q9Y696,Q16555,P02545,O15145,O75369,P04264,Q7Z794,P13797,Q14019,P35527,P61158,Q05682
GO:CC	intracellular part	GO:0044424	1.51017e-05	4.82097	14552	106	102	18842	P02452,P08123,P02751,P02458,P60709,P02461,Q562R1,P07355,P08758,P04406,P0CG48,P21810,P04083,P05556,P12111,P07737,O00560,P08670,P14618,P08133,P00338,P12109,P07585,P07437,P50454,Q71U36,Q9BQE3,P0DP25,Q9BUF5,P11142,P04792,P31949,Q01995,P26038,P24390,P06733,Q15582,P12110,Q8NCQ5,P11021,P18206,P20908,P07093,P02462,P22392,P07864,P07996,P12814,P08238,P04075,O43707,P09382,Q12884,P31946,P09211,P40926,Q08629,…
GO:CC	intracellular	GO:0005622	1.97755e-05	4.70387	14596	106	102	18842	P02452,P08123,P02751,P02458,P60709,P02461,Q562R1,P07355,P08758,P04406,P0CG48,P21810,P04083,P05556,P12111,P07737,O00560,P08670,P14618,P08133,P00338,P12109,P07585,P07437,P50454,Q71U36,Q9BQE3,P0DP25,Q9BUF5,P11142,P04792,P31949,Q01995,P26038,P24390,P06733,Q15582,P12110,Q8NCQ5,P11021,P18206,P20908,P07093,P02462,P22392,P07864,P07996,P12814,P08238,P04075,O43707,P09382,Q12884,P31946,P09211,P40926,Q08629,…
GO:CC	sarcolemma	GO:0042383	2.16374e-05	4.66479	136	106	9	18842	P07355,P21810,P04083,P05556,P12111,P12109,P12110,P18206,Q14315
GO:CC	endoplasmic reticulum	GO:0005783	4.3888e-05	4.35765	1925	106	30	18842	P02452,P08123,P02751,P02458,P02461,P0CG48,P12111,O00560,P12109,P50454,P24390,P12110,P11021,P20908,P02462,P07996,P09382,P27797,P11047,P63241,Q92626,P07237,P14625,P22314,Q14974,P35555,Q99715,P01024,P08572,P24821
GO:CC	collagen type VI trimer	GO:0005589	5.06047e-05	4.29581	3	106	3	18842	P12111,P12109,P07585
GO:CC	collagen beaded filament	GO:0098647	5.06047e-05	4.29581	3	106	3	18842	P12111,P12109,P07585
GO:CC	organelle part	GO:0044422	5.85322e-05	4.2326	10009	106	82	18842	P02452,P08123,P02751,P02458,P60709,P02461,Q562R1,P07355,P04406,P0CG48,P21810,P04083,P12111,O00560,P08670,P14618,P08133,P12109,P07585,P07437,P50454,Q71U36,Q9BQE3,P0DP25,Q9BUF5,P11142,P04792,P31949,P24390,P06733,Q15582,P12110,P11021,P18206,P20908,P02462,P22392,P07996,P12814,P08238,P04075,O43707,P09382,P31946,P09211,P40926,P27797,P11047,Q14315,O00299,P63241,Q6YHK3,P13639,P60660,P35579,P13645,Q16881,…
GO:CC	cluster of actin-based cell projections	GO:0098862	7.02214e-05	4.15353	156	106	9	18842	P18206,P12814,P08238,O43707,O00299,P60660,P35579,O75369,P61158
GO:CC	intracellular organelle part	GO:0044446	9.40555e-05	4.02662	9699	106	80	18842	P02452,P08123,P02751,P02458,P60709,P02461,Q562R1,P07355,P04406,P0CG48,P21810,P04083,P12111,O00560,P08670,P14618,P08133,P12109,P07585,P07437,P50454,Q71U36,Q9BQE3,P0DP25,Q9BUF5,P11142,P04792,P31949,P24390,Q15582,P12110,P11021,P18206,P20908,P02462,P22392,P07996,P12814,P08238,P04075,O43707,P09382,P31946,P09211,P40926,P27797,P11047,O00299,P63241,Q6YHK3,P13639,P60660,P35579,P13645,Q16881,Q9H299,Q9Y696,…
GO:CC	myofibril	GO:0030016	0.000172257	3.76382	226	106	10	18842	P0DP25,P04792,P06733,P18206,P12814,P04075,O43707,Q14315,O75369,Q05682
GO:CC	platelet alpha granule	GO:0031091	0.000217412	3.66272	90	106	7	18842	P02751,P07093,P07996,P12814,P04075,O43707,Q6YHK3
GO:CC	contractile fiber	GO:0043292	0.000246034	3.609	235	106	10	18842	P0DP25,P04792,P06733,P18206,P12814,P04075,O43707,Q14315,O75369,Q05682
GO:CC	cell cortex	GO:0005938	0.000587344	3.23111	322	106	11	18842	P60709,P07355,P07737,P06733,P18206,O43707,P35579,O75369,Q14019,P61158,Q05682
GO:CC	contractile fiber part	GO:0044449	0.00127998	2.8928	221	106	9	18842	P0DP25,P04792,P06733,P18206,P12814,P04075,O43707,Q14315,O75369
GO:CC	cortical cytoskeleton	GO:0030863	0.00134891	2.87002	118	106	7	18842	P60709,P18206,O43707,P35579,Q14019,P61158,Q05682
GO:CC	membrane-enclosed lumen	GO:0031974	0.00153274	2.81453	5664	106	54	18842	P02452,P08123,P02751,P02458,P60709,P02461,P07355,P0CG48,P21810,P04083,P12111,O00560,P08670,P14618,P12109,P07585,P07437,P50454,P11142,P31949,P12110,P11021,P18206,P20908,P02462,P22392,P07996,P12814,P08238,P04075,O43707,P09382,P09211,P40926,P27797,P11047,P13639,Q16881,Q9H299,Q9Y696,P02545,P07237,P14625,P22314,P20618,Q14974,O00468,P04264,P35555,Q99715,Q14019,P01024,P08572,P24821
GO:CC	intracellular organelle lumen	GO:0070013	0.00153274	2.81453	5664	106	54	18842	P02452,P08123,P02751,P02458,P60709,P02461,P07355,P0CG48,P21810,P04083,P12111,O00560,P08670,P14618,P12109,P07585,P07437,P50454,P11142,P31949,P12110,P11021,P18206,P20908,P02462,P22392,P07996,P12814,P08238,P04075,O43707,P09382,P09211,P40926,P27797,P11047,P13639,Q16881,Q9H299,Q9Y696,P02545,P07237,P14625,P22314,P20618,Q14974,O00468,P04264,P35555,Q99715,Q14019,P01024,P08572,P24821
GO:CC	organelle lumen	GO:0043233	0.00153274	2.81453	5664	106	54	18842	P02452,P08123,P02751,P02458,P60709,P02461,P07355,P0CG48,P21810,P04083,P12111,O00560,P08670,P14618,P12109,P07585,P07437,P50454,P11142,P31949,P12110,P11021,P18206,P20908,P02462,P22392,P07996,P12814,P08238,P04075,O43707,P09382,P09211,P40926,P27797,P11047,P13639,Q16881,Q9H299,Q9Y696,P02545,P07237,P14625,P22314,P20618,Q14974,O00468,P04264,P35555,Q99715,Q14019,P01024,P08572,P24821
GO:CC	actin filament	GO:0005884	0.00168259	2.77402	122	106	7	18842	P60709,Q562R1,P04083,P12814,O15145,P13797,Q14019
GO:CC	vacuolar lumen	GO:0005775	0.00168909	2.77235	172	106	8	18842	P07355,P21810,O00560,P07585,P07437,P11142,O00468,P01024
GO:CC	intracellular organelle	GO:0043229	0.00201377	2.69599	12818	106	92	18842	P02452,P08123,P02751,P02458,P60709,P02461,Q562R1,P07355,P04406,P0CG48,P21810,P04083,P05556,P12111,P07737,O00560,P08670,P14618,P08133,P00338,P12109,P07585,P07437,P50454,Q71U36,Q9BQE3,P0DP25,Q9BUF5,P11142,P04792,P31949,P26038,P24390,P06733,Q15582,P12110,P11021,P18206,P20908,P07093,P02462,P22392,P07864,P07996,P12814,P08238,P04075,O43707,P09382,P31946,P09211,P40926,P27797,P11047,Q14315,O00299,P63241,…
GO:CC	myelin sheath	GO:0043209	0.00286509	2.54286	51	106	5	18842	P07355,P05556,Q71U36,P0DP25,Q16555
GO:CC	protein-containing complex	GO:0032991	0.003294	2.48228	5641	106	53	18842	P02452,P08123,P02751,P02458,P60709,P02461,P07355,P04406,P04083,P05556,P12111,O00560,P08670,P14618,P12109,P07585,P07437,P50454,Q71U36,P0DP25,P11142,P04792,P06733,P12110,P11021,P18206,P20908,P02462,P07996,P08238,O43707,P31946,P09211,P27797,P11047,O00299,P63241,P13639,P60660,P35579,Q9Y696,Q16555,P07237,P14625,O15145,P20618,Q14974,P17931,Q99715,P23381,P01024,P08572,P61158
GO:CC	cell cortex part	GO:0044448	0.00336917	2.47248	189	106	8	18842	P60709,P06733,P18206,O43707,P35579,Q14019,P61158,Q05682
GO:CC	cell periphery	GO:0071944	0.00525868	2.27912	5726	106	53	18842	P02751,P60709,P07355,P08758,P04406,P0CG48,P21810,P04083,P05556,P12111,P07737,O00560,P08670,P12109,P0DP25,P11142,P04792,P26038,P06733,Q15582,P12110,P11021,P18206,P07093,P22392,P07996,P12814,P08238,O43707,Q12884,P09211,P27797,Q14315,O00299,Q6YHK3,P13639,P35579,P13645,Q9Y696,Q16555,P07237,P14625,Q13642,O75369,O00468,P04264,P13797,P17931,Q14019,Q9HCU0,P01024,P61158,Q05682
GO:CC	vacuolar part	GO:0044437	0.00560129	2.25171	571	106	13	18842	P07355,P21810,O00560,P08133,P12109,P07585,P07437,P11142,P08238,P31946,P22314,O00468,P01024
GO:CC	sarcomere	GO:0030017	0.00585617	2.23239	204	106	8	18842	P0DP25,P04792,P06733,P12814,P04075,O43707,Q14315,O75369
GO:CC	endoplasmic reticulum chaperone complex	GO:0034663	0.0059005	2.22911	10	106	3	18842	P11021,P07237,P14625
GO:CC	collagen type I trimer	GO:0005584	0.00916723	2.03776	2	106	2	18842	P02452,P08123
GO:CC	cytoplasmic region	GO:0099568	0.00938363	2.02763	514	106	12	18842	P60709,P07355,P07737,P04792,P06733,P18206,O43707,P35579,O75369,Q14019,P61158,Q05682
GO:CC	platelet alpha granule lumen	GO:0031093	0.0101951	1.99161	66	106	5	18842	P02751,P07996,P12814,P04075,O43707
GO:CC	cell-cell adherens junction	GO:0005913	0.0151644	1.81918	117	106	6	18842	P07355,P04083,P31949,P18206,P12814,P35579
GO:CC	ruffle	GO:0001726	0.0173956	1.75956	175	106	7	18842	P07355,P05556,P31949,P22392,P12814,Q12884,P35579
GO:CC	cell-cell junction	GO:0005911	0.0184906	1.73305	466	106	11	18842	P07355,P04083,P05556,P31949,P18206,P12814,O43707,P35579,Q9Y696,P22314,P61158
GO:CC	actin filament bundle	GO:0032432	0.0189159	1.72317	75	106	5	18842	P12814,O43707,P35579,O75369,P13797
GO:CC	neuromuscular junction	GO:0031594	0.0214622	1.66833	77	106	5	18842	P05556,Q71U36,P07093,Q08629,P35579
GO:CC	sarcoplasm	GO:0016528	0.0242648	1.61502	79	106	5	18842	P07996,Q08629,P27797,Q14315,P14625
GO:CC	intracellular membrane-bounded organelle	GO:0043231	0.025285	1.59714	11036	106	81	18842	P02452,P08123,P02751,P02458,P60709,P02461,P07355,P04406,P0CG48,P21810,P04083,P12111,P07737,O00560,P08670,P14618,P08133,P00338,P12109,P07585,P07437,P50454,Q71U36,Q9BQE3,P0DP25,Q9BUF5,P11142,P04792,P31949,P26038,P24390,P06733,Q15582,P12110,P11021,P20908,P02462,P22392,P07864,P07996,P08238,P04075,O43707,P09382,P31946,P09211,P40926,P27797,P11047,O00299,P63241,P13639,P35579,P13645,Q16881,Q9H299,Q06830,…
GO:CC	endoplasmic reticulum-Golgi intermediate compartment	GO:0005793	0.0261198	1.58303	129	106	6	18842	P02751,P50454,P24390,P11021,P27797,P07237
GO:CC	invadopodium	GO:0071437	0.0268666	1.57079	16	106	3	18842	P05556,P26038,Q12884
GO:CC	membrane region	GO:0098589	0.0300965	1.52148	330	106	9	18842	P07355,P05556,O00560,P07437,P50454,Q71U36,P07195,P63241,P13639
GO:CC	cell leading edge	GO:0031252	0.0303537	1.51779	409	106	10	18842	P07355,P05556,P08670,P31949,P22392,P12814,Q12884,P35579,O15145,P61158
GO:CC	pseudopodium	GO:0031143	0.0324904	1.48825	17	106	3	18842	P26038,P12814,O43707
GO:CC	lytic vacuole	GO:0000323	0.0375302	1.42562	688	106	13	18842	P07355,P21810,P04083,O00560,P08133,P12109,P07585,P07437,P11142,P08238,P22314,O00468,P01024
GO:CC	lysosome	GO:0005764	0.0375302	1.42562	688	106	13	18842	P07355,P21810,P04083,O00560,P08133,P12109,P07585,P07437,P11142,P08238,P22314,O00468,P01024
GO:CC	vacuole	GO:0005773	0.0383473	1.41627	787	106	14	18842	P07355,P21810,P04083,O00560,P08133,P12109,P07585,P07437,P11142,P08238,P31946,P22314,O00468,P01024
GO:CC	whole membrane	GO:0098805	0.0405282	1.39224	1678	106	22	18842	P07355,P0CG48,P04083,P05556,O00560,P08133,P12109,P07437,P50454,Q71U36,P0DP25,P11142,P24390,P08238,P31946,P27797,P07195,P63241,Q6YHK3,P13639,P22314,P17931
GO:CC	I band	GO:0031674	0.0442944	1.35365	142	106	6	18842	P04792,P12814,P04075,O43707,Q14315,O75369
GO:CC	cortical actin cytoskeleton	GO:0030864	0.0499724	1.30127	92	106	5	18842	P18206,P35579,Q14019,P61158,Q05682

## Sheet: KEGG and WikiPathways
source	term_name	term_id	adjusted_p_value	negative_log10_of_adjusted_p_value	term_size	query_size	intersection_size	effective_domain_size	intersections
KEGG	Focal adhesion	KEGG:04510	6.39241e-13	12.1943	198	72	19	7772	P02452,P08123,P02751,P02458,P60709,P05556,P12111,P12109,P12110,P18206,P02462,P07996,P12814,O43707,P11047,Q14315,O75369,P08572,P24821
KEGG	ECM-receptor interaction	KEGG:04512	2.77529e-12	11.5567	88	72	14	7772	P02452,P08123,P02751,P02458,P05556,P12111,P12109,P12110,P02462,P07996,P11047,O00468,P08572,P24821
KEGG	Amoebiasis	KEGG:05146	7.76085e-09	8.11009	101	72	12	7772	P02452,P08123,P02751,P02461,P04792,P18206,P02462,P12814,O43707,P11047,Q06830,P08572
KEGG	Protein digestion and absorption	KEGG:04974	6.66843e-08	7.17598	95	72	11	7772	P02452,P08123,P02458,P02461,P12111,P12109,P12110,P20908,P02462,Q99715,P08572
KEGG	PI3K-Akt signaling pathway	KEGG:04151	7.29633e-06	5.1369	352	72	16	7772	P02452,P08123,P02751,P02458,P05556,P12111,P12109,P12110,P02462,P07996,P08238,P31946,P11047,P14625,P08572,P24821
KEGG	Human papillomavirus infection	KEGG:05165	0.000121308	3.91611	330	72	14	7772	P02452,P08123,P02751,P02458,P05556,P12111,P14618,P12109,P12110,P02462,P07996,P11047,P08572,P24821
KEGG	Glycolysis / Gluconeogenesis	KEGG:00010	0.000217368	3.6628	68	72	7	7772	P04406,P14618,P00338,P06733,P07864,P04075,P07195
KEGG	Tight junction	KEGG:04530	0.000232347	3.63386	168	72	10	7772	P60709,P05556,Q71U36,Q9BQE3,P26038,P12814,O43707,P60660,P35579,P61158
KEGG	Phagosome	KEGG:04145	0.000604494	3.21861	147	72	9	7772	P60709,P05556,P07437,Q71U36,Q9BQE3,Q9BUF5,P07996,P27797,P01024
KEGG	Proteoglycans in cancer	KEGG:05205	0.00125035	2.90297	203	72	10	7772	P02452,P08123,P02751,P60709,P05556,P07585,P26038,P07996,Q14315,O75369
KEGG	Regulation of actin cytoskeleton	KEGG:04810	0.00182342	2.73911	212	72	10	7772	P02751,P60709,P05556,P07737,P26038,P18206,P12814,O43707,P35579,O15145
KEGG	Pyruvate metabolism	KEGG:00620	0.00215829	2.66589	39	72	5	7772	P14618,P00338,P07864,P40926,P07195
KEGG	Pathogenic Escherichia coli infection	KEGG:05130	0.00698733	2.15569	200	72	9	7772	P60709,P04406,P05556,P07437,Q71U36,Q9BQE3,Q9BUF5,P35579,O15145
KEGG	AGE-RAGE signaling pathway in diabetic complications	KEGG:04933	0.0248058	1.60545	100	72	6	7772	P02452,P08123,P02751,P02461,P02462,P08572
KEGG	Shigellosis	KEGG:05131	0.0296112	1.52854	67	72	5	7772	P60709,P05556,P07737,P18206,O15145
KEGG	HIF-1 signaling pathway	KEGG:04066	0.0394698	1.40374	109	72	6	7772	P04406,P00338,P06733,P07864,P04075,P07195
KEGG	Bacterial invasion of epithelial cells	KEGG:05100	0.0441163	1.3554	73	72	5	7772	P02751,P60709,P05556,P18206,O15145
KEGG	Leukocyte transendothelial migration	KEGG:04670	0.0456246	1.3408	112	72	6	7772	P60709,P05556,P26038,P18206,P12814,O43707
WP	miRNA targets in ECM and membrane receptors	WP:WP2911	1.50412e-11	10.8227	35	79	11	6507	P08123,P02751,P02461,P12111,P12109,P12110,P20908,P02462,P07996,P11047,P08572
WP	Focal Adhesion	WP:WP306	1.39467e-08	7.85553	198	79	17	6507	P02452,P08123,P02751,P02458,P60709,P05556,P12110,P18206,P02462,P07996,P12814,O43707,P11047,Q14315,O75369,P08572,P24821
WP	Glycolysis and Gluconeogenesis	WP:WP534	5.46187e-06	5.26266	45	79	8	6507	P04406,P14618,P00338,P06733,P07864,P04075,P40926,P07195
WP	Inflammatory Response Pathway	WP:WP453	0.000137647	3.86123	30	79	6	6507	P02452,P08123,P02751,P02461,P07996,P11047
WP	Focal Adhesion-PI3K-Akt-mTOR-signaling pathway	WP:WP3932	0.000296182	3.52844	303	79	15	6507	P02452,P08123,P02751,P02458,P02461,P05556,P12110,P20908,P02462,P07996,P08238,P11047,P14625,P08572,P24821
WP	Pathogenic Escherichia coli infection	WP:WP2272	0.000417479	3.37937	55	79	7	6507	P60709,P05556,P07437,Q71U36,Q9BQE3,Q9BUF5,O15145
WP	PI3K-Akt Signaling Pathway	WP:WP4172	0.0012164	2.91492	340	79	15	6507	P02452,P08123,P02751,P02458,P05556,P12111,P12109,P12110,P02462,P07996,P08238,P11047,P14625,P08572,P24821
WP	Parkin-Ubiquitin Proteasomal System pathway	WP:WP2359	0.00193708	2.71285	69	79	7	6507	P07437,Q71U36,Q9BQE3,Q9BUF5,P11142,P11021,P22314
WP	miR-509-3p alteration of YAP1/ECM axis	WP:WP3967	0.0059868	2.22281	18	79	4	6507	P02452,P02751,P02461,P20908
WP	Pathways in clear cell renal cell carcinoma	WP:WP4018	0.00758574	2.12	85	79	7	6507	P04406,P14618,P00338,P06733,P07864,P04075,P07195
WP	Metabolic reprogramming in colon cancer	WP:WP4290	0.015372	1.81327	42	79	5	6507	P04406,P14618,P00338,P06733,P40926
WP	Prostaglandin Synthesis and Regulation	WP:WP98	0.0214591	1.66839	45	79	5	6507	P07355,P08758,P04083,P08133,P16152
WP	Primary Focal Segmental Glomerulosclerosis FSGS	WP:WP2572	0.0260748	1.58378	73	79	6	6507	P05556,P08670,P18206,O43707,P35579,O00468
WP	Photodynamic therapy-induced unfolded protein response	WP:WP3613	0.0316007	1.5003	27	79	4	6507	P11021,P27797,P14625,P23381
WP	Apoptosis-related network due to altered Notch3 in ovarian cancer	WP:WP2864	0.0467282	1.33042	53	79	5	6507	P08758,P08670,P04792,P11021,P07996
